# Supplementary material for: Maladaptive myelination promotes generalized epilepsy progression
Source: Nat Neurosci. 2022 May 2;25(5):596–606. doi: 10.1038/s41593-022-01052-2 (PMC9076538; doi:10.1038/s41593-022-01052-2)
Supplement: Source Data Fig. 1 — Raw Source Data [file 41593_2022_1052_MOESM3_ESM.xlsx]

## Sheet: Sheet1
FIGURE 1C: RAT KI67 OPC COUNTS									FIGURES 1I AND S2A: RAT MEAN G-RATIOS, AXON DIAMETERS
#Ki67 sections	GT	rat	age (mos)	sex	Ki67 PDGFRa	Ki67 Gunderson CE			RAT	GT	AGE (mos)	SEX	g-ratio	axon diameter	fields	#axons
6	WAG	27	6	F	13526.4	0.05			1	WAG	6	F	0.700292	591.78	11	199
6	WAG	26	6	F	10164	0.05			2	WAG	6	F	0.701781	501.394	8	209
5	WAG	28	6	F	11116.3	0.05			3	WAG	6	M	0.659111	512.55	9	218
6	WAG	34	6	M	11323.2	0.05			4	WAG	6	M	0.68376	528.869	11	210
6	WAG	33	6	M	10168.2	0.05			5	WIS	6	F	0.741361	749.682	18	195
									6	WIS	6	F	0.738002	526.668	9	213
6	WIS	23	6	F	7112	0.07			7	WIS	6	M	0.741563	617.441	9	209
5	WIS	24	6	F	5406.57	0.07			8	WIS	6	M	0.72644	558.553	14	264
7	WIS	25	6	F	8047	0.06
5	WIS	36	6	M	6023.58	0.07			5	WAG	1.5	F	0.734623	481.824	10	203
									6	WAG	1.5	M	0.757002	636.013	11	214
5	WAG	5	1.5	F	17209.9	0.05			7	WAG	1.5	M	0.749595	535.963	11	200
4	WAG	16	1.5	M	11820.9	0.05			8	WIS	1.5	M	0.747445	562.177	13	205
5	WAG	14	1.5	M	15804.7	0.04			9	WIS	1.5	M	0.743828	575.503	10	203
									10	WIS	1.5	F	0.724725	514.588	15	208
5	WIS	1	1.5	F	11619.5	0.05			11	WIS	1.5	F	0.742269	567.049	12	200
4	WIS	3	1.5	F	12214.2	0.06
4	WIS	9	1.5	M	15645	0.05
4	WIS	10	1.5	M	19356.2	0.04
FIGURE 1E: RAT OLIGODENDROCYTE (CC1-OLIG 2+ CELL) COUNTS
#CC1 sections	GT	rat	age (mos)	sex	CC1/Olig2	CC1 Gunderson CE M=1
6	WAG	26	6	F	522620	0.03
6	WAG	27	6	F	532672	0.04
5	WAG	35	6	M	507164	0.04
6	WAG	34	6	M	763504	0.03
7	WIS	24	6	F	422492	0.04
5	WIS	37	6	M	289744	0.04
7	WIS	38	6	M	408856	0.04
5	WAG	5	1.5	F	440124	0.04
4	WAG	7	1.5	F	402864	0.04
4	WAG	14	1.5	M	276108	0.05
5	WIS	1	1.5	F	330008	0.04
6	WIS	2	1.5	F	309204	0.05
5	WIS	3	1.5	F	263182	0.04
5	WIS	9	1.5	M	480144	0.03
6	WIS	10	1.5	M	281932	0.04
5	WIS	12	1.5	M	225386	0.06
FIGURES 1G-H: RAT G-RATIO SCATTER PLOTS (INDIVIDUAL AXON MEASUREMENTS)
RAT 1.5 MO G-RATIO SCATTER PLOT								RAT 6 MO G-RATIO SCATTER PLOT
ID	FIELD	D1	D2	D1 CAL	D2 CAL	G RATIO		ID	FIELD	D1	D2	D1 CAL	D2 CAL	G RATIO		D1 = axon diameter
8	3	179	231	292.007	376.835	0.774892		1	9	295.703	395.487	482.387	645.166	0.747693		D2 = axon diameter plus melin sheath
		226	298	368.679	486.134	0.758389				231.918	361.863	378.333	590.315	0.6409		CAL - calibrated to nanometers
		382	459	623.165	748.777	0.832244				444.639	645.157	725.349	1052.46	0.689195		ID = rat
		394	486	642.741	792.822	0.8107				1016.98	1230.63	1659.01	2007.55	0.826387		Field = electron micrograph
		510	578	831.974	942.904	0.882353				564.156	662.922	920.32	1081.44	0.851014
		130	213	212.072	347.471	0.610329				1277.2	1640.65	2083.53	2676.43	0.778475
		239	319	389.886	520.392	0.749216				679.959	872.378	1109.23	1423.13	0.779432
		498	623	812.398	1016.31	0.799358				713.442	899.69	1163.85	1467.68	0.792986
		1266	1378	2065.25	2247.96	0.918723				325.269	450.761	530.618	735.336	0.7216
		693	796	1130.51	1298.53	0.870603				418.686	536.227	683.011	874.759	0.7808
		501	630	817.292	1027.73	0.795238				237.994	323.855	388.245	528.312	0.734878
		348	435	567.7	709.625	0.8				164.411	249.93	268.207	407.716	0.657828
		355	431	579.119	703.1	0.823666
		293	376	477.977	613.377	0.779255			10	507.131	621.289	827.294	1013.52	0.816256
	4	184	314	300.163	512.235	0.585987				516.31	679.673	842.268	1108.77	0.759645
		676	846	1102.77	1380.1	0.799054				272.617	388.182	444.726	633.25	0.702292
		163	261	265.905	425.775	0.624521				428.019	575.087	698.237	938.152	0.744268
		225	342	367.047	557.912	0.657895				183.74	258.656	299.739	421.951	0.710364
		342	465	557.912	758.564	0.735484				305.616	406.177	498.558	662.605	0.752421
		533	681	869.494	1110.93	0.782673				464.431	631.36	757.636	1029.95	0.735604
		195	294	318.108	479.608	0.663265				417.612	623.865	681.259	1017.72	0.669395
		432	533	704.731	869.494	0.810507				481.938	677.283	786.196	1104.87	0.711576
		433	517	706.362	843.393	0.837524				612.739	783.665	999.574	1278.41	0.781889
		354	497	577.488	810.767	0.712274				106.099	220.045	173.082	358.964	0.48217
		255	365	415.987	595.432	0.69863				441.905	607.406	720.889	990.874	0.727528
		612	733	998.369	1195.76	0.834925				413.176	547.993	674.023	893.953	0.75398
		254	352	414.356	574.225	0.721591				457.581	571.106	746.462	931.657	0.801219
		402	550	655.791	897.227	0.730909				359.78	480.935	586.917	784.56	0.748084
	5	172	245	280.587	399.674	0.702041				166.647	299.827	271.855	489.114	0.555811
		232	336	378.467	548.124	0.690476				504.835	633.285	823.548	1033.09	0.797169
		399	529	650.897	862.969	0.754253				286.681	430.991	467.669	703.085	0.665167
		285	370	464.927	603.589	0.77027				212.883	344.78	347.281	562.447	0.617446
		581	691	947.798	1127.24	0.84081
		341	431	556.281	703.1	0.791183			11	372.313	476.05	607.362	776.591	0.782088
		507	645	827.08	1052.2	0.786047				190.96	284.447	311.517	464.024	0.671338
		275	355	448.613	579.119	0.774648				302.511	387.778	493.493	632.591	0.780114
		346	456	564.437	743.883	0.758772				351.581	432.005	573.542	704.739	0.813835
		490	605	799.347	986.949	0.809917				327.246	416.619	533.843	679.639	0.78548
		641	773	1045.68	1261.01	0.829237				208.738	324.569	340.519	529.476	0.643124
		268	365	437.194	595.432	0.734247				118.594	206.785	193.465	337.333	0.573514
		154	204	251.223	332.79	0.754902				687.204	918.389	1121.05	1498.19	0.748271
		382	506	623.165	825.449	0.754941				370.473	465.41	604.361	759.233	0.796014
		445	586	725.938	955.954	0.759386				331.109	466.795	540.145	761.493	0.709324
		134	218	218.597	355.628	0.614679				312.079	416.27	509.101	679.07	0.749703
		185	288	301.794	469.821	0.642361				153.395	231.357	250.237	377.418	0.663023
		213	292	347.471	476.346	0.729452				528.757	777.086	862.573	1267.68	0.680436
		594	748	969.005	1220.23	0.794118				723.685	990.4	1180.56	1615.66	0.7307
		196	308	319.739	502.447	0.636364				615.873	833.854	1004.69	1360.28	0.738586
		92	163	150.082	265.905	0.564417				229.506	317.12	374.398	517.325	0.72372
		290	371	473.083	605.22	0.781671				528.143	657.189	861.571	1072.09	0.803639
	6	353	495	575.856	807.504	0.713131				159.966	222.676	260.956	363.256	0.71838
		237	346	386.623	564.437	0.684971				310.886	458.118	507.155	747.338	0.678616
		519	724	846.656	1181.08	0.716851				151.99	233.848	247.945	381.481	0.649952
		291	383	474.715	624.796	0.759791				129.402	213.572	211.096	348.405	0.605894
		157	249	256.117	406.199	0.630522				156.182	249.098	254.783	406.359	0.62699
		344	498	561.175	812.398	0.690763				317.238	439.278	517.517	716.604	0.72218
		362	482	590.538	786.297	0.751037				279.761	465.756	456.38	759.798	0.60066
		217	312	353.997	508.972	0.695513				191.51	300.847	312.414	490.778	0.636569
		276	377	450.245	615.008	0.732095
		140	206	228.385	336.052	0.679612			12	199.09	311.824	324.78	508.685	0.638469
		422	535	688.418	872.757	0.788785				443.936	640.174	724.202	1044.33	0.693461
		316	421	515.498	686.786	0.750594				248.055	348.832	404.657	569.057	0.711102
		363	468	592.17	763.458	0.775641				927.242	1066.39	1512.63	1739.62	0.869517
		242	331	394.78	539.967	0.731118				262.24	368.987	427.798	601.936	0.710703
		245	346	399.674	564.437	0.708092				163.109	326.682	266.083	532.923	0.49929
		409	495	667.21	807.504	0.826263				226.711	350.063	369.838	571.065	0.647629
		341	426	556.281	694.943	0.800469				428.109	517.197	698.383	843.715	0.827748
		281	363	458.401	592.17	0.774105				502.907	654.483	820.403	1067.67	0.768403
		198	288	323.002	469.821	0.6875				200.37	319.165	326.868	520.661	0.627794
		333	447	543.23	729.201	0.744966				580.796	894.384	947.465	1459.03	0.649381
	7	463	537	755.302	876.02	0.862197				377.576	555.133	615.948	905.6	0.680154
		307	413	500.816	673.736	0.743341				530.606	640.751	865.589	1045.27	0.8281
		235	318	383.361	518.76	0.738994				376.805	487.312	614.69	794.962	0.773232
		288	436	469.821	711.256	0.66055				156.407	217.816	255.15	355.328	0.718069
		254	328	414.356	535.073	0.77439				246.4	330.407	401.958	539	0.745747
		350	453	570.962	738.989	0.772627				390.438	486.806	636.93	794.137	0.80204
		341	477	556.281	778.14	0.714885				472.746	603.829	771.201	985.039	0.782914
		295	403	481.24	657.423	0.73201				566.234	744.398	923.71	1214.35	0.76066
		506	591	825.449	964.111	0.856176				259.725	344.367	423.695	561.773	0.75421
		319	442	520.392	721.044	0.721719				325.332	394.236	530.721	643.126	0.825221
		326	451	531.811	735.726	0.722838
		338	447	551.387	729.201	0.756152			13	344.841	495.401	562.546	808.158	0.696085
		254	329	414.356	536.705	0.772036				871.745	1019.76	1422.1	1663.55	0.854856
		356	493	580.75	804.241	0.72211				940.306	1210.42	1533.94	1974.59	0.776841
		419	556	683.524	907.015	0.753597				632.125	837.287	1031.2	1365.88	0.754968
		261	343	425.775	559.543	0.760933				488.424	672.138	796.777	1096.47	0.726672
	8	183	263	298.532	429.038	0.695817				632.193	976.172	1031.31	1592.45	0.647625
		488	564	796.085	920.065	0.865248				189.737	317.202	309.522	517.458	0.598158
		408	543	665.579	885.808	0.751381				399.791	615.915	652.188	1004.76	0.649101
		374	470	610.114	766.721	0.795745				201.137	292.139	328.119	476.573	0.688498
		373	494	608.483	805.873	0.755061				131.37	225.211	214.307	367.392	0.58332
		474	582	773.246	949.429	0.814433
		460	564	750.408	920.065	0.815603			14	108.525	226.142	177.039	368.91	0.479898
		197	267	321.37	435.563	0.737828				580.146	797.08	946.405	1300.29	0.727839
		642	732	1047.31	1194.13	0.877049				155.364	244.73	253.449	399.233	0.634838
		376	475	613.377	774.878	0.791579				380.047	524.69	619.979	855.938	0.724327
		366	439	597.064	716.15	0.833713				258.043	396.523	420.951	646.856	0.650764
		547	682	892.333	1112.56	0.802053				296.204	481.379	483.204	785.284	0.615324
		178	245	290.375	399.674	0.726531				238.309	336.728	388.759	549.312	0.70772
		411	550	670.473	897.227	0.747273				235.213	360.701	383.708	588.419	0.6521
		187	283	305.057	461.664	0.660777				158.316	279.159	258.264	455.398	0.567118
	9	292	410	476.346	668.842	0.712195				494.695	650.492	807.007	1061.16	0.760494
		524	666	854.812	1086.46	0.786787				367.77	503.227	599.951	820.925	0.730823
		160	223	261.011	363.785	0.717489				359.239	548.908	586.034	895.445	0.654461
		257	332	419.25	541.599	0.774096				159.154	282.169	259.631	460.308	0.564038
		818	968	1334.42	1579.12	0.845041				367.364	547.495	599.289	893.14	0.670991
		416	524	678.63	854.812	0.793893				241.019	358.05	393.179	584.095	0.673143
		218	307	355.628	500.816	0.710098				348.368	425.051	568.3	693.395	0.819591
		177	249	288.744	406.199	0.710843				308.508	414.776	503.276	676.633	0.743794
		349	463	569.331	755.302	0.75378				336.586	485.077	549.08	791.316	0.693882
		452	600	737.357	978.793	0.753333				314.084	420.602	512.372	686.137	0.746749
		306	392	499.184	639.478	0.780612
		273	337	445.351	549.755	0.810089			15	144.451	264.358	235.646	431.253	0.546422
		305	396	497.553	646.003	0.770202				127.64	241.033	208.222	393.202	0.529554
		195	260	318.108	424.144	0.75				735.935	917.692	1200.55	1497.05	0.801941
		551	636	898.858	1037.52	0.866352				426.414	561.488	695.618	915.967	0.759436
		403	522	657.423	851.55	0.772031				465.996	670.449	760.189	1093.72	0.695051
		380	464	619.902	756.933	0.818966				410.265	515.357	669.274	840.713	0.796079
		328	415	535.073	676.998	0.790361				265.767	387.857	433.551	632.719	0.685219
	10	430	505	701.468	823.817	0.851485				364.856	441.035	595.197	719.47	0.827272
		170	244	277.325	398.042	0.696721				414.461	656.056	676.119	1070.24	0.631746
		347	453	566.069	738.989	0.766004				348.862	494.467	569.106	806.635	0.705531
		317	416	517.129	678.63	0.762019				413.604	560.357	674.721	914.122	0.738108
		279	400	455.139	652.529	0.6975				221.508	327.471	361.351	534.21	0.67642
		210	352	342.577	574.225	0.596591				313.683	417.487	511.718	681.055	0.75136
		189	307	308.32	500.816	0.615635				290.327	477.81	473.617	779.462	0.60762
		176	261	287.113	425.775	0.67433				299.629	429.758	488.791	701.073	0.697204
		240	325	391.517	530.179	0.738462				353.605	468.547	576.843	764.351	0.754684
		789	915	1287.11	1492.66	0.862295				377.512	519.925	615.843	848.165	0.726089
		405	494	660.685	805.873	0.819838				268.745	522.886	438.409	852.995	0.513965
		275	360	448.613	587.276	0.763889				316.256	435.219	515.915	709.982	0.726659
		346	433	564.437	706.362	0.799076				268.701	434.282	438.338	708.454	0.618725
		150	211	244.698	344.209	0.7109
		491	565	800.979	921.697	0.869027			19	194.258	296.007	316.897	482.883	0.656262
	11	258	371	420.881	605.22	0.695418				253.018	372.038	412.754	606.914	0.680086
		347	439	566.069	716.15	0.790433				197.708	327.221	322.525	533.803	0.604203
		196	279	319.739	455.139	0.702509				112.295	201.022	183.189	327.931	0.55862
		167	249	272.431	406.199	0.670683				382.099	577.15	623.326	941.517	0.662045
		406	535	662.316	872.757	0.758879				419.488	624.912	684.32	1019.43	0.671275
		111	189	181.077	308.32	0.587302				300.852	452.682	490.786	738.47	0.664599
		549	655	895.595	1068.52	0.838168				180.569	299.366	294.566	488.362	0.603171
		494	641	805.873	1045.68	0.770671				164.347	254.024	268.103	414.395	0.646974
		311	477	507.341	778.14	0.651992				432.666	625.475	705.817	1020.35	0.69174
		157	240	256.117	391.517	0.654167				417.94	518.708	681.794	846.179	0.805733
		210	341	342.577	556.281	0.615836				377.425	577.11	615.701	941.452	0.653991
		289	414	471.452	675.367	0.698068				147.757	264.698	241.039	431.808	0.55821
		181	274	295.269	446.982	0.660584				319.061	490.719	520.491	800.52	0.650191
		168	237	274.062	386.623	0.708861				271.533	416.591	442.958	679.594	0.651798
		212	329	345.84	536.705	0.644377				209.163	324.617	341.212	529.555	0.644338
		513	631	836.868	1029.36	0.812995				663.344	828.725	1082.13	1351.92	0.800439
		165	235	269.168	383.361	0.702128				320.036	515.698	522.082	841.269	0.620588
	12	342	481	557.912	784.666	0.711019				747.139	1048.08	1218.82	1709.76	0.712864
		448	633	730.832	1032.63	0.707741				170.651	254.136	278.387	414.577	0.671495
		222	306	362.153	499.184	0.72549				285.8	413.884	466.232	675.178	0.690532
		278	389	453.507	634.584	0.714653				102.391	223.954	167.033	365.341	0.457197
		369	456	601.958	743.883	0.809211
		293	418	477.977	681.892	0.700957			20	283.584	580.169	462.617	946.442	0.488796
		1390	1559	2267.54	2543.23	0.891597				584.805	674.295	954.005	1099.99	0.867284
	13	462	610	753.67	995.106	0.757377				109.202	236.938	178.144	386.522	0.460889
		181	268	295.269	437.194	0.675373				451.593	584.378	736.693	953.308	0.772775
		383	502	624.796	818.923	0.762948				533.883	829.544	870.935	1353.25	0.643586
		314	493	512.235	804.241	0.636917				172.235	287.051	280.971	468.272	0.600015
		357	457	582.382	745.514	0.781182				261.192	358.737	426.088	585.215	0.728088
		348	428	567.7	698.206	0.813084				135.945	221.416	221.77	361.201	0.61398
		279	369	455.139	601.958	0.756098				175.801	297.254	286.788	484.917	0.591417
		424	517	691.68	843.393	0.820116				380.04	509.035	619.967	830.4	0.746589
		545	741	889.07	1208.81	0.735493				405.599	498.977	661.662	813.992	0.812861
		466	576	760.196	939.641	0.809028				786.163	860.839	1282.48	1404.31	0.913252
		244	374	398.042	610.114	0.652406				319.227	452.134	520.762	737.576	0.706045
		561	692	915.171	1128.87	0.810694				342.708	511.517	559.067	834.449	0.669984
		412	530	672.104	864.6	0.777358				460.589	587.881	751.369	959.023	0.783473
		300	431	489.396	703.1	0.696056				331.153	453.131	540.217	739.202	0.730811
		503	616	820.555	1004.89	0.816558				582.467	815.208	950.191	1329.87	0.714501
		267	334	435.563	544.861	0.799401
		208	277	339.315	451.876	0.750903			21	101.922	174.184	166.268	284.15	0.58514
	14	250	334	407.83	544.861	0.748503				239.885	349.319	391.33	569.852	0.686722
		219	279	357.259	455.139	0.784946				338.606	464.107	552.375	757.108	0.729586
		527	636	859.706	1037.52	0.828616				456.369	568.233	744.485	926.971	0.803137
		294	387	479.608	631.321	0.75969				309.002	388.037	504.082	633.013	0.796321
		624	729	1017.94	1189.23	0.855967				589.376	876.087	961.462	1429.18	0.672737
		553	691	902.121	1127.24	0.800289				186.995	277.977	305.049	453.47	0.6727
		604	740	985.318	1207.18	0.816216				391.092	548.149	637.997	894.207	0.713478
		209	327	340.946	533.442	0.639144				204.353	347.092	333.365	566.219	0.588757
		231	314	376.835	512.235	0.735669				490.83	649.576	800.701	1059.67	0.755616
		465	567	758.564	924.959	0.820106				251.525	370.85	410.318	604.976	0.678239
		379	499	618.271	814.029	0.759519				339.948	541.864	554.564	883.954	0.627368
		417	535	680.261	872.757	0.779439				194.116	302.372	316.666	493.266	0.641977
		248	376	404.568	613.377	0.659574				268.365	384.422	437.79	627.116	0.6981
	15	141	233	230.016	380.098	0.60515				221.61	407.578	361.517	664.891	0.543724
		398	545	649.266	889.07	0.730275				368.803	500.547	601.636	816.553	0.7368
		250	360	407.83	587.276	0.694444				256.603	362.019	418.602	590.569	0.708811
		263	366	429.038	597.064	0.718579
		161	239	262.643	389.886	0.67364			22	145.055	221	236.631	360.522	0.656357
		282	377	460.033	615.008	0.748011				94.917	172.047	154.84	280.664	0.551692
		144	224	234.91	365.416	0.642857				328.469	428.412	535.838	698.878	0.766713
		601	719	980.424	1172.92	0.835883				478.115	565.963	779.959	923.268	0.844781
		237	346	386.623	564.437	0.684971				621.643	854.152	1014.1	1393.4	0.72779
		448	561	730.832	915.171	0.798574				361.508	473.236	589.736	772	0.763906
		296	400	482.871	652.529	0.74				265.153	393.049	432.55	641.189	0.674605
		418	521	681.892	849.918	0.802303				412.897	583.568	673.568	951.987	0.707539
		246	377	401.305	615.008	0.65252				686.417	917.942	1119.77	1497.46	0.747778
		405	525	660.685	856.444	0.771429				287.36	389.154	468.777	634.835	0.738422
		118	212	192.496	345.84	0.556604				768.713	957.183	1254.02	1561.47	0.803099
		220	291	358.891	474.715	0.756014				464.107	561.395	757.108	915.816	0.826703
		132	235	215.334	383.361	0.561702				717.083	1089.84	1169.79	1777.88	0.657971
										458.568	562.245	748.072	917.202	0.815602
ID	FIELD	D1	D2	D1 CAL	D2 CAL	G RATIO				418.711	611.605	683.052	997.724	0.68461
9	2	249	376	406.199	613.377	0.662234				429.18	546.883	700.131	892.142	0.784775
		499	649	406.199	1058.73	0.383667				245.601	349.178	400.654	569.622	0.703369
		376	477	613.377	778.14	0.78826		ID	FIELD	D1	D2	D1 CAL	D2 CAL	G RATIO
		326	464	531.811	756.933	0.702586		2	5	215.037	319.47	350.794	521.158	0.673105
		295	420	481.24	685.155	0.702381				459.413	612.494	749.45	999.175	0.750069
		536	693	874.388	1130.51	0.773449				312.161	431.17	509.235	703.377	0.723986
		382	501	623.165	817.292	0.762475				235.702	339.841	384.506	554.39	0.693566
		285	366	464.927	597.064	0.778689				476.075	602.742	776.631	983.266	0.789849
		469	578	765.09	942.904	0.811419				388.202	542.123	633.282	884.377	0.716077
		137	206	223.491	336.052	0.665049				389.107	507.179	634.759	827.372	0.767199
		275	377	448.613	615.008	0.729443				603.445	805.295	984.413	1313.69	0.749347
		480	598	783.034	975.53	0.802676				419.678	638.136	684.63	1041	0.657662
		467	534	761.827	871.126	0.874532				569.129	986.868	928.432	1609.9	0.576702
		410	565	668.842	921.697	0.725664				564.795	760.907	921.362	1241.28	0.742265
		406	497	662.316	810.767	0.816901				362.365	505.982	591.134	825.419	0.716162
		414	513	675.367	836.868	0.807018				445.473	530.668	726.71	865.69	0.839457
		493	710	804.241	1158.24	0.694366				247.907	368.371	404.416	600.931	0.672982
		552	654	900.489	1066.88	0.844037				206.7	287.162	337.194	468.454	0.719803
		498	578	812.398	942.904	0.861592				454.25	560.706	741.028	914.692	0.810139
		242	321	394.78	523.654	0.753894				332.773	452.128	542.86	737.566	0.736015
		500	743	815.661	1212.07	0.672948				224.009	299.167	365.431	488.038	0.748776
		155	253	252.855	412.724	0.612648				320.588	596.161	522.982	972.53	0.537754
	3	329	472	536.705	769.984	0.697034				456.635	671.137	744.918	1094.84	0.68039
		275	388	448.613	632.953	0.708763				404.297	525.152	659.538	856.692	0.769867
		222	334	362.153	544.861	0.664671				338.024	743.422	551.426	1212.76	0.454687
		321	403	523.654	657.423	0.796526				286.67	432.051	467.651	704.814	0.66351
		335	452	546.493	737.357	0.74115				153.542	270.496	250.476	441.266	0.567631
		215	363	350.734	592.17	0.592287				301.501	455.417	491.845	742.931	0.662033
		320	426	522.023	694.943	0.751174				202.83	309.903	330.881	505.551	0.654495
		270	377	440.457	615.008	0.71618				221.461	303.336	361.274	494.838	0.730085
		417	519	680.261	846.656	0.803468
		411	587	670.473	957.586	0.70017			6	316.158	392.413	515.755	640.152	0.805677
		323	444	526.917	724.307	0.727477				545.475	675.364	889.845	1101.74	0.807676
		461	592	752.039	965.742	0.778716				408.821	627.186	666.918	1023.14	0.651834
		274	403	446.982	657.423	0.679901				376.191	527.655	613.688	860.775	0.712949
		462	620	753.67	1011.42	0.745161				361.764	640.834	590.153	1045.41	0.564521
		596	699	972.268	1140.29	0.852647				258.698	336.901	422.02	549.594	0.767875
		559	645	911.909	1052.2	0.866667				376.707	549.414	614.53	896.271	0.685652
		278	375	453.507	611.746	0.741333				171.292	273.333	279.432	445.894	0.626679
		361	486	588.907	792.822	0.742798				223.432	313.716	364.489	511.772	0.712211
		425	565	693.312	921.697	0.752212				283.134	449.62	461.883	733.475	0.629718
		269	418	438.825	681.892	0.643541				197.063	273.029	321.473	445.398	0.721766
		184	263	300.163	429.038	0.69962				353.548	483.197	576.75	788.25	0.731685
		230	341	375.204	556.281	0.674487				436.45	562.289	711.99	917.274	0.776202
		203	273	331.158	445.351	0.74359				295.182	432.23	481.537	705.106	0.682928
	4	251	365	409.462	595.432	0.687671				426.244	607.816	695.341	991.543	0.701271
		472	579	769.984	944.535	0.815199				255.766	319.847	417.237	521.773	0.799651
		357	455	582.382	742.251	0.784615				471.065	664.672	768.458	1084.29	0.708718
		389	474	634.584	773.246	0.820675				361.808	585.898	590.225	955.788	0.617527
		422	556	688.418	907.015	0.758993				391.501	668.361	638.664	1090.31	0.585763
		309	403	504.078	657.423	0.766749				238.103	362.167	388.423	590.811	0.65744
		619	745	1009.79	1215.33	0.830872				175.149	305.601	285.724	498.533	0.57313
		323	426	526.917	694.943	0.758216				273.13	361.931	445.563	590.426	0.754647
		341	464	556.281	756.933	0.734914				375.217	530.342	612.1	865.158	0.7075
		204	273	332.79	445.351	0.747253				225.349	448.623	367.617	731.848	0.502313
		995	1223	1623.16	1995.11	0.813573				418.703	548.144	683.039	894.199	0.763856
		536	620	874.388	1011.42	0.864516				171.187	260.693	279.261	425.274	0.656661
		512	661	835.237	1078.3	0.774584				740.173	1001.31	1207.46	1633.46	0.739202
		323	424	526.917	691.68	0.761792				304.105	531.271	496.093	866.674	0.57241
		301	386	491.028	629.69	0.779793				287.383	462.087	468.814	753.812	0.621924
		693	856	1130.51	1396.41	0.809579				564.754	698.103	921.295	1138.83	0.808984
		343	490	559.543	799.347	0.7				400.706	503.515	653.68	821.395	0.795817
		400	530	652.529	864.6	0.754717
		604	754	985.318	1230.02	0.801061			7	198.716	511.754	324.17	834.835	0.388304
		563	668	918.434	1089.72	0.842814				455.376	691.593	742.865	1128.21	0.658445
		571	682	931.485	1112.56	0.837243				314.353	404.358	512.811	659.638	0.777413
	5	445	578	725.938	942.904	0.769896				399.21	585.758	651.24	955.56	0.681527
		220	318	358.891	518.76	0.691824				331.636	498.832	541.005	813.755	0.664825
		538	686	877.651	1119.09	0.784257				297.952	418.815	486.055	683.222	0.711417
		231	328	376.835	535.073	0.704268				326.217	450.477	532.165	734.873	0.724159
		376	460	613.377	750.408	0.817391				271.611	404.651	443.085	660.116	0.671223
		566	681	923.328	1110.93	0.831131				423.627	558.24	691.072	910.669	0.758862
		241	344	393.148	561.175	0.700581				376.409	531.293	614.044	866.71	0.708477
		382	479	623.165	781.403	0.797495				420.322	711.896	685.68	1161.33	0.590426
		341	446	556.281	727.569	0.764574				458.94	715.835	748.679	1167.76	0.641125
		191	266	311.582	433.931	0.718045				419.121	539.465	683.721	880.041	0.77692
		323	453	526.917	738.989	0.713024				287.138	379.119	468.414	618.465	0.757382
		421	564	686.786	920.065	0.746454				397.02	525.389	647.667	857.078	0.755669
		468	616	763.458	1004.89	0.75974				278.488	495.047	454.303	807.581	0.562549
		359	468	585.644	763.458	0.767094				207.454	346.439	338.424	565.153	0.598818
		490	656	799.347	1070.15	0.746951				450.735	656.814	735.294	1071.47	0.686245
	6	326	413	531.811	673.736	0.789346				405.748	542.559	661.905	885.088	0.747841
		392	563	639.478	918.434	0.69627				221.651	304.475	361.584	496.697	0.727978
		326	455	531.811	742.251	0.716484				337.236	491.602	550.14	801.961	0.685994
		710	871	1158.24	1420.88	0.815155				419.951	566.23	685.075	923.703	0.741662
		341	452	556.281	737.357	0.754425				401.973	546.882	655.747	892.14	0.735027
		218	312	355.628	508.972	0.698718				580.899	708.079	947.633	1155.1	0.820387
		384	544	626.427	887.439	0.705882
		301	380	491.028	619.902	0.792105			8	244.586	414.487	398.998	676.162	0.590093
		163	245	265.905	399.674	0.665306				298.714	430.669	487.299	702.56	0.693605
		287	376	468.189	613.377	0.763298				444.425	547.663	725	893.414	0.811494
		216	316	352.365	515.498	0.683544				273.577	409.001	446.292	667.212	0.668891
		262	341	427.406	556.281	0.768328				324.688	508.846	529.67	830.091	0.638087
		426	530	694.943	864.6	0.803774				354.218	517.598	577.843	844.369	0.68435
		193	288	314.845	469.821	0.670139				516.773	719.614	843.023	1173.92	0.718125
		296	385	482.871	628.059	0.768831				318.854	501.857	520.153	818.69	0.635348
		214	293	349.103	477.977	0.730375				354.24	500.899	577.879	817.127	0.707208
		542	632	884.176	1031	0.857595				265.363	444.162	432.892	724.571	0.597446
		252	371	411.093	605.22	0.679245				463.017	645.83	755.33	1053.56	0.716933
		183	267	298.532	435.563	0.685393				299.174	444.285	488.049	724.772	0.673383
		309	489	504.078	797.716	0.631902				340.828	401.886	556	655.605	0.848071
		175	245	285.481	399.674	0.714286				265.279	424.013	432.755	691.701	0.625639
		780	872	1272.43	1422.51	0.894495				576.279	719.586	940.096	1173.88	0.800848
	7	469	629	765.09	1026.1	0.745628				675.879	773.85	1102.58	1262.4	0.873398
		396	510	646.003	831.974	0.776471				306.08	428.168	499.315	698.48	0.71486
		247	326	402.936	531.811	0.757669				359.152	595.676	585.892	971.739	0.602932
		364	461	593.801	752.039	0.789588				492.814	665.462	803.938	1085.58	0.740559
		222	315	362.153	513.866	0.704762				149.012	279.329	243.086	455.675	0.533464
		231	345	376.835	562.806	0.669565				335.049	445.71	546.573	727.096	0.75172
		290	409	473.083	667.21	0.709046				321.566	471.12	524.577	768.548	0.682556
		138	196	225.122	319.739	0.704082				323.835	732.273	528.279	1194.57	0.442233
		132	191	215.334	311.582	0.691099
		258	371	420.881	605.22	0.695418			9	245.284	390.082	400.137	636.349	0.628801
		250	339	407.83	553.018	0.737463				306.62	432.183	500.196	705.029	0.709468
		280	457	456.77	745.514	0.612691				412.015	547.883	672.129	893.773	0.752013
		397	550	647.635	897.227	0.721818				468.327	621.386	763.992	1013.68	0.753681
		365	470	595.432	766.721	0.776596				249.476	370.438	406.976	604.303	0.673462
		172	245	280.587	399.674	0.702041				519.311	919.604	847.163	1500.17	0.564712
		284	365	463.295	595.432	0.778082				444.072	616.208	724.424	1005.23	0.720653
		268	340	437.194	554.649	0.788235				419.948	589.786	685.07	962.131	0.712035
		438	573	714.519	934.747	0.764398				221.721	352.953	361.698	575.78	0.628188
		216	323	352.365	526.917	0.668731				318.066	414.514	518.868	676.206	0.767323
		270	384	440.457	626.427	0.703125				214.374	318.075	349.713	518.883	0.673973
		246	328	401.305	535.073	0.75				486.148	756.13	793.064	1233.49	0.642942
		945	1152	1541.6	1879.28	0.820312				370	515.34	603.589	840.685	0.717973
	8	270	430	440.457	701.468	0.627907				513.486	683.005	837.661	1114.2	0.751804
		360	508	587.276	828.711	0.708661				253.693	385.134	413.855	628.277	0.658714
		277	373	451.876	608.483	0.742627				518.004	684.026	845.031	1115.87	0.757287
		597	709	973.899	1156.61	0.842031				254.189	466.476	414.664	760.972	0.544913
		264	394	430.669	642.741	0.670051				226.716	332.367	369.847	542.197	0.682125
		145	241	236.542	393.148	0.60166				321.403	434.35	524.312	708.564	0.739963
		427	542	696.574	884.176	0.787823				238.202	402.855	388.584	657.186	0.591285
		259	370	422.512	603.589	0.7				434.7	627.458	709.135	1023.59	0.692795
		226	293	368.679	477.977	0.771331				247.814	371.51	404.264	606.052	0.667045
		251	351	409.462	572.594	0.7151				284.013	428.005	463.316	698.214	0.663574
		349	485	569.331	791.191	0.719588
		552	755	900.489	1231.65	0.731126			10	128.579	173.066	209.754	282.326	0.742948
		309	468	504.078	763.458	0.660256				87.092	115.899	142.075	189.069	0.751447
		378	477	616.639	778.14	0.792453				74.78	103.099	121.99	168.188	0.725322
		286	363	466.558	592.17	0.787879				91.909	114.741	149.933	187.179	0.801013
		377	486	615.008	792.822	0.77572				62.163	86.365	101.408	140.889	0.719771
		260	359	424.144	585.644	0.724234				50.917	79.474	83.062	129.648	0.640675
		316	390	515.498	636.215	0.810256				81.006	125.326	132.147	204.447	0.646362
		373	517	608.483	843.393	0.72147				132.046	172.569	215.409	281.515	0.765178
		155	266	252.855	433.931	0.582707				126.172	190.133	205.827	310.168	0.663599
		239	320	389.886	522.023	0.746875				93.143	117.957	151.946	192.426	0.789635
		172	260	280.587	424.144	0.661538				80.277	104.072	130.958	169.775	0.77136
		439	535	716.15	872.757	0.820561				99.298	132.966	161.987	216.91	0.746792
		232	313	378.467	510.604	0.741214				70.441	110.5	114.912	180.261	0.637475
	9	236	322	384.992	525.285	0.732919				46.153	66.994	75.2904	109.289	0.688912
		185	275	301.794	448.613	0.672727				84.345	121.311	137.594	197.897	0.695279
		313	433	510.604	706.362	0.722864				134.344	170.547	219.158	278.217	0.787724
		371	511	605.22	833.605	0.726027				37.932	59.112	61.8793	96.4307	0.641697
		232	316	378.467	515.498	0.734177				159.424	202.949	260.072	331.075	0.785537
		457	595	745.514	970.636	0.768067				46.117	68.324	75.2316	111.458	0.674975
		519	618	846.656	1008.16	0.839806				83.411	110.338	136.07	179.997	0.755959
		516	685	841.762	1117.46	0.753285				62.59	93.874	102.104	153.139	0.666745
		333	463	543.23	755.302	0.719222				43.042	59.148	70.2153	96.4894	0.7277
		266	384	433.931	626.427	0.692708				80.533	100.499	131.375	163.946	0.801331
		195	272	318.108	443.719	0.716912				77.004	97.532	125.618	159.106	0.789525
		312	396	508.972	646.003	0.787879
		228	369	371.941	601.958	0.617886			12	208.002	305.812	339.318	498.878	0.680163
		279	381	455.139	621.533	0.732283				439.58	595.966	717.096	972.212	0.737592
		300	417	489.396	680.261	0.719424				272.617	385.907	444.726	629.538	0.706432
		285	361	464.927	588.907	0.789474				216.749	312.026	353.587	509.015	0.69465
		467	551	761.827	898.858	0.84755				290.945	391.369	474.625	638.449	0.743403
		268	380	437.194	619.902	0.705263				272.331	374.74	444.259	611.321	0.72672
		253	320	412.724	522.023	0.790625				330.469	431.928	539.101	704.613	0.765102
		223	299	363.785	487.765	0.745819				335.423	493.794	547.183	805.537	0.679277
		442	571	721.044	931.485	0.774081				449.561	562.801	733.378	918.109	0.798792
		338	458	551.387	747.145	0.737991				204.941	296.42	334.325	483.556	0.691387
	10	282	357	460.033	582.382	0.789916				394.036	590.099	642.799	962.641	0.667746
		376	454	613.377	740.62	0.828194				200.129	286.555	326.475	467.463	0.698396
		135	232	220.228	378.467	0.581897				207.543	329.038	338.569	536.767	0.630757
		351	449	572.594	732.463	0.781737				470.69	602.976	767.847	983.648	0.780612
		397	485	647.635	791.191	0.818557				176.005	257.73	287.121	420.44	0.682905
		436	604	711.256	985.318	0.721854				331.536	507.244	540.842	827.478	0.653603
		494	637	805.873	1039.15	0.77551				376.286	493.513	613.843	805.078	0.762464
		212	350	345.84	570.962	0.605714				276.205	434.309	450.579	708.498	0.635964
		349	474	569.331	773.246	0.736287				201.457	267.927	328.641	437.075	0.75191
		306	379	499.184	618.271	0.807388				461.785	576.327	753.32	940.175	0.801255
		379	550	618.271	897.227	0.689091				373.129	498.124	608.693	812.6	0.749069
		475	601	774.878	980.424	0.790349				240.42	339.607	392.202	554.008	0.707936
		298	388	486.134	632.953	0.768041				601.441	730.6	981.144	1191.84	0.823215
		226	332	368.679	541.599	0.680723				212.462	287.116	346.594	468.378	0.739987
		656	740	1070.15	1207.18	0.886486				328.416	449.017	535.752	732.491	0.731411
		335	439	546.493	716.15	0.763098				282.305	369.769	460.53	603.212	0.763463
	11	359	508	585.644	828.711	0.706693				312.155	424.841	509.225	693.052	0.734757
		316	419	515.498	683.524	0.754177
		289	401	471.452	654.16	0.720698			13	310.852	393.794	507.1	642.405	0.789377
		358	455	584.013	742.251	0.786813				393.514	531.275	641.948	866.68	0.740697
		415	553	676.998	902.121	0.750452				178.991	286.977	291.992	468.152	0.623712
		481	580	784.666	946.166	0.82931				266.543	362.221	434.817	590.899	0.735857
		574	713	936.378	1163.13	0.805049				217.47	351.581	354.763	573.542	0.618549
		519	683	846.656	1114.19	0.759883				201.159	334.432	328.155	545.566	0.601494
		479	639	781.403	1042.41	0.749609				542.535	665.098	885.049	1084.99	0.815722
		216	337	352.365	549.755	0.64095				564.58	730.416	921.011	1191.54	0.772957
		227	337	370.31	549.755	0.673591				230.451	354.813	375.94	578.814	0.6495
		486	591	792.822	964.111	0.822335				324.353	435.38	529.124	710.245	0.744988
		248	348	404.568	567.7	0.712644				228.473	294.598	372.713	480.584	0.775542
		157	220	256.117	358.891	0.713636				232.343	329.985	379.026	538.312	0.704102
		429	549	699.837	895.595	0.781421				235.194	332.91	383.677	543.083	0.706479
		594	707	969.005	1153.34	0.84017				181.639	310.247	296.312	506.113	0.585466
										211.244	314.466	344.607	512.995	0.671755
ID	FIELD	D1	D2	D1 CAL	D2 CAL	G RATIO				316.695	420.777	516.631	686.423	0.752643
10	3	137	231	223.491	376.835	0.593074				181.698	274.303	296.408	447.476	0.662399
		170	264	277.325	430.669	0.643939				222.434	368.314	362.861	600.838	0.603925
		195	297	318.108	484.502	0.656566				221.687	319.528	361.643	521.253	0.693795
		221	304	360.522	495.922	0.726974				187.234	289.874	305.439	472.878	0.645915
		286	346	466.558	564.437	0.82659				245.906	325.293	401.152	530.657	0.755952
		457	629	745.514	1026.1	0.72655				245.371	325.574	400.279	531.116	0.753657
		195	305	318.108	497.553	0.639344				307.773	364.769	502.077	595.055	0.843748
		708	814	1154.98	1327.9	0.869779				189.447	290.704	309.049	474.232	0.651683
		260	384	424.144	626.427	0.677083				276.442	393.803	450.966	642.419	0.70198
		706	847	1151.71	1381.73	0.83353				395.945	481.337	645.914	785.215	0.822594
		161	228	262.643	371.941	0.70614				341.321	469.988	556.804	766.701	0.726233
		184	277	300.163	451.876	0.66426				361.544	457.918	589.794	747.011	0.789539
		119	209	194.127	340.946	0.569378				405.209	550.216	661.026	897.579	0.736454
	4	256	332	417.618	541.599	0.771084				290.96	376.373	474.649	613.985	0.773063
		270	340	440.457	554.649	0.794118
		361	454	588.907	740.62	0.795154		ID	FIELD	D1	D2	D1 CAL	D2 CAL	G RATIO
		304	437	495.922	712.887	0.695652		3	5	188.51	317.309	307.52	517.633	0.59409
		202	280	329.527	456.77	0.721429				277.606	419.426	452.865	684.219	0.661871
		162	238	264.274	388.254	0.680672				358.861	499.096	585.418	814.186	0.719022
		612	743	998.369	1212.07	0.823688				191.857	305.452	312.98	498.29	0.628109
		222	338	362.153	551.387	0.656805				345.249	449.92	563.212	733.964	0.767356
		1181	1320	1926.59	2153.34	0.894697				352.49	449.755	575.024	733.695	0.783738
		347	447	566.069	729.201	0.776286				480.463	648.928	783.79	1058.61	0.740395
		503	568	820.555	926.591	0.885563				317.289	479.854	517.6	782.796	0.66122
		140	247	228.385	402.936	0.566802				468.327	569.228	763.992	928.594	0.822741
		217	295	353.997	481.24	0.735593				296.589	468.084	483.832	763.595	0.633623
		579	693	944.535	1130.51	0.835498				375.406	642.755	612.408	1048.54	0.584058
		140	218	228.385	355.628	0.642202				422.877	521.417	689.848	850.599	0.811015
	5	242	359	394.78	585.644	0.674095				408.427	668.108	666.276	1089.9	0.611319
		139	195	226.754	318.108	0.712821				305.941	412.06	499.088	672.202	0.742467
		174	252	283.85	411.093	0.690476				191.453	268.604	312.321	438.179	0.71277
		516	638	841.762	1040.78	0.808777				305.918	513.548	499.051	837.762	0.595695
		293	412	477.977	672.104	0.711165				389.462	532.147	635.338	868.103	0.731869
		108	173	176.183	282.219	0.624277				369.586	510.882	602.914	833.413	0.723427
		153	274	249.592	446.982	0.558394				643.56	807.438	1049.85	1317.19	0.79704
		468	540	763.458	880.914	0.866667				348.574	489.798	568.636	799.018	0.711669
		125	187	203.915	305.057	0.668449				168.892	262.345	275.517	427.969	0.643778
		270	370	440.457	603.589	0.72973				213.063	345.029	347.574	562.853	0.617522
		122	191	199.021	311.582	0.638743				414.463	578.692	676.122	944.033	0.716207
		183	286	298.532	466.558	0.63986				217.885	469.915	355.44	766.582	0.463669
		268	368	437.194	600.326	0.728261
	6	188	283	306.688	461.664	0.664311			6	267.854	508.21	436.956	829.054	0.527054
		597	705	973.899	1150.08	0.846809				375.614	568.172	612.747	926.871	0.661092
		504	629	822.186	1026.1	0.801272				463.427	636.983	755.998	1039.12	0.727534
		115	204	187.602	332.79	0.563725				205.061	398.898	334.52	650.731	0.514069
		150	217	244.698	353.997	0.691244				258.606	561.744	421.869	916.385	0.460363
		609	804	993.475	1311.58	0.757463				168.404	384.22	274.721	626.786	0.438301
		804	894	1311.58	1458.4	0.899329				716.865	902.331	1169.44	1471.99	0.794459
		322	451	525.285	735.726	0.713969				368.049	596.607	600.406	973.258	0.616904
		700	829	1141.92	1352.37	0.844391				208.154	338.929	339.566	552.902	0.614152
		195	294	318.108	479.608	0.663265				167.475	238.663	273.206	389.336	0.701722
		225	336	367.047	548.124	0.669643				241.814	348.778	394.476	568.969	0.693318
	7	255	326	415.987	531.811	0.782209				383.513	617.615	625.633	1007.53	0.620958
		400	620	652.529	1011.42	0.645161				254.719	430.152	415.529	701.716	0.59216
		228	321	371.941	523.654	0.71028				347.43	446.977	566.77	729.163	0.777288
		112	179	182.708	292.007	0.625698				547.39	842.228	892.969	1373.94	0.649931
		355	475	579.119	774.878	0.747368				490.19	623.493	799.657	1017.12	0.7862
		305	400	497.553	652.529	0.7625				117.945	196.957	192.406	321.3	0.598836
		372	468	606.852	763.458	0.794872				290.596	399.504	474.055	651.719	0.727392
		208	316	339.315	515.498	0.658228				671.193	824.476	1094.93	1344.99	0.814084
		197	286	321.37	466.558	0.688811				211.747	451.221	345.427	736.086	0.469276
		145	261	236.542	425.775	0.555556				143.505	237.655	234.103	387.692	0.603837
		365	483	595.432	787.928	0.755694				245.844	523.704	401.051	854.33	0.469433
		170	255	277.325	415.987	0.666667
		105	179	171.289	292.007	0.586592			7	313.336	597.068	511.152	974.01	0.524791
		140	219	228.385	357.259	0.639269				159.805	337.957	260.693	551.316	0.472856
	8	337	407	549.755	663.948	0.82801				295.221	423.74	481.6	691.256	0.696703
		425	542	693.312	884.176	0.784133				625.475	893.141	1020.35	1457	0.700309
		137	221	223.491	360.522	0.61991				274.722	502.243	448.16	819.32	0.54699
		171	249	278.956	406.199	0.686747				111.531	229.896	181.943	375.034	0.485137
		277	379	451.876	618.271	0.730871				158.571	234.783	258.68	383.007	0.675394
		259	348	422.512	567.7	0.744253				213.171	318.318	347.75	519.279	0.669679
		405	509	660.685	830.343	0.795678				414.65	645.058	676.427	1052.3	0.64281
		181	275	295.269	448.613	0.658182				356.679	540.015	581.858	880.938	0.660498
		205	322	334.421	525.285	0.636646				279.557	440.083	456.047	717.917	0.635237
		416	598	678.63	975.53	0.695652				333.017	466.343	543.258	760.755	0.714103
		217	349	353.997	569.331	0.621777				451.136	562.132	735.948	917.018	0.802545
		220	364	358.891	593.801	0.604396				458.785	666.136	748.426	1086.68	0.688726
		929	1050	1515.5	1712.89	0.884762				162.874	265.497	265.7	433.111	0.613468
		184	276	300.163	450.245	0.666667				241.853	411.601	394.54	671.454	0.587591
	9	230	354	375.204	577.488	0.649718				188.42	279.886	307.374	456.584	0.673203
		151	219	246.33	357.259	0.689498				193.215	334.079	315.196	544.99	0.578351
		368	492	600.326	802.61	0.747967
		509	632	830.343	1031	0.80538			8	148.486	240.625	242.228	392.537	0.617085
		368	475	600.326	774.878	0.774737				229.802	387.652	374.881	632.385	0.592805
		404	495	659.054	807.504	0.816162				393.559	570.473	642.021	930.625	0.689882
		188	313	306.688	510.604	0.600639				182.003	303.066	296.905	494.398	0.600539
		420	547	685.155	892.333	0.767824				282.78	579.486	461.305	945.328	0.487984
		382	538	623.165	877.651	0.710037				295.471	413.265	482.008	674.168	0.714967
		173	266	282.219	433.931	0.650376				288.006	547.507	469.83	893.16	0.526032
		514	650	838.499	1060.36	0.790769				386.025	635.368	629.731	1036.49	0.607561
		292	363	476.346	592.17	0.804408				386.862	544.002	631.096	887.442	0.711141
		329	444	536.705	724.307	0.740991				211.261	333.4	344.635	543.883	0.633656
	10	289	396	471.452	646.003	0.729798				159.099	293.409	259.542	478.644	0.542243
		197	284	321.37	463.295	0.693662				165.559	248.676	270.08	405.67	0.665762
		395	508	644.372	828.711	0.777559				456.633	608.059	744.915	991.94	0.750968
		164	222	267.537	362.153	0.738739				195.028	377.719	318.153	616.181	0.516331
		330	420	538.336	685.155	0.785714				420.034	672.012	685.21	1096.27	0.625039
		490	606	799.347	988.581	0.808581				316.191	476.06	515.809	776.607	0.664183
		172	275	280.587	448.613	0.625455				324.874	495.88	529.974	808.94	0.655146
		194	276	316.476	450.245	0.702899				413.688	547.326	674.858	892.865	0.755835
		236	342	384.992	557.912	0.690058				223.018	387.496	363.814	632.131	0.575536
		552	653	900.489	1065.25	0.845329				159.153	287.336	259.63	468.737	0.553892
		647	793	1055.46	1293.64	0.815889				264.781	395.856	431.943	645.768	0.668882
		346	470	564.437	766.721	0.73617				221.975	327.866	362.113	534.855	0.67703
		339	486	553.018	792.822	0.697531				213.701	343.385	348.615	560.171	0.622336
		147	239	239.804	389.886	0.615063				191.51	333.434	312.414	543.938	0.574357
		188	249	306.688	406.199	0.75502				113.615	184.003	185.343	300.168	0.617463
		153	222	249.592	362.153	0.689189				312.386	498.182	509.602	812.695	0.627052
	11	850	1003	1386.62	1636.22	0.847458				197.338	297.007	321.922	484.514	0.664422
		134	228	218.597	371.941	0.587719				376.005	441.602	613.385	720.395	0.851457
		314	407	512.235	663.948	0.771499				461.602	597.714	753.021	975.064	0.772279
		229	391	373.573	637.847	0.585678				322.992	549.054	526.904	895.684	0.58827
		617	696	1006.53	1135.4	0.886494				224.511	330.694	366.25	539.468	0.678909
		164	234	267.537	381.729	0.700855
		369	429	601.958	699.837	0.86014			9	257.752	476.76	420.476	777.749	0.540633
		617	730	1006.53	1190.86	0.845205				136.821	241.835	223.199	394.511	0.565762
		328	400	535.073	652.529	0.82				381.056	523.259	621.625	853.604	0.728236
		356	447	580.75	729.201	0.796421				596.161	842.997	972.53	1375.2	0.707192
		494	608	805.873	991.843	0.8125				318.251	555.49	519.17	906.183	0.572919
		448	549	730.832	895.595	0.816029				369.432	701.212	602.662	1143.9	0.526848
		195	283	318.108	461.664	0.689046				177.674	268.162	289.843	437.458	0.662562
		621	778	1013.05	1269.17	0.798201				440.095	560.565	717.936	914.462	0.785092
		205	278	334.421	453.507	0.73741				412.655	584.637	673.173	953.731	0.705831
	12	312	408	508.972	665.579	0.764706				362.833	489.718	591.897	798.887	0.740902
		315	388	513.866	632.953	0.811856				268.269	368.109	437.633	600.504	0.728776
		278	404	453.507	659.054	0.688119				204.707	341.018	333.943	556.31	0.600282
		515	693	840.131	1130.51	0.743146				264.382	408.336	431.292	666.127	0.647462
		266	403	433.931	657.423	0.66005				236.376	333.856	385.605	544.626	0.708018
		298	386	486.134	629.69	0.772021				281.469	445.929	459.166	727.454	0.631197
		188	274	306.688	446.982	0.686131				362.52	473.145	591.387	771.852	0.766192
		141	209	230.016	340.946	0.674641				466.154	638.88	760.447	1042.22	0.729642
		382	536	623.165	874.388	0.712687				213.776	339.954	348.737	554.574	0.628838
		1228	1393	2003.26	2272.43	0.881551				498.401	722.95	813.052	1179.36	0.689399
		288	378	469.821	616.639	0.761905				402.02	530.016	655.824	864.626	0.758505
		158	222	257.749	362.153	0.711712				320.73	526.541	523.214	858.958	0.609126
		189	274	308.32	446.982	0.689781				410.913	645.335	670.331	1052.75	0.636744
		160	242	261.011	394.78	0.661157				255.172	422.755	416.268	689.649	0.603593
		335	486	546.493	792.822	0.6893				243.824	390.519	397.755	637.062	0.624359
		346	510	564.437	831.974	0.678431				308.012	502.229	502.467	819.297	0.61329
	13	257	392	419.25	639.478	0.655612				466.892	673.011	761.651	1097.9	0.693736
		327	409	533.442	667.21	0.799511				167.709	252.314	273.587	411.605	0.664684
		252	337	411.093	549.755	0.747774
		452	569	737.357	928.222	0.794376			10	396.393	663.447	646.644	1082.3	0.597475
		202	284	329.527	463.295	0.711268				349.936	498.551	570.858	813.297	0.701906
		283	374	461.664	610.114	0.756684				273.882	390.96	446.79	637.781	0.700537
		160	253	261.011	412.724	0.632411				176.851	290.823	288.501	474.426	0.608105
		198	303	323.002	494.29	0.653465				239.202	373.735	390.215	609.682	0.640031
		319	398	520.392	649.266	0.801508				266.937	458.19	435.46	747.455	0.58259
		350	451	570.962	735.726	0.776053				264.609	405.601	431.662	661.666	0.652387
		667	786	1088.09	1282.22	0.848601				401.926	651.678	655.67	1063.1	0.616756
		335	529	546.493	862.969	0.63327				655.982	924.8	1070.12	1508.65	0.709323
		461	604	752.039	985.318	0.763245				264.802	450.296	431.977	734.577	0.588062
		528	639	861.338	1042.41	0.826291				198.879	376.191	324.436	613.688	0.528665
	14	511	613	833.605	1000	0.833605				501.665	674.694	818.377	1100.64	0.743544
		334	428	544.861	698.206	0.780374				297.113	442.06	484.687	721.142	0.67211
		256	362	417.618	590.538	0.707182				488.086	629.007	796.225	1026.11	0.775963
		176	262	287.113	427.406	0.671756				152.643	302.615	249.01	493.662	0.504413
		253	361	412.724	588.907	0.700831				1016.36	1170.64	1658.01	1909.69	0.868209
		167	268	272.431	437.194	0.623134				338.681	451.544	552.498	736.613	0.750051
		303	378	494.29	616.639	0.801587				245.359	365.99	400.259	597.047	0.670398
		305	395	497.553	644.372	0.772152				486.259	717.39	793.245	1170.29	0.677817
		300	364	489.396	593.801	0.824176				246.504	344.076	402.127	561.299	0.716423
		161	273	262.643	445.351	0.589744				120.204	194.109	196.091	316.654	0.61926
		375	490	611.746	799.347	0.765306				170.097	245.945	277.483	401.215	0.691606
		113	168	184.339	274.062	0.672619
		183	286	298.532	466.558	0.63986			11	389.965	654.15	636.158	1067.13	0.59614
		321	436	523.654	711.256	0.736239				345.485	496.007	563.597	809.147	0.696533
	15	129	185	210.44	301.794	0.697297				286.465	387.282	467.316	631.781	0.739681
		343	472	559.543	769.984	0.726695				182.214	289.365	297.25	472.047	0.629703
		265	366	432.3	597.064	0.724044				244.663	367.367	399.124	599.294	0.665991
		147	257	239.804	419.25	0.571984				275.147	462.731	448.853	754.863	0.594615
		748	947	1220.23	1544.86	0.789863				285.477	409.646	465.705	668.264	0.696887
		146	221	238.173	360.522	0.660633				418.425	655.454	682.586	1069.26	0.638374
		228	301	371.941	491.028	0.757475				672.065	983.203	1096.35	1603.92	0.683547
		515	610	840.131	995.106	0.844262				275.879	452.769	450.047	738.612	0.609315
		524	667	854.812	1088.09	0.785607				199.424	372.462	325.325	607.605	0.535421
		221	309	360.522	504.078	0.71521				504.223	675.023	822.55	1101.18	0.746972
		173	274	282.219	446.982	0.631387				301.902	434.292	492.499	708.47	0.695159
	16	198	284	323.002	463.295	0.697183				505.246	607.125	824.219	990.416	0.832194
		342	450	557.912	734.095	0.76				161.92	316.663	264.144	516.579	0.511332
		249	403	406.199	657.423	0.617866				1014.05	1165.39	1654.25	1901.13	0.870137
		339	411	553.018	670.473	0.824818				359.244	452.747	586.042	738.576	0.793476
		250	357	407.83	582.382	0.70028				256.129	364.771	417.829	595.059	0.702164
		315	394	513.866	642.741	0.799492				478.464	661.984	780.529	1079.91	0.722773
		185	278	301.794	453.507	0.665468				254.164	341.116	414.623	556.47	0.745096
		230	356	375.204	580.75	0.646067				118.207	199.725	192.834	325.816	0.591849
		253	355	412.724	579.119	0.712676				167.547	243.261	273.323	396.837	0.688754
		246	397	401.305	647.635	0.619647
		277	392	451.876	639.478	0.706633			12	188.558	276.409	307.599	450.912	0.68217
		266	402	433.931	655.791	0.661692				453.512	649.807	739.824	1060.04	0.697918
		231	320	376.835	522.023	0.721875				326.928	401.3	533.325	654.649	0.814672
		234	352	381.729	574.225	0.664773				305.655	484.36	498.622	790.147	0.631049
		239	334	389.886	544.861	0.715569				320.258	438.225	522.444	714.886	0.730807
	17	244	360	398.042	587.276	0.677778				314.636	416.891	513.272	680.083	0.75472
		172	269	280.587	438.825	0.639405				352.841	448.794	575.597	732.127	0.786198
		485	637	791.191	1039.15	0.761381				419.605	620.242	684.511	1011.81	0.676518
		235	345	383.361	562.806	0.681159				132.575	252.792	216.272	412.385	0.524443
		429	532	699.837	867.863	0.806391				168.007	254.655	274.073	415.424	0.659744
		253	360	412.724	587.276	0.702778				224.502	375.87	366.235	613.165	0.597286
		434	586	707.993	955.954	0.740614				313.515	466.439	511.444	760.912	0.672146
		582	692	949.429	1128.87	0.84104				216.178	337.231	352.656	550.132	0.641038
		194	301	316.476	491.028	0.644518				414.795	533.475	676.664	870.269	0.777534
		256	402	417.618	655.791	0.636816				140.121	236.241	228.582	385.385	0.593127
		540	722	880.914	1177.81	0.747922				311.006	434.073	507.351	708.113	0.716483
		310	405	505.71	660.685	0.765432				283.778	396.247	462.933	646.406	0.716164
		300	375	489.396	611.746	0.8				183.709	311.97	299.688	508.923	0.588868
		344	424	561.175	691.68	0.811321				186.271	359.755	303.868	586.876	0.517772
										292.549	445.92	477.241	727.439	0.656057
ID	FIELD	D1	D2	D1 CAL	D2 CAL	G RATIO				301.299	427.056	491.515	696.666	0.705526
11	2	617	749	1000.8	1214.91	0.823765				300.991	386.95	491.013	631.24	0.777855
		259	333	420.108	540.139	0.777778				378.001	565.641	616.641	922.742	0.66827
		261	365	423.353	592.045	0.715068				203.351	318.845	331.731	520.139	0.637774
		510	640	827.241	1038.11	0.796875				212.177	300.296	346.129	489.879	0.70656
		249	376	403.888	609.887	0.662234				250.683	399.586	408.945	651.853	0.627357
		277	357	449.305	579.068	0.77591				206.635	296.427	337.088	483.568	0.697086
		327	465	530.407	754.249	0.703226				387.548	523.408	632.215	853.847	0.740432
		251	334	407.132	541.761	0.751497				336.006	547.814	548.134	893.661	0.613358
		555	704	900.232	1141.92	0.788352
		223	290	361.715	470.392	0.768966			13	226.416	377.26	369.357	615.432	0.600159
		315	404	510.943	655.304	0.779703				211.438	293.667	344.923	479.065	0.719992
		326	441	528.785	715.32	0.739229				414.135	550.434	675.587	897.935	0.752379
		436	532	707.21	862.925	0.819549				265.819	459.309	433.636	749.281	0.578737
		382	506	619.619	820.752	0.754941				312.39	478.87	509.608	781.191	0.652348
		262	337	424.975	546.628	0.777448				335.596	508.193	547.465	829.026	0.660371
		495	617	802.91	1000.8	0.802269				534.274	722.577	871.573	1178.76	0.739401
		199	295	322.786	478.502	0.674576				419.083	546.543	683.659	891.587	0.766789
		414	535	671.525	867.792	0.773832				188.608	361.54	307.68	589.788	0.521679
		336	403	545.006	653.682	0.833747				264.451	442.995	431.405	722.667	0.596962
	3	418	582	678.013	944.027	0.718213				393.659	533.073	642.184	869.613	0.738471
		224	296	363.337	480.124	0.756757				166.972	310.426	272.385	506.405	0.53788
		373	491	605.021	796.422	0.759674				428	742.677	698.206	1211.54	0.576294
		285	408	462.281	661.792	0.698529				587.893	803.435	959.042	1310.66	0.731724
		363	458	588.801	742.894	0.792576				346.771	504.311	565.695	822.693	0.687613
		276	364	447.683	590.423	0.758242				213.683	378.124	348.586	616.842	0.565114
		372	522	603.399	846.705	0.712644				425.097	641.314	693.47	1046.19	0.662853
		341	419	553.116	679.635	0.813842				246.629	328.907	402.331	536.553	0.749844
		317	416	514.187	674.769	0.762019				235.771	376.818	384.618	614.711	0.625689
		193	271	313.054	439.573	0.712177				118.903	289.11	193.969	471.631	0.411273
		178	249	288.723	403.888	0.714859				394.112	595.731	642.923	971.829	0.66156
		334	481	541.761	780.201	0.694387				253.123	301.5	412.925	491.843	0.839546
		319	444	517.431	720.186	0.718468				344.693	493.421	562.305	804.928	0.698578
		232	332	376.313	538.517	0.698795
		201	295	326.03	478.502	0.681356		ID	FIELD	D1	D2	D1 CAL	D2 CAL	G RATIO
		250	315	405.51	510.943	0.793651		4	5	430.183	570.307	701.767	930.354	0.754301
		320	409	519.053	663.414	0.782396				232.562	320.777	379.383	523.29	0.724996
		372	518	603.399	840.217	0.718147				387.838	516.202	632.688	842.091	0.75133
		191	283	309.81	459.037	0.674912				381.338	515.086	622.085	840.271	0.740339
		237	409	384.424	663.414	0.579462				109.348	200.186	178.382	326.568	0.546232
		301	400	488.234	648.816	0.7525				433.448	660.364	707.093	1077.27	0.656377
	4	252	334	408.754	541.761	0.754491				220.601	338.817	359.871	552.719	0.651092
		268	481	434.707	780.201	0.557173				313.955	573.976	512.162	936.339	0.546983
		807	910	1308.99	1476.06	0.886813				180.474	336.204	294.411	548.457	0.536799
		702	859	1138.67	1393.33	0.817229				331.122	432.116	540.166	704.92	0.76628
		625	771	1013.78	1250.59	0.810636				276.828	386.595	451.595	630.661	0.716067
		753	888	1221.4	1440.37	0.847973				545.1	692.407	889.233	1129.54	0.787254
		132	237	214.109	384.424	0.556962				149.482	235.077	243.853	383.486	0.635885
		423	586	686.123	950.516	0.721843				285.577	424.526	465.868	692.538	0.672696
		177	288	287.101	467.148	0.614583				474.605	785.51	774.233	1281.42	0.6042
		239	336	387.668	545.006	0.71131				265.415	373.88	432.977	609.918	0.709894
	5	535	632	867.792	1025.13	0.846519				514.249	621.354	838.905	1013.63	0.827626
		291	407	472.014	660.17	0.714988				248.928	346.988	406.082	566.049	0.717397
		262	371	424.975	601.777	0.706199				444.632	555.989	725.338	906.997	0.799714
		483	574	783.445	931.051	0.841463				102.083	185.734	166.53	302.992	0.549619
		589	736	955.382	1193.82	0.800272				262.688	410.722	428.529	670.02	0.639576
		208	301	337.384	488.234	0.69103				330.651	431.765	539.398	704.347	0.765812
		408	526	661.792	853.193	0.775665				239.301	387.288	390.377	631.791	0.617889
		322	468	522.297	759.115	0.688034				293.43	405.643	478.679	661.734	0.72337
		354	493	574.202	799.666	0.718053				456.607	583.56	744.873	951.974	0.782451
		378	475	613.131	770.469	0.795789				233.932	355.186	381.618	579.423	0.658618
		384	494	622.863	801.288	0.777328				293.483	460.624	478.765	751.426	0.637142
		439	535	712.076	867.792	0.820561				201.03	349.779	327.945	570.602	0.574734
		463	635	751.005	1030	0.729134
		337	414	546.628	671.525	0.81401			6	442.945	593.913	722.586	968.863	0.745808
		597	817	968.358	1325.21	0.730722				217.816	394.007	355.328	642.752	0.552823
		187	276	303.322	447.683	0.677536				216.453	282.682	353.104	461.145	0.765712
		387	501	627.73	812.642	0.772455				237.609	343.705	387.617	560.693	0.691317
	6	169	241	274.125	390.912	0.701245				219.545	309.542	358.148	504.962	0.709258
		345	455	559.604	738.028	0.758242				340.689	511.117	555.773	833.796	0.666558
		405	532	656.926	862.925	0.761278				298.297	375.766	486.618	612.995	0.793837
		389	555	630.974	900.232	0.700901				357.472	594.849	583.152	970.39	0.600946
		307	412	497.966	668.281	0.745146				351.404	499.924	573.253	815.537	0.702915
		337	450	546.628	729.918	0.748889				237.963	320.32	388.194	522.545	0.742891
		259	419	420.108	679.635	0.618138				548.446	762.214	894.692	1243.42	0.719543
		423	570	686.123	924.563	0.742105				387.981	539.067	632.922	879.392	0.719727
		214	314	347.117	509.321	0.681529				372.435	505.89	607.561	825.269	0.736198
		519	636	841.839	1031.62	0.816038				396.676	544.204	647.106	887.772	0.72891
		233	324	377.935	525.541	0.719136				301.04	430.554	491.093	702.372	0.699192
		263	379	426.597	614.753	0.693931				366.918	571.224	598.561	931.85	0.642336
		344	421	557.982	682.879	0.817102				140.464	213.216	229.142	347.824	0.658787
		396	488	642.328	791.556	0.811475				325.969	501.818	531.76	818.626	0.649576
		548	703	888.878	1140.29	0.779516				284.57	383.033	464.225	624.85	0.742939
		348	471	564.47	763.981	0.738854				248.574	388.104	405.504	633.122	0.640483
		183	284	296.833	460.659	0.644366				212.911	390.744	347.326	637.429	0.544886
		261	353	423.353	572.58	0.739377				402.454	632.64	656.532	1032.04	0.63615
		251	384	407.132	622.863	0.653646				568.37	711.168	927.194	1160.14	0.799206
	7	184	288	298.455	467.148	0.638889				429.508	622.791	700.666	1015.97	0.68965
		306	380	496.344	616.375	0.805263
		335	466	543.383	755.871	0.718884			9	326.725	446.579	532.993	728.514	0.731617
		161	235	261.148	381.179	0.685106				185.93	278.255	303.312	453.923	0.6682
		185	266	300.077	431.463	0.695489				343.513	455.992	560.38	743.869	0.753331
		286	379	463.904	614.753	0.754617				390.037	554.676	636.276	904.855	0.70318
		407	575	660.17	932.673	0.707826				471.281	720.795	768.811	1175.85	0.653835
		197	267	319.542	433.085	0.737828				303.746	395.912	495.507	645.86	0.767206
		794	897	1287.9	1454.97	0.885173				644.575	942.308	1051.51	1537.21	0.684039
		353	465	572.58	754.249	0.75914				355.013	477.038	579.14	778.202	0.744203
		112	206	181.669	334.14	0.543689				674.259	874.721	1099.93	1426.95	0.770827
		468	584	759.115	947.272	0.80137				243.824	325.42	397.755	530.865	0.749259
		261	336	423.353	545.006	0.776786				291.689	494.079	475.838	806.002	0.590369
		219	294	355.227	476.88	0.744898				355.141	480.913	579.349	784.524	0.738472
		355	489	575.824	793.178	0.725971				373.449	492.179	609.215	802.902	0.758767
		438	556	710.454	901.854	0.78777				218.277	390.366	356.08	636.812	0.55916
		618	764	1002.42	1239.24	0.808901				108.334	201.309	176.728	328.4	0.538148
		278	367	450.927	595.289	0.757493				204.978	312.74	334.385	510.179	0.655426
		376	503	609.887	815.886	0.747515				226.491	374.588	369.48	611.073	0.60464
		471	600	763.981	973.224	0.785				221.275	497.618	360.971	811.775	0.444668
		473	630	767.225	1021.89	0.750794				211.419	298.101	344.892	486.299	0.709219
		152	206	246.55	334.14	0.737864				140.788	213.359	229.67	348.057	0.659864
	8	355	527	575.824	854.815	0.673624
		699	791	1133.81	1283.03	0.883692			10	239.488	419.624	390.682	684.542	0.57072
		338	456	548.25	739.65	0.741228				220.429	309.613	359.591	505.078	0.71195
		488	635	791.556	1030	0.768504				272.501	388.743	444.537	634.165	0.70098
		485	622	786.69	1008.91	0.779743				510.221	620.725	832.334	1012.6	0.821976
		269	409	436.329	663.414	0.657702				342.841	525.985	559.284	858.051	0.651808
		268	371	434.707	601.777	0.722372				383.836	631.367	626.16	1029.96	0.607944
		251	343	407.132	556.36	0.731778				902.009	1136.05	1471.47	1853.26	0.79399
		321	401	520.675	650.438	0.800499				236.907	385.949	386.471	629.607	0.61383
		262	440	424.975	713.698	0.595455				315.826	472.619	515.214	770.993	0.668247
		275	453	446.061	734.784	0.607064				269.067	407.044	438.935	664.02	0.661027
		371	486	601.777	788.312	0.763374				599.354	784.404	977.739	1279.62	0.764088
		336	525	545.006	851.571	0.64				331.157	458.847	540.223	748.527	0.721716
		251	351	407.132	569.336	0.7151				220.484	336.305	359.68	548.622	0.655607
		397	547	643.95	887.256	0.725777				284.83	480.487	464.649	783.829	0.592794
	9	681	780	1104.61	1265.19	0.873077				956.755	1058.75	1560.77	1727.16	0.903666
		232	344	376.313	557.982	0.674419				251.794	364.472	410.757	594.571	0.690846
		686	824	1112.72	1336.56	0.832524
		257	385	416.864	624.486	0.667532			11	187.11	292.205	305.237	476.68	0.640338
		373	478	605.021	775.335	0.780335				201.159	321.552	328.155	524.555	0.625588
		263	353	426.597	572.58	0.745042				201.636	317.2	328.933	517.455	0.635675
		502	622	814.264	1008.91	0.807074				283.558	424.5	462.574	692.496	0.667981
		246	437	399.022	708.832	0.562929				569.084	867.882	928.359	1415.79	0.655716
		530	618	859.681	1002.42	0.857605				260.277	370.086	424.595	603.729	0.703288
		276	360	447.683	583.935	0.766667				592.218	685.335	966.098	1118	0.864129
		232	325	376.313	527.163	0.713846				154.829	256.164	252.576	417.886	0.604414
		483	631	783.445	1023.51	0.765452				321.447	625.668	524.383	1020.67	0.513766
		542	646	879.146	1047.84	0.839009				552.479	691.234	901.271	1127.62	0.799265
	10	305	422	494.722	684.501	0.722749				406.832	561.321	663.674	915.695	0.724776
		314	423	509.321	686.123	0.742317
		337	430	546.628	697.477	0.783721			12	469.334	589.485	765.635	961.639	0.796176
		523	681	848.327	1104.61	0.767988				454.886	597.696	742.065	975.034	0.761066
		456	569	739.65	922.941	0.801406				407.344	587.485	664.509	958.377	0.693369
		398	556	645.572	901.854	0.715827				309.032	716.216	504.131	1168.38	0.431479
		421	510	682.879	827.241	0.82549				240.304	326.879	392.013	533.245	0.735147
		670	797	1086.77	1292.77	0.840652				454.632	730.871	741.651	1192.29	0.622041
		387	451	627.73	731.54	0.858093				334.574	521.601	545.798	850.899	0.641437
		208	312	337.384	506.077	0.666667				426.868	562.466	696.359	917.563	0.758922
		361	492	585.557	798.044	0.73374				250.365	329.66	408.426	537.781	0.759464
	11	581	670	942.405	1086.77	0.867164				175.317	338.6	285.998	552.365	0.51777
		186	252	301.699	408.754	0.738095				351.548	467.472	573.488	762.597	0.752019
		434	569	703.965	922.941	0.762742				490.275	703.85	799.796	1148.21	0.696562
		380	478	616.375	775.335	0.794979				388.207	512.748	633.29	836.457	0.757111
		287	391	465.526	634.218	0.734015				217.424	335.143	354.688	546.726	0.64875
		457	570	741.272	924.563	0.801754				490.153	705.777	799.597	1151.35	0.694487
		163	271	264.393	439.573	0.601476				313.904	445.708	512.078	727.093	0.704282
		150	246	243.306	399.022	0.609756				242.423	349.401	395.47	569.985	0.693825
		402	534	652.06	866.17	0.752809				281.555	442.95	459.307	722.594	0.635636
		323	445	523.919	721.808	0.725843
		397	540	643.95	875.902	0.735185			13	468	623.448	763.458	1017.04	0.750664
		162	228	262.771	369.825	0.710526				240.842	332.814	392.891	542.927	0.723653
		261	382	423.353	619.619	0.683246				277.714	403.12	453.041	657.618	0.688911
		337	426	546.628	690.989	0.79108				279.258	426.106	455.56	695.116	0.655372
		257	322	416.864	522.297	0.798137				305.188	382.958	497.86	624.728	0.796923
		438	560	710.454	908.343	0.782143				295.576	514.048	482.179	838.577	0.574997
		409	502	663.414	814.264	0.814741				462.759	644.028	754.909	1050.62	0.718539
		475	658	770.469	1067.3	0.721884				212.551	313.321	346.739	511.127	0.678381
	12	195	287	316.298	465.526	0.679443				309.201	402.604	504.406	656.777	0.768003
		341	453	553.116	734.784	0.752759				497.562	792.729	811.684	1293.2	0.627657
		393	527	637.462	854.815	0.745731				201.229	329.134	328.269	536.923	0.611389
		210	300	340.628	486.612	0.7				390.114	489.388	636.401	798.349	0.797147
		856	984	1388.47	1596.09	0.869919				214.672	307.826	350.199	502.163	0.697381
		358	483	580.69	783.445	0.741201				475.079	629.566	775.007	1027.02	0.754614
		262	342	424.975	554.738	0.766082				474.455	598.82	773.989	976.868	0.792317
		224	298	363.337	483.368	0.751678				141.873	191.818	231.44	312.917	0.739623
		280	385	454.171	624.486	0.727273				677.222	890.126	1104.77	1452.08	0.760816
		255	320	413.62	519.053	0.796875				141.113	235.732	230.201	384.555	0.598616
		331	486	536.895	788.312	0.68107
		224	322	363.337	522.297	0.695652			14	143.087	281.853	233.421	459.793	0.507665
		354	436	574.202	707.21	0.811927				278.632	378.303	454.538	617.134	0.736531
		488	603	791.556	978.09	0.809287				391.063	524.284	637.949	855.276	0.745899
		177	257	287.101	416.864	0.688716				144.959	223.808	236.475	365.103	0.647694
		243	354	394.156	574.202	0.686441				214.834	365.854	350.463	596.825	0.587212
	13	163	242	264.393	392.534	0.673554				456.425	549.389	744.576	896.23	0.830787
		352	484	570.958	785.067	0.727273				386.743	761.483	630.902	1242.22	0.507881
		557	719	903.476	1166.25	0.774687				195.602	292.549	319.09	477.241	0.668613
		297	402	481.746	652.06	0.738806				508.095	657.843	828.866	1073.15	0.772365
		335	492	543.383	798.044	0.680894				394.975	570.243	644.331	930.25	0.692643
		283	409	459.037	663.414	0.691932				200.998	301.705	327.892	492.178	0.666207
		276	353	447.683	572.58	0.78187				159.866	272.669	260.793	444.811	0.586301
		187	268	303.322	434.707	0.697761				327.567	398.128	534.367	649.475	0.822768
		317	433	514.187	702.343	0.732102				395.607	521.867	645.362	851.333	0.758061
		612	714	992.689	1158.14	0.857143				489.001	614.029	797.718	1001.68	0.796381
		460	576	746.139	934.295	0.798611				476.471	689.656	777.277	1125.05	0.690882
		282	390	457.415	632.596	0.723077				119.808	194.833	195.445	317.835	0.614927
		303	438	491.478	710.454	0.691781
		378	514	613.131	833.729	0.735409			15	476.064	618.606	776.613	1009.15	0.769575
		219	313	355.227	507.699	0.699681				599.688	1032.89	978.284	1684.97	0.580593
		255	341	413.62	553.116	0.747801				199.211	313.747	324.977	511.822	0.634942
		237	386	384.424	626.108	0.61399				244	372.71	398.042	608.01	0.654664
		426	605	690.989	981.334	0.704132				117.801	212.163	192.171	346.106	0.555238
		224	327	363.337	530.407	0.685015				377.048	559.473	615.086	912.68	0.673934
										164.347	264.07	268.103	430.783	0.622362
										285.659	406.71	466.002	663.475	0.702365
ID	FIELD	d1	d2	d1 cal	d2 cal	g-ratios				293.232	391.216	478.356	638.199	0.74954
5	2	234.158	286.002	381.987	466.561	0.818729				213.588	307.278	348.431	501.269	0.695097
		110.338	181.874	179.997	296.695	0.606673				177.564	328.258	289.664	535.494	0.540928
		485.501	622.223	792.008	1015.05	0.780268				381.781	505.894	622.808	825.276	0.754666
		423	490.167	690.049	799.62	0.862971				499.8	608.741	815.334	993.052	0.821039
		248.008	335.013	404.581	546.514	0.740294				284.297	410.122	463.78	669.041	0.693201
		265.263	341.636	432.729	557.318	0.776449				216.805	534.223	353.679	871.489	0.405832
		274.078	343.302	447.109	560.036	0.798358				152.761	322.639	249.202	526.328	0.473473
		326.392	416.48	532.45	679.413	0.783692				167.034	271.603	272.486	443.072	0.614993
		341.567	427.575	557.206	697.512	0.798847
		258.279	342.589	421.336	558.873	0.753903			16	251.938	351.185	410.992	572.896	0.717394
		225.18	279.198	367.341	455.462	0.806524				384.513	498.241	627.264	812.791	0.771741
		758.227	863.835	1236.91	1409.19	0.877745				568.071	696.595	926.706	1136.37	0.815497
		450.724	538.986	735.276	879.259	0.836244				238.891	498.899	389.708	813.865	0.478836
		293.073	345.051	478.096	562.889	0.849361				329.597	406.989	537.679	663.93	0.809843
		264.093	327.61	430.821	534.437	0.80612				185.915	266.101	303.287	434.096	0.698663
		102.343	169.37	166.954	276.297	0.604257				207.523	277.346	338.537	452.44	0.748246
		291.078	413.838	474.842	675.103	0.703362				165.194	279.034	269.485	455.194	0.592021
		235.015	321.271	383.385	524.096	0.731516				419.944	581.822	685.064	949.139	0.721774
		211.897	352.206	345.672	574.561	0.601628				415.217	516.575	677.352	842.7	0.803788
		295.782	407.282	482.515	664.408	0.726234				212.941	307.02	347.375	500.848	0.693574
		309.709	408.903	505.235	667.052	0.757414				165.012	290.062	269.188	473.184	0.568885
		166.235	277.058	271.183	451.971	0.600001				234.674	333.282	382.829	543.69	0.70413
	6	571.994	655.271	933.106	1068.96	0.872912				347.845	526.92	567.447	859.576	0.660148
		660.328	773.811	1077.21	1262.33	0.853345				255.431	342.317	416.69	558.429	0.746183
		334.859	388.33	546.263	633.491	0.862305				309.588	402.016	505.038	655.817	0.770089
		175.501	235.478	286.299	384.14	0.745297				318.818	578.25	520.095	943.312	0.55135
		188.713	292.318	307.852	476.865	0.645574				349.357	516.263	569.914	842.191	0.676704
		368.717	448.769	601.496	732.086	0.821619				236.034	328.55	385.047	535.971	0.718411
		615.911	724.819	1004.75	1182.41	0.849745				201.01	334.677	327.912	545.966	0.600609
		540.348	644.329	881.481	1051.11	0.838621				459.619	570.154	749.786	930.104	0.806131
		271.046	374.129	442.163	610.325	0.724472				429.903	599.724	701.31	978.343	0.716835
		121.311	180.017	197.897	293.666	0.673886				255.472	379.922	416.757	619.775	0.672433
		193.041	288.085	314.912	469.959	0.670083				289.679	494.297	472.56	806.357	0.586042
		372.417	490.158	607.532	799.605	0.75979
		108.632	205.121	177.214	334.618	0.5296			17	219.18	316.689	357.553	516.622	0.692099
		266.047	353.662	434.008	576.936	0.752263				292.25	426.357	476.754	695.525	0.685458
		246.562	320.203	402.222	522.354	0.770018				350.051	492.062	571.046	802.711	0.711396
		268.072	368.8	437.312	601.631	0.726876				625.026	739.693	1019.62	1206.68	0.84498
		188.693	263.491	307.819	429.838	0.716127				299.107	459.019	487.94	748.808	0.651622
		274.125	411.647	447.186	671.529	0.665923				362.215	452.443	590.889	738.08	0.800576
		196.023	263.469	319.777	429.803	0.744008				285.035	425.47	464.984	694.078	0.66993
		206.816	299.232	337.383	488.144	0.691156				397.394	596.812	648.277	973.592	0.665861
		336.407	489.257	548.788	798.135	0.687588				190.184	342.3	310.251	558.401	0.555606
		280.492	417.809	457.573	681.581	0.67134				235.053	315.227	383.447	514.237	0.745663
	7	290.917	437.603	474.579	713.871	0.664797				393.6	491.601	642.088	801.959	0.800649
		433.226	494.281	706.731	806.331	0.876477				195.389	314.414	318.742	512.91	0.621439
		193.229	285.099	315.219	465.088	0.677761				227.407	392.46	370.974	640.228	0.57944
		673.436	744.409	1098.59	1214.37	0.904659				704.846	909.755	1149.83	1484.1	0.774765
		134.8	192.779	219.902	314.485	0.699246				373.363	490.818	609.075	800.682	0.760695
		180.056	226.48	293.729	369.462	0.795019				200.744	336.381	327.478	548.746	0.596776
		506.428	567.196	826.147	925.279	0.892862				97.082	207.2	158.372	338.01	0.468542
		268.226	412.871	437.563	673.525	0.649661
		157.742	230.715	257.328	376.37	0.683709		ID	FIELD	D1	D2	D1 CAL	D2 CAL	G RATIO
		132.91	193.06	216.819	314.943	0.688439		5	17	270.416	446.108	441.135	727.746	0.606167
		112.787	178.885	183.992	291.819	0.6305				287.253	371.732	468.602	606.414	0.772742
		330.14	455.332	538.564	742.793	0.725053				341.646	419.526	557.334	684.382	0.814362
		327	502.5	533.442	819.739	0.650746				371.389	444.041	605.855	724.374	0.836384
		207.762	287.702	338.927	469.334	0.722143				192.595	295.248	314.184	481.644	0.652316
		446.468	505.406	728.333	824.48	0.883385				764.933	997.383	1247.85	1627.05	0.76694
		368.978	475.866	601.922	776.29	0.775382				232.433	337.415	379.173	550.432	0.688864
		277.483	361.681	452.664	590.018	0.767204				370.786	542.178	604.871	884.467	0.683882
		167.356	234.542	273.011	382.613	0.713544				388.932	522.934	634.473	853.073	0.74375
		319.995	445.996	522.015	727.563	0.717484				477.477	681.859	778.918	1112.33	0.700258
		306.315	473.973	499.698	773.202	0.646271				572.001	729.3	933.117	1189.72	0.784315
		317.238	447.248	517.517	729.605	0.709311				430.215	607.515	701.819	991.052	0.708155
		297.713	394.429	485.666	643.44	0.754795				360.233	462.044	587.656	753.742	0.779651
		184.273	343.127	300.608	559.75	0.53704				404.308	485.337	659.556	791.741	0.833046
		124.234	229.269	202.666	374.011	0.54187
		131.752	222.189	214.93	362.462	0.592973			18	870.788	1002.69	1420.54	1635.7	0.868455
		152.237	229.284	248.347	374.036	0.663967				213.588	308.274	348.431	502.894	0.692851
	11	155.005	232.622	252.863	379.481	0.666339				343.07	466.933	559.657	761.718	0.734731
		261.444	410.084	426.499	668.979	0.637538				466.348	694.381	760.763	1132.76	0.671602
		353.409	452.535	576.524	738.23	0.780954				208.83	331.929	340.669	541.483	0.629141
		140.616	277.705	229.39	453.026	0.50635				482.304	620.89	786.793	1012.87	0.776795
		585.1	692.694	954.486	1130.01	0.844673				481.417	642.249	785.346	1047.71	0.74958
		336.335	437.85	548.67	714.274	0.768151				246.293	342.541	401.783	558.794	0.719018
		315.297	399.7	514.351	652.039	0.788834				338.835	526.061	552.749	858.175	0.644098
		287.388	404.266	468.822	659.488	0.710888				635.744	773.16	1037.1	1261.27	0.822267
		320.671	436.567	523.117	712.181	0.734529				223.788	342.148	365.07	558.153	0.654068
		212.878	335.646	347.272	547.546	0.634234				532.184	648.309	868.163	1057.6	0.82088
		232.002	310.44	378.47	506.427	0.747333				444.82	544.945	725.644	888.98	0.816266
		198	300.5	323.002	490.212	0.658902				328.014	441.018	535.096	719.442	0.743766
		338.415	450.186	552.064	734.398	0.751723				425.47	504.588	694.078	823.145	0.843203
		379.2	459.3	618.597	749.266	0.825604				404.784	500.385	660.333	816.289	0.808945
		168.402	242.745	274.718	395.995	0.69374				323.636	392.326	527.954	640.01	0.824916
		200.569	292.066	327.192	476.454	0.686725				216.231	300.24	352.742	489.788	0.720194
		294.967	384.308	481.186	626.93	0.767528
		528.342	696.153	861.896	1135.65	0.758945			19	357.903	638.38	583.855	1041.4	0.560643
		218.55	261.055	356.525	425.865	0.83718				506.063	710.211	825.551	1158.58	0.712553
		162.364	239.954	264.868	391.442	0.676646				347.541	533.24	566.951	869.886	0.651753
		348.264	425.723	568.131	694.491	0.818053				566.198	716.132	923.651	1168.24	0.790634
		488.896	617.607	797.546	1007.52	0.791597				722.691	861.129	1178.94	1404.78	0.839237
	13	610.594	742.486	996.075	1211.23	0.822364				641.523	777.012	1046.53	1267.56	0.825628
		357.704	451.819	583.53	737.062	0.791698				194.879	308.11	317.91	502.626	0.632498
		228.98	301.66	373.54	492.104	0.759066				595.558	798.431	971.546	1302.5	0.74591
		176.45	251.509	287.847	410.292	0.701565				361.248	594.485	589.312	969.796	0.607665
		447.915	562.466	730.693	917.563	0.796341				293.466	399.396	478.737	651.543	0.734775
		220.861	345.569	360.295	563.734	0.639123				282.592	470.034	460.998	766.777	0.601216
		160.131	236.286	261.225	385.458	0.6777				368.756	643.245	601.56	1049.34	0.573275
		301.368	382.491	491.628	623.966	0.787909				536.21	650.558	874.731	1061.27	0.824231
		291.097	363.366	474.873	592.767	0.801112				293.205	407.296	478.312	664.431	0.719882
		368.09	482.817	600.473	787.63	0.76238				509.784	705.762	831.622	1151.32	0.722317
		160.997	286.445	262.638	467.284	0.562052
		487.1	581.703	794.617	948.945	0.837369			20	609.606	714.009	994.463	1164.78	0.853779
		171.84	251.048	280.326	409.54	0.684491				495.404	660.56	808.163	1077.59	0.749976
		473.739	553.372	772.821	902.728	0.856095				604.577	690.229	986.259	1125.99	0.875908
		186.687	269.486	304.546	439.618	0.692752				529.083	613.821	863.104	1001.34	0.86195
		409.371	509.524	667.816	831.197	0.803438				493.141	678.692	804.471	1107.16	0.726605
		332.969	438.363	543.179	715.111	0.759574				314.341	436.293	512.791	711.734	0.720481
		386.096	472.361	629.847	770.573	0.817375				273.386	384.838	445.98	627.794	0.710392
		269.765	325.101	440.073	530.344	0.829788				461.944	622.729	753.579	1015.87	0.741806
		143.031	204.256	233.33	333.207	0.700254				701.772	858.997	1144.82	1401.3	0.816967
		337.037	460.782	549.816	751.684	0.731446				262.968	370.022	428.985	603.625	0.710682
		140.631	207.486	229.414	338.476	0.677785				314.162	480.6	512.499	784.013	0.653687
	14	382.054	444.975	623.253	725.897	0.858597				487.568	748.409	795.38	1220.9	0.651473
		214.283	290.221	349.564	473.444	0.738344				788.624	997.437	1286.5	1627.14	0.79065
		317.397	410.868	517.777	670.258	0.772504				360.012	472.017	587.295	770.011	0.76271
		468.579	595.783	764.403	971.914	0.786493
		381.84	506.76	622.904	826.688	0.753493			21	193.752	278.821	316.072	454.847	0.694897
		230.593	307.457	376.171	501.561	0.750001				478.834	629.299	781.132	1026.59	0.760901
		478.464	582.186	780.529	949.732	0.82184				679.353	899.77	1108.24	1467.81	0.75503
		145.344	260.68	237.103	425.253	0.557557				720.378	895.699	1175.17	1461.17	0.804263
		321.074	434.445	523.775	708.719	0.739044				787.027	918.061	1283.89	1497.65	0.857271
		108.074	181.396	176.303	295.915	0.59579				368.637	579.519	601.365	945.382	0.636109
		397.135	531.969	647.855	867.812	0.746538				291.318	489.718	475.233	798.887	0.594869
		363.6	489.658	593.148	798.79	0.742559				807.354	1070.77	1317.05	1746.77	0.753994
		229.02	299.201	373.605	488.093	0.765439				362.869	498.787	591.956	813.682	0.727503
		330.128	409.762	538.545	668.454	0.805658				427.112	543.062	696.757	885.909	0.786488
		122.037	183.619	199.082	299.542	0.664621				216.333	308.312	352.909	502.956	0.701669
		512	696.167	835.237	1135.67	0.735456				523.637	693.931	854.22	1132.02	0.754595
		284.192	376.336	463.608	613.925	0.755155
		289.914	379.764	472.943	619.517	0.763406			22	651.197	804.01	1062.31	1311.6	0.809936
	16	285.524	379.954	465.781	619.827	0.75147				398.915	478.566	650.759	780.695	0.833563
		178.314	250.008	290.887	407.843	0.713233				657.408	975.157	1072.44	1590.79	0.674156
		330.121	413.094	538.533	673.889	0.799143				427.398	655.816	697.223	1069.85	0.651704
		351.71	476.566	573.752	777.432	0.738009				221.219	308.449	360.879	503.179	0.717198
		359.308	522.944	586.147	853.09	0.687087				339.271	535.731	553.46	873.949	0.633286
		304.854	381.068	497.315	621.644	0.799999				526.574	702.92	859.011	1146.69	0.749124
		303.502	411.5	495.109	671.289	0.73755				749.915	913.711	1223.35	1490.56	0.820735
		246.214	329.706	401.654	537.856	0.746768				683.38	837.198	1114.81	1365.74	0.81627
		367.72	513.876	599.869	838.297	0.715581
		215.139	314.579	350.961	513.179	0.683895			23	932.026	1184.46	1520.43	1932.24	0.786876
		430.897	481.324	702.931	785.194	0.895233				572.713	750.917	934.279	1224.99	0.762685
		241.506	325.135	393.974	530.4	0.742787				467.786	708.461	763.109	1155.73	0.660285
		315.785	410.615	515.147	669.845	0.769054				558.464	680.25	911.034	1109.71	0.820969
		336.465	460.389	548.883	751.042	0.730828				238.076	289.638	388.378	472.493	0.821978
		405.839	601.626	662.054	981.445	0.67457				399.651	548.482	651.959	894.75	0.728649
		221.382	323.569	361.145	527.845	0.684188
		155.293	245.817	253.333	401.007	0.631742			24	868.903	1079.32	1417.46	1760.71	0.805049
		198.313	279.047	323.512	455.215	0.71068				549.441	684.471	896.315	1116.59	0.802724
		179.188	225.834	292.313	368.408	0.79345				402.023	587.296	655.829	958.069	0.684532
		358.264	434.925	584.444	709.502	0.823737				706.697	836.768	1152.85	1365.04	0.844555
		207.933	289.945	339.206	472.993	0.717146				1060.43	1254.82	1729.9	2047.01	0.845088
		522.015	617.773	851.574	1007.79	0.844995				444.568	608.266	725.233	992.277	0.730878
	17	207.299	281.239	338.171	458.791	0.737092				247.633	318.567	403.969	519.685	0.777334
		208.74	291.32	340.522	475.237	0.716532				553.16	719.403	902.382	1173.58	0.768915
		117.034	181.304	190.92	295.765	0.645513
		135.248	256.048	220.633	417.697	0.528213			25	568.173	616.887	926.873	1006.34	0.921033
		169.074	245.776	275.814	400.94	0.687919				553.435	747.572	902.83	1219.53	0.74031
		158.294	245.502	258.228	400.493	0.644777				871.656	1020.58	1421.95	1664.9	0.854077
		371.307	484.918	605.721	791.057	0.765711				449.734	636.699	733.661	1038.66	0.706353
		136.971	196.414	223.444	320.414	0.697359				179.025	340.053	292.047	554.736	0.526462
		191.813	282.646	312.909	461.086	0.678633				286.819	436.771	467.894	712.514	0.656681
		539.331	639.092	879.822	1042.56	0.843902				463.919	592.325	756.801	966.272	0.783217
		167.344	227.482	272.992	371.096	0.735636				602.742	729.104	983.266	1189.4	0.826689
		110.635	186.437	180.481	304.139	0.593418				456.665	658.401	744.967	1074.06	0.693597
		366.208	442.064	597.403	721.148	0.828405
		294.13	394.685	479.821	643.858	0.745227			26	383.803	468.859	626.106	764.86	0.818589
		290.295	378.58	473.564	617.586	0.7668				415.39	551.178	677.635	899.148	0.75364
		299.594	412.701	488.734	673.248	0.725935				489.449	633.853	798.449	1034.02	0.772181
		206.635	327.433	337.088	534.148	0.631076				225.391	326.008	367.685	531.824	0.691366
	19	258.793	360.492	422.175	588.078	0.717888				697.637	884.984	1138.07	1443.69	0.788305
		219.401	289.987	357.914	473.062	0.756589				356.406	470.574	581.413	767.657	0.757386
		160.012	265.008	261.031	432.313	0.603801				444.113	576.056	724.491	939.732	0.770955
		579.014	643	944.558	1048.94	0.900488				976.881	1270.52	1593.61	2072.62	0.768885
		301.444	412.238	491.752	672.493	0.731238				138.343	227.754	225.682	371.54	0.607423
		420.372	510.172	685.762	832.254	0.823981				154.952	229.287	252.777	374.041	0.675799
		309.764	479.064	505.325	781.507	0.646603				211.123	297.355	344.409	485.082	0.710003
		203.691	316.105	332.285	515.669	0.644378
		249.577	326.959	407.14	533.375	0.763328			6	327.012	462.421	533.462	754.357	0.707174
		374.322	463.996	610.639	756.927	0.806735				375.111	508.917	611.927	830.207	0.737077
		164.685	247.751	268.654	404.162	0.66472				377.171	561.485	615.287	915.962	0.671738
		648.083	732.356	1057.23	1194.71	0.884929				548.012	648.504	893.984	1057.92	0.84504
		322.002	436.001	525.289	711.258	0.738535				419.506	577.263	684.349	941.701	0.726716
		233.174	330.776	380.382	539.602	0.70493				634.476	878.532	1035.03	1433.17	0.7222
		522.346	637.326	852.114	1039.68	0.81959				450.574	566.824	735.031	924.672	0.79491
		262.652	331.017	428.47	539.995	0.79347				413.663	504.217	674.817	822.54	0.820407
		213.251	351.484	347.881	573.383	0.606716
		273.029	331.622	445.398	540.982	0.823314			7	371.652	624.379	606.284	1018.56	0.595235
		327.503	479.233	534.263	781.783	0.68339				451.558	599.854	736.636	978.555	0.75278
		311.096	387.328	507.498	631.856	0.803185				234.798	357.883	383.031	583.822	0.656075
	20	130.646	212.542	213.126	346.724	0.614683				198.252	294.551	323.413	480.507	0.673065
		312.097	458.345	509.131	747.708	0.680922				240.067	346.066	391.626	564.545	0.693703
		252.872	343.535	412.515	560.416	0.736088				213.15	319.453	347.716	521.131	0.667234
		176.071	255.625	287.228	417.007	0.688786				845.243	999.981	1378.86	1631.29	0.845259
		476.11	635.61	776.688	1036.88	0.74906				560.089	704.592	913.685	1149.42	0.794913
		341.672	496.186	557.377	809.439	0.688597				608.053	711.084	991.93	1160.01	0.855107
		552.268	723.287	900.927	1179.91	0.763553				408.431	667.473	666.282	1088.86	0.611906
		396.979	515.682	647.6	841.243	0.769814				646.866	826.467	1055.25	1348.23	0.782688
		413.079	567.3	673.865	925.449	0.728149				347.386	459.41	566.698	749.445	0.756157
		352.647	497.96	575.281	812.333	0.708183
		240.635	396.313	392.553	646.514	0.607184			8	775.046	1022.92	1264.35	1668.72	0.757676
		310.221	428.271	506.07	698.648	0.724357				1061.38	1213.93	1731.44	1980.31	0.874331
										1097.49	1292.83	1790.36	2109.02	0.848902
6	2	317	466	517.129	760.196	0.680258				357.435	482.199	583.091	786.622	0.74126
		488	623	796.085	1016.31	0.783307				579.614	786.748	945.537	1283.44	0.736721
		453	582	738.989	949.429	0.778351				270.956	402.199	442.016	656.116	0.673686
		654	838	1066.88	1367.05	0.78043				554	714.101	903.752	1164.93	0.775801
		753	1045	1228.38	1704.73	0.720574				523.809	793.207	854.501	1293.98	0.660369
		1047	1316	1707.99	2146.82	0.795593				409.067	639.564	667.32	1043.33	0.639603
		705	936	1150.08	1526.92	0.753205				377.809	458.504	616.328	747.967	0.824004
		618	824	1008.16	1344.21	0.75
		794	1021	1295.27	1665.58	0.777669			9	679.061	815.191	1107.77	1329.84	0.833008
		479	723	781.403	1179.45	0.662517				467.654	617.029	762.894	1006.57	0.757913
		726	925	1184.34	1508.97	0.784865				203.01	309.015	331.175	504.103	0.656958
		548	676	893.964	1102.77	0.810651				312.64	451.807	510.016	737.042	0.691977
		874	1005	1425.77	1639.48	0.869652				397.156	539.341	647.889	879.838	0.736373
		719	908	1172.92	1481.24	0.79185				332.8	449.846	542.904	733.843	0.739809
		826	1029	1347.47	1678.63	0.802721				286.63	430.499	467.586	702.282	0.665809
		437	623	712.887	1016.31	0.701445				270.972	375.542	442.042	612.63	0.721549
		682	919	1112.56	1499.18	0.742111				394.411	500.685	643.411	816.778	0.787743
		541	665	882.545	1084.83	0.813534				403.517	586.56	658.266	956.868	0.687938
		530	690	864.6	1125.61	0.768116				500.218	603.511	816.016	984.52	0.828847
		921	1170	1502.45	1908.65	0.787179				517.464	659.412	844.15	1075.71	0.784735
		551	736	898.858	1200.65	0.748641				1001.48	1157.74	1633.74	1888.64	0.865033
	5	398.362	615.112	649.856	1003.45	0.647625
		144.734	224.887	236.108	366.863	0.643585			10	748.345	961.459	1220.79	1568.45	0.778343
		268.812	340.421	438.519	555.336	0.789646				210.95	402.185	344.127	656.093	0.52451
		560.346	735.674	914.104	1200.12	0.761677				637.636	786.881	1040.19	1283.66	0.810333
		143.605	221.775	234.266	361.786	0.647526				233.985	325.246	381.705	530.581	0.719409
		412.158	517.997	672.362	845.02	0.795676				296.083	411.461	483.007	671.225	0.719589
		273.386	398.21	445.98	649.608	0.686537				360.49	474.954	588.075	774.803	0.759
		305.945	415.993	499.095	678.618	0.735457				599.921	687.828	978.664	1122.07	0.872196
		235.491	334.617	384.162	545.868	0.703763				275.485	411.443	449.405	671.196	0.669558
		430.855	552.232	702.863	900.868	0.780207				552.661	664.356	901.568	1083.78	0.831875
		386.43	532.025	630.392	867.904	0.726338				499.365	644.957	814.625	1052.13	0.774261
		370.303	487.701	604.083	795.597	0.759283				261.521	382.498	426.625	623.977	0.683719
		385.187	502.965	628.364	820.498	0.765833
		276.742	345.442	451.455	563.527	0.801124			11	190.79	257.303	311.24	419.744	0.741499
		339.389	443.43	553.653	723.377	0.765372				510.862	657.951	833.38	1073.33	0.776444
		304.015	410.262	495.946	669.269	0.741026				393.08	546.438	641.24	891.416	0.71935
		356.545	502.846	581.639	820.303	0.709054				463.062	688.564	755.403	1123.27	0.672504
		423.967	542.993	691.626	885.796	0.780796				449.027	618.013	732.507	1008.18	0.726566
	4	506.932	653.987	826.969	1066.86	0.775141				563.206	784.532	918.77	1279.82	0.717888
		328.518	424.078	535.918	691.808	0.774664				752.006	942.008	1226.76	1536.72	0.798301
		240.133	314.229	391.734	512.608	0.764197				474.894	674.306	774.705	1100.01	0.704271
		388.726	493.044	634.137	804.313	0.788421
		704.291	898.743	1148.92	1466.14	0.78364			12	438.289	620.455	714.99	1012.16	0.706399
		176.828	287.835	288.463	469.551	0.614338				256.02	370.964	417.651	605.162	0.690148
		250.639	338.236	408.873	551.772	0.741018				718.426	909.719	1171.98	1484.04	0.789723
		244.295	324.586	398.524	529.504	0.752636				299.613	457.378	488.765	746.131	0.655066
		244.369	375.857	398.644	613.144	0.650165				93.231	165.194	152.09	269.485	0.564373
		463.741	573.717	756.511	935.917	0.80831				379.269	572.881	618.71	934.553	0.662038
		566.23	689.435	923.703	1124.69	0.821296				313.026	435.571	510.646	710.556	0.718657
		288.036	366.171	469.879	597.343	0.786616				470.004	660.128	766.728	1076.88	0.711989
		214.033	285.088	349.157	465.07	0.750761				305.477	425.231	498.331	693.688	0.718379
		261.558	317.077	426.685	517.254	0.824904
		368.049	467.693	600.406	762.958	0.786946			13	593.906	715.945	968.852	1167.94	0.829541
		302.853	387.836	494.051	632.685	0.780879				217.954	301.705	355.553	492.178	0.722408
		617.945	752.042	1008.07	1226.82	0.821689				551.453	677	899.597	1104.4	0.814554
		570.439	691.948	930.569	1128.79	0.824396				403.491	554.156	658.223	904.007	0.728118
		270.681	359.92	441.568	587.145	0.752059				926.854	1071.11	1512	1747.33	0.865319
	5	529.586	762.65	863.925	1244.13	0.694402				347.223	474.24	566.432	773.638	0.732167
		764.429	961.423	1247.03	1568.39	0.795102				657.189	929.312	1072.09	1516.01	0.707178
		258.94	333.101	422.414	543.395	0.777362				359.635	534.873	586.68	872.55	0.672375
		304.487	442.59	496.716	722.007	0.687966
		330.963	428.706	539.907	699.357	0.772005		ID	FIELD	D1	D2	D1 CAL	D2 CAL	G RATIO
		350.333	473.33	571.506	772.153	0.740145		6	19	494.381	618.321	806.494	1008.68	0.799554
		274.121	357.509	447.179	583.212	0.766753				166.82	236.008	272.137	385.005	0.70684
		392.274	487.994	639.925	796.075	0.80385				383.297	483.505	625.281	788.752	0.792747
		379.6	481.251	619.25	785.075	0.788778				540.97	697.901	882.496	1138.5	0.775139
		498.704	686.733	813.546	1120.28	0.726198				328.416	438.634	535.752	715.553	0.748724
		346.468	454.982	565.201	742.222	0.761498				413.105	523.298	673.907	853.667	0.789426
		315.449	419.4	514.599	684.176	0.752144				343.286	433.97	560.01	707.945	0.791036
		579.161	826.116	944.798	1347.66	0.701065				505.107	763.237	823.992	1245.08	0.661796
		314.56	467.927	513.148	763.339	0.672242				401.822	540.934	655.501	882.437	0.74283
		357.232	478.827	582.76	781.121	0.746057				262.574	367.196	428.343	599.015	0.715079
		398.83	516.983	650.62	843.365	0.771457				307.826	421.93	502.163	688.303	0.729567
		581.044	695.241	947.869	1134.16	0.835745				477.268	593.93	778.577	968.891	0.803576
	6	506.041	624.26	825.515	1018.37	0.810625				243.43	352.931	397.113	575.744	0.689738
		306.285	406.079	499.649	662.445	0.75425				254.055	369.481	414.445	602.742	0.6876
		307.435	372.714	501.525	608.016	0.824855				399.665	506.857	651.982	826.847	0.788516
		615.601	807.723	1004.24	1317.66	0.762144				231.482	353.657	377.622	576.928	0.654538
		221.813	325.098	361.848	530.339	0.682296				238.027	335.452	388.299	547.23	0.709571
		418.055	563.101	681.982	918.599	0.742416				345.463	465.784	563.561	759.843	0.741681
		324.077	464.542	528.674	757.817	0.697627				419.172	603.193	683.804	984.002	0.694922
		569.526	685.287	929.08	1117.92	0.831077
		179.768	219.678	293.259	358.365	0.818325			5	275.341	371.162	449.17	605.485	0.741835
		458.279	536.64	747.6	875.432	0.853978				395.536	530.813	645.246	865.927	0.745151
		360.81	494.223	588.597	806.237	0.730055				288.875	386.43	471.248	630.392	0.747548
		279.235	422.687	455.522	689.538	0.660619				243.126	310.934	396.617	507.233	0.781922
		483.508	633.231	788.757	1033	0.763557				193.528	263.486	315.706	429.83	0.734491
		600.151	802.372	979.039	1308.93	0.747971				202.712	282.483	330.688	460.821	0.717608
		572.972	723.952	934.701	1181	0.79145				293.21	443.776	478.32	723.941	0.660716
		407.034	501.938	664.003	818.822	0.810925				256.55	371.656	418.515	606.29	0.690289
		173.902	255.997	283.69	417.613	0.679313				368.989	428.28	601.94	698.662	0.86156
		264.078	357.693	430.796	583.512	0.738281				239.13	338.151	390.098	551.633	0.707169
		232.467	322.893	379.228	526.742	0.719951				401.794	602.462	655.455	982.809	0.66692
		207.239	359.42	338.073	586.33	0.576593				524.218	634.584	855.168	1035.21	0.826081
		323.135	396.043	527.137	646.073	0.815909				396.445	534.509	646.729	871.956	0.741699
	7	369.381	469.475	602.579	765.865	0.786796				196.221	296.524	320.1	483.726	0.661737
		232.865	338.568	379.878	552.313	0.687794				375.971	478.707	613.33	780.925	0.785389
		143.178	221.07	233.569	360.636	0.647659				356.881	473.206	582.188	771.951	0.754177
		369.391	477.954	602.595	779.697	0.772859				357.086	455.122	582.522	742.45	0.784594
		186.979	274.356	305.023	447.563	0.68152				551.794	783.649	900.153	1278.38	0.704134
		209.744	281.519	342.16	459.248	0.745044				415.048	562.601	677.077	917.783	0.737731
		267.226	346.244	435.931	564.835	0.771785				408.648	500.28	666.636	816.117	0.816839
		285.601	369.102	465.907	602.124	0.773773				268.263	350.326	437.623	571.494	0.765752
		520.787	637.636	849.571	1040.19	0.816747				261.104	349.748	425.945	570.551	0.746549
		269.876	382.348	440.254	623.732	0.705839				273.562	375.396	446.268	612.392	0.728729
		336.693	475.395	549.254	775.522	0.708238				355.437	417.404	579.832	680.92	0.851542
		450.884	591.745	735.537	965.326	0.761957				283.425	377.675	462.357	616.109	0.750447
		363.41	503.701	592.838	821.698	0.72148				130.384	187.003	212.698	305.062	0.697229
		329.588	476.76	537.664	777.749	0.691308				398.362	525.575	649.856	857.382	0.757955
		202.319	270.707	330.047	441.61	0.747373				248.278	307.937	405.021	502.344	0.806262
		184.354	237.104	300.741	386.793	0.777524				298.223	386.432	486.498	630.395	0.771735
		265.91	346.5	433.785	565.253	0.767417
		252.701	316.706	412.237	516.649	0.797904			6	315.357	428.38	514.449	698.825	0.736162
		366.415	474.352	597.741	773.821	0.772454				183.208	380.617	298.871	620.909	0.481345
		322.293	460.911	525.763	751.894	0.699252				206.848	321.84	337.436	525.024	0.642704
		166.208	233.516	271.139	380.94	0.711763				289.394	420.577	472.095	686.096	0.688088
		184.011	237.513	300.181	387.46	0.774741				374.012	497.557	610.134	811.675	0.751697
		243.614	338.928	397.413	552.9	0.718778				192.608	293.002	314.206	477.98	0.657361
		183.795	235.372	299.829	383.967	0.78087				378.338	482.038	617.191	786.359	0.784872
		276.762	343.372	451.488	560.15	0.806012				227.247	300.593	370.713	490.364	0.755996
		210.238	311.488	342.966	508.137	0.674947				396.232	471.19	646.382	768.662	0.840918
	8	376.379	473.997	613.995	773.241	0.794054				392.39	491.708	640.114	802.134	0.798014
		391.063	467.158	637.949	762.085	0.837111				232.938	361.204	379.997	589.24	0.644893
		176.082	255.314	287.246	416.499	0.689668				507.099	657.882	827.241	1073.22	0.770805
		307.717	385.126	501.985	628.264	0.799003				203.217	297.713	331.512	485.666	0.682594
		222.036	368.704	362.212	601.475	0.602207				321.179	417.767	523.946	681.512	0.768799
		194.256	314.335	316.894	512.781	0.61799				303.556	441.108	495.197	719.589	0.688167
		1144.38	1291.59	1866.85	2107	0.886021				582.808	758.544	950.747	1237.43	0.768325
		325.991	438	531.796	714.519	0.744272				180.1	264.925	293.801	432.178	0.679815
		520	680.502	848.287	1110.12	0.764142				397.05	550.611	647.716	898.223	0.721108
		147.447	269.109	240.533	439.003	0.547908				226.035	277.738	368.736	453.08	0.813843
		800.062	898.513	1305.16	1465.76	0.890429				338.179	424.012	551.679	691.7	0.797569
		401.381	525.712	654.781	857.605	0.7635				604.577	684.479	986.259	1116.61	0.883266
		420.693	488.603	686.285	797.069	0.861012				240.972	325.246	393.103	530.581	0.740892
		753.225	900.429	1228.75	1468.89	0.836518
		240.08	332.609	391.648	542.592	0.721808			7	215.845	302.417	352.113	493.339	0.713733
		199.65	268.693	325.693	438.325	0.743041				219.866	309.561	358.672	504.993	0.710251
	9	325.346	445.362	530.744	726.529	0.73052				274.213	422.641	447.33	689.463	0.648808
		670.82	816.678	1094.32	1332.26	0.821401				287.673	371.286	469.287	605.687	0.774802
		408.853	585.333	666.971	954.866	0.698496				229.953	302.035	375.127	492.716	0.761346
		484.349	656.287	790.129	1070.62	0.738014				348.264	486.319	568.131	793.343	0.716123
		238.637	328.332	389.294	535.615	0.726816				243.298	376.152	396.897	613.625	0.646808
		436.976	586.129	712.848	956.165	0.745529				189.974	312.436	309.909	509.684	0.608041
		681.196	829.669	1111.25	1353.46	0.821046				459.51	639.607	749.608	1043.4	0.718426
		549.425	667.323	896.289	1088.62	0.823327				175.454	265.548	286.222	433.194	0.660724
		404.728	514.988	660.241	840.111	0.785898				293.532	387.506	478.845	632.147	0.75749
		667.308	765.112	1088.59	1248.14	0.87217				319.862	484.861	521.798	790.964	0.659698
		268.088	347.333	437.338	566.612	0.771847				464.053	635.064	757.02	1035.99	0.730718
		470.933	634.39	768.243	1034.89	0.74234				292.212	381.646	476.692	622.587	0.765662
		335.344	442.833	547.054	722.403	0.75727				205.022	313.078	334.457	510.731	0.654859
		396.691	544.165	647.131	887.708	0.72899				200.062	272.531	326.365	444.586	0.734089
		862.148	1016.34	1406.44	1657.97	0.848291				154.052	228.53	251.308	372.806	0.6741
	10	285.231	420.324	465.303	685.684	0.678598				193.394	254.327	315.488	414.889	0.760415
		223.856	282.246	365.181	460.434	0.793124				234.438	401.852	382.444	655.55	0.583394
		329.172	426.878	536.985	696.375	0.771115				318.788	407.741	520.046	665.157	0.781839
		393.838	526.643	642.476	859.124	0.747827				536.328	831.405	874.923	1356.29	0.645086
		272.222	351.729	444.082	573.783	0.773954				283.558	367.739	462.574	599.9	0.771085
		421.589	527.121	687.747	859.904	0.799795				277.752	359.635	453.103	586.68	0.772316
		407.711	560.395	665.108	914.184	0.727542				273.854	349.116	446.744	569.52	0.784421
		295.743	406.262	482.452	662.744	0.727961				351.842	415.464	573.967	677.755	0.846865
		499.075	717.231	814.152	1170.03	0.695836				196.352	261.773	320.313	427.036	0.750085
		548.983	706.612	895.568	1152.71	0.776923
		377.216	470.956	615.361	768.281	0.800958			8	351.864	414.343	574.003	675.927	0.849209
		194.116	242.098	316.666	394.94	0.801808				382.273	463.113	623.61	755.486	0.825442
		318.966	440.702	520.336	718.927	0.723768				748.446	916.969	1220.96	1495.87	0.816217
		193.041	278.536	314.912	454.382	0.693056				232.545	307.065	379.356	500.922	0.757315
		141.963	207.226	231.587	338.052	0.685064				231.767	330.194	378.086	538.653	0.701912
		289.989	388.67	473.065	634.046	0.746106				291.743	406.864	475.927	663.726	0.717053
		294.606	395.383	480.597	644.997	0.745115				261.84	347.184	427.145	566.369	0.754182
		417.948	513.827	681.808	838.217	0.813402				236.239	303.961	385.382	495.858	0.777202
		281.256	389.017	458.819	634.612	0.722992				309.963	395.339	505.649	644.925	0.784044
		377.915	468.684	616.501	764.574	0.806332				181.665	268.365	296.354	437.79	0.676933
		322.819	385.446	526.622	628.786	0.837521				176.253	259.384	287.525	423.139	0.679506
		401.276	527.694	654.61	860.838	0.760433				280.071	386.395	456.886	630.334	0.724831
		264.547	394.73	431.561	643.931	0.670197				546.971	730.083	892.285	1191	0.74919
	11	374.961	489.461	611.682	798.468	0.766069				593.984	727.654	968.979	1187.04	0.8163
		576.24	690.72	940.033	1126.79	0.83426				250.05	342.032	407.912	557.964	0.731072
		642.343	814.079	1047.87	1328.02	0.789043				339.86	441.01	554.421	719.429	0.77064
		487.445	597.438	795.179	974.613	0.815892				233.077	337.147	380.223	549.995	0.691322
		274.117	364.786	447.173	595.083	0.751446				147.787	230.661	241.088	376.282	0.640711
		415.464	512.096	677.755	835.393	0.811301				198.943	273.386	324.54	445.98	0.7277
		381.434	481.223	622.241	785.029	0.792635				258.047	399.682	420.958	652.01	0.645631
		351.602	421.761	573.576	688.028	0.833652				309.298	395.884	504.564	645.814	0.781284
		456.355	574.27	744.462	936.819	0.79467				354.713	530.487	578.651	865.395	0.668655
		345.824	446.285	564.15	728.034	0.774895				403.726	479.402	658.607	782.059	0.842145
		375.281	460.721	612.204	751.584	0.814552				264.358	367.294	431.253	599.175	0.719745
		194.968	289.044	318.055	471.524	0.674527				131.268	274.86	214.14	448.385	0.477581
		533.49	637.194	870.294	1039.47	0.837249				265.277	378.054	432.752	616.728	0.701691
		382.105	485.62	623.336	792.202	0.78684
		203.648	270.416	332.215	441.135	0.753092			9	367.212	456.811	599.041	745.206	0.80386
		383.317	449.049	625.313	732.543	0.85362				210.038	335.096	342.639	546.649	0.626799
		348.144	452.756	567.935	738.591	0.768944				334.426	432.042	545.556	704.799	0.774059
		412.8	531.435	673.409	866.941	0.776765				222.866	296.446	363.566	483.599	0.751793
		380.111	475.944	620.083	776.418	0.798646				235.459	356.931	384.109	582.269	0.659677
	12	284.542	371.127	464.179	605.427	0.766697				200.136	287.034	326.486	468.245	0.697255
		359.509	446.173	586.475	727.852	0.805761				361.425	500.258	589.6	816.082	0.722477
		271.788	335.813	443.374	547.819	0.809343				281.585	371.571	459.356	606.152	0.757823
		315.392	436.34	514.506	711.811	0.722812				406.669	528.546	663.408	862.228	0.769411
		414.728	548.315	676.555	894.478	0.756368				223.012	310.221	363.804	506.07	0.718881
		585.752	701.14	955.55	1143.78	0.835428				354.232	506.654	577.866	826.515	0.69916
		276.328	340.844	450.78	556.026	0.810717				515.594	632.358	841.1	1031.58	0.815351
		260.248	393.802	424.548	642.418	0.66086				226.55	308.629	369.576	503.473	0.734053
		378.738	484.966	617.843	791.135	0.780958				221.883	293.394	361.962	478.62	0.756263
		292.043	361.811	476.416	590.23	0.80717				149.334	198.682	243.612	324.114	0.751623
		160.8	239.943	262.316	391.424	0.670159				246.821	321.286	402.644	524.121	0.768228
		240.041	287.302	391.584	468.682	0.835501				411.752	498.478	671.7	813.178	0.826018
		337.37	432.046	550.359	704.806	0.780866				298.081	374.961	486.266	611.682	0.794965
		240.133	342.71	391.734	559.07	0.700689				302.583	406.597	493.61	663.29	0.744184
		313.448	459.07	511.334	748.891	0.682789				227.1	282.639	370.473	461.075	0.803498
		315.051	472.149	513.949	770.227	0.66727				290.58	404.018	474.029	659.083	0.719225
		298.768	431.794	487.387	704.395	0.691923				201.765	271.465	329.144	442.847	0.743245
		309.48	434.831	504.861	709.349	0.711725				199.985	279.571	326.24	456.07	0.715328
		215.856	353.182	352.131	576.153	0.611175				168.668	263.116	275.152	429.227	0.64104
										228.079	376.558	372.07	614.287	0.605694
7	2	478.138	601.722	779.997	981.602	0.794616
		664.212	781.421	1083.54	1274.75	0.850005			10	357.644	499.764	583.432	815.276	0.715626
		197.717	319.864	322.54	521.801	0.618128				260.618	381.035	425.152	621.591	0.683974
		224.664	318.025	366.499	518.801	0.706435				393.276	476.211	641.56	776.853	0.825844
		348.21	439.656	568.042	717.22	0.792006				294.105	410.67	479.78	669.935	0.716159
		447.395	603.395	729.845	984.331	0.741463				248.455	326.461	405.31	532.563	0.761056
		774.07	911.659	1262.76	1487.21	0.849078				475.987	581.165	776.488	948.067	0.819022
		330.684	430.345	539.452	702.031	0.768416				252.745	342.761	412.308	559.153	0.73738
		93.744	174.485	152.927	284.641	0.537261				517.441	618.809	844.113	1009.48	0.836189
		166.066	230.729	270.907	376.393	0.719745				364.683	463.095	594.915	755.457	0.787491
		522.034	647.049	851.605	1055.54	0.806792				234.241	294.688	382.122	480.731	0.794878
		515.009	611.677	840.145	997.842	0.841962				453.82	540.316	740.326	881.429	0.839916
		527.098	633.86	859.866	1034.03	0.831568				224.181	334.522	365.711	545.713	0.670153
		429.927	540.101	701.349	881.078	0.796012				405.173	628.761	660.967	1025.71	0.644399
		536.574	605.31	875.325	987.455	0.886445				358.265	448.135	584.445	731.052	0.799458
		464.208	567.06	757.272	925.057	0.818622				588.49	779.278	960.016	1271.25	0.755173
		195.533	302.655	318.977	493.728	0.646059				194.654	267.599	317.543	436.54	0.727409
		334.325	415.491	545.392	677.799	0.80465				225.4	283.099	367.7	461.825	0.796188
										314.002	400.18	512.238	652.822	0.784652
	3	432.404	525.161	705.39	856.706	0.823374
		676.586	784.037	1103.73	1279.02	0.862952			11	586.614	733.924	956.956	1197.27	0.799284
		278.821	376.538	454.847	614.254	0.740486				423.236	553.912	690.434	903.608	0.764085
		305.07	370.838	497.667	604.956	0.82265				424.972	570.148	693.266	930.095	0.745371
		748.205	826.211	1220.56	1347.82	0.905586				297.198	416.875	484.825	680.057	0.712919
		598.071	723.685	975.646	1180.56	0.826424				494.328	612.265	806.408	998.801	0.807376
		591.359	784.041	964.697	1279.02	0.754245				353.706	444.37	577.008	724.91	0.795972
		620.197	736.395	1011.74	1201.3	0.842207				214.965	322.132	350.677	525.501	0.66732
		571.405	641.393	932.145	1046.32	0.890881				287.172	396.732	468.47	647.197	0.723844
		318.955	410.703	520.318	669.989	0.776607				418.551	654.164	682.791	1067.15	0.639826
		561.232	623.866	915.55	1017.73	0.899603				281.178	368.49	458.692	601.126	0.763055
		330.353	485.479	538.912	791.972	0.680468				291.556	378.963	475.622	618.21	0.769352
		224.089	320.732	365.561	523.217	0.69868				329.077	478.54	536.83	780.653	0.687669
		216.933	338.001	353.887	551.388	0.641812				372.263	490.408	607.281	800.013	0.759088
		124.086	179.477	202.424	292.785	0.691375				323.975	425.47	528.507	694.078	0.761452
		193.706	261.725	315.997	426.958	0.740113				451.143	593.997	735.959	969	0.759504
										235.85	334.598	384.747	545.837	0.704876
	4	355.924	501.677	580.626	818.396	0.709468				315.121	415.269	514.064	677.437	0.758836
		518.021	601.768	845.059	981.677	0.860832				237.192	386.12	386.936	629.886	0.614296
		281.002	396.011	458.405	646.021	0.709581				512.338	640.776	835.788	1045.31	0.799559
		376.606	529.601	614.365	863.949	0.711113				409.85	547.629	668.597	893.359	0.748408
		324.401	397.775	529.202	648.899	0.815539				341.656	499.833	557.351	815.388	0.68354
		176.011	265.047	287.131	432.377	0.664075				449.214	655.598	732.812	1069.49	0.685197
		280.28	371.927	457.227	606.732	0.753589				214.037	289.399	349.163	472.103	0.739591
		436.406	520.697	711.918	849.424	0.838119				368.787	483.2	601.61	788.254	0.763218
		228.035	302.487	371.998	493.454	0.753867
		525.495	622.562	857.251	1015.6	0.844085			12	567.468	731.274	925.723	1192.94	0.775999
		543.242	662.288	886.202	1080.4	0.82025				424.438	570.789	692.395	931.14	0.743599
		224.956	296.516	366.976	483.713	0.758664				422.101	568.739	688.582	927.796	0.74217
		168.363	208.806	274.654	340.63	0.806313				302.952	417.229	494.212	680.635	0.726105
		446.609	549.168	728.563	895.869	0.813247				357.179	465.225	582.674	758.931	0.767755
		355.317	463.643	579.636	756.351	0.766359				580.762	698.831	947.409	1140.02	0.831048
		516.614	630.593	842.763	1028.7	0.819251				291.853	390.468	476.106	636.979	0.747444
		320.934	423.104	523.546	690.219	0.758523				420.88	646.471	686.591	1054.6	0.651042
		196.064	265.827	319.843	433.649	0.737562				276.442	359.34	450.966	586.199	0.769305
		178.362	264.169	290.966	430.945	0.675181				295.622	378.033	482.254	616.693	0.782001
		91.241	207.509	148.843	338.514	0.439697				325.346	472.649	530.744	771.042	0.688346
										305.369	397.555	498.155	648.54	0.768118
	5	307.617	445.822	501.822	727.279	0.69				216.473	309.595	353.137	505.049	0.699213
		264.153	385.334	430.918	628.604	0.685517				418.422	544.243	682.581	887.835	0.768815
		411.364	489.933	671.067	799.238	0.839633				397.498	489.842	648.447	799.09	0.811482
		330.934	444.213	539.86	724.654	0.744989				300.202	462.572	489.726	754.604	0.648984
		396.334	504.6	646.548	823.165	0.785442				415.13	521.858	677.21	851.318	0.795485
		371.712	506.569	606.382	826.377	0.733784				442.001	644.152	721.046	1050.82	0.686175
		185.54	236.444	302.675	385.716	0.78471				243.614	336.823	397.413	549.467	0.72327
		260.5	401.254	424.959	654.574	0.649215				464.284	609.59	757.396	994.437	0.761633
		117.069	180.6	190.977	294.617	0.648223				358.755	499.525	585.245	814.886	0.718192
		201.206	279.551	328.232	456.038	0.719747				307.379	394.346	501.434	643.305	0.779465
		174.725	278.289	285.033	453.979	0.627854				388.693	470.928	634.083	768.235	0.825377
		263.775	340.852	430.302	556.039	0.77387				231.815	325.412	378.165	530.852	0.712374
		293.389	366.776	478.612	598.33	0.799913
		257.527	377.127	420.109	615.215	0.682865		ID	FIELD	D1	D2	D1 CAL	D2 CAL	G RATIO
		449.037	524.958	732.524	856.375	0.855377		7	5	425	552.612	693.312	901.488	0.769075
										262.843	416.548	428.781	679.524	0.631003
	7	274.532	343.757	447.85	560.778	0.798622				602.456	818.436	982.799	1335.13	0.736106
		220.293	286.163	359.369	466.824	0.769817				443.451	574.264	723.411	936.809	0.772208
		116.004	183.011	189.24	298.55	0.633864				258.009	373.586	420.896	609.439	0.690628
		717.731	852.362	1170.85	1390.48	0.84205				234.58	328.536	382.675	535.948	0.714016
		214.17	272.677	349.38	444.824	0.785435				280.979	412.819	458.367	673.44	0.680635
		327.905	470.459	534.918	767.47	0.69699				283.868	379.084	463.08	618.408	0.748826
		279.516	344.488	455.98	561.971	0.811395				182.044	241.955	296.972	394.706	0.752388
		655.305	758.04	1069.01	1236.61	0.864473				225.339	320.141	367.6	522.253	0.703874
		188.693	250.799	307.819	409.134	0.752367				292.195	349.777	476.664	570.599	0.835375
		370.538	486.585	604.467	793.777	0.761507				380.747	524.353	621.121	855.388	0.726127
		239.435	327.263	390.595	533.871	0.731629				260.622	310.953	425.158	507.264	0.83814
		550.343	639.31	897.786	1042.92	0.860839				285.471	402.816	465.695	657.122	0.708688
		281.34	405.868	458.956	662.101	0.693181				105.119	173.807	171.483	283.535	0.604803
		564.409	686.723	920.732	1120.27	0.821887				424.537	564.128	692.556	920.274	0.752554
		196.167	259.046	320.011	422.587	0.757267				148.553	363.629	242.338	593.196	0.408529
		351.411	438.463	573.264	715.274	0.801461				512.765	731.995	836.485	1194.12	0.700503
		200.262	305.864	326.692	498.962	0.654742				222.036	362.24	362.212	590.93	0.612953
		173.217	271.627	282.573	443.111	0.637702				379.009	561.15	618.285	915.416	0.675415
										148.95	296.123	242.985	483.072	0.503
	8	205.273	318.002	334.866	518.763	0.645509				257.91	353.555	420.734	576.762	0.729476
		150.971	224.154	246.282	365.667	0.673515				482.303	703.399	786.791	1147.47	0.685675
		362.891	448.108	591.992	731.008	0.809829				409.987	493.259	668.821	804.664	0.83118
		327.965	447.318	535.016	729.719	0.733181				383.296	507.293	625.279	827.558	0.755571
		213.022	323.336	347.507	527.465	0.658825				318.705	497.837	519.91	812.132	0.640179
		179.176	258.791	292.294	422.171	0.692358				354.81	518.769	578.809	846.279	0.683946
		146.168	241.35	238.447	393.719	0.605627				710.814	853.035	1159.57	1391.57	0.833276
		139.388	205.502	227.387	335.24	0.678281				355.338	449.937	579.67	733.992	0.789751
		470.596	577.779	767.693	942.543	0.814491				150.047	404.282	244.775	659.514	0.371144
		250.841	347.851	409.202	567.457	0.721116				294.567	391.294	480.533	638.326	0.752802
		409.941	483.699	668.746	789.069	0.847513				306.658	380.695	500.258	621.036	0.805521
		173.531	257.559	283.085	420.162	0.673752
		190.432	262.8	310.656	428.711	0.724627			6	247.891	352.28	404.39	574.682	0.703676
		415.124	522.422	677.201	852.238	0.794614				244.524	340.476	398.897	555.426	0.718183
		340.219	448.112	555.007	731.015	0.759228				188.43	256.899	307.39	419.085	0.733479
		275.465	361.531	449.372	589.773	0.76194				395.695	504.451	645.506	822.922	0.784407
										496.797	677.295	810.436	1104.89	0.733502
	9	630.524	839.817	1028.59	1370.01	0.750787				481.605	680.955	785.653	1110.86	0.707249
		700.871	813.947	1143.35	1327.81	0.861077				303.645	424.8	495.343	692.985	0.714795
		271.621	430.22	443.101	701.827	0.631354				294.961	512.254	481.176	835.651	0.57581
		550.898	663.784	898.692	1082.85	0.829936				195.529	296.816	318.971	484.202	0.658755
		258.118	340.824	421.073	555.993	0.757335				317.718	396.171	518.3	646.282	0.801972
		201.4	287.837	328.548	469.555	0.699702				409.782	505.964	668.486	825.39	0.809903
		324.006	451.558	528.558	736.636	0.717529				387.373	498.257	631.93	812.817	0.777456
		149.616	236.603	244.072	385.976	0.63235				408.075	558.405	665.701	910.938	0.730787
		578.308	658.775	943.406	1074.67	0.877854				311.538	410.444	508.219	669.566	0.759027
		318.025	475.635	518.801	775.914	0.668632				252.385	342.519	411.721	558.759	0.73685
		611.073	761.483	996.856	1242.22	0.802478				335.046	505.207	546.568	824.155	0.663186
		367.154	440.965	598.946	719.356	0.832615				325.51	520.807	531.011	849.604	0.625011
		482.147	608.826	786.537	993.191	0.791929				454.031	602.03	740.67	982.104	0.754167
										711.788	820.06	1161.15	1337.78	0.867971
	10	159.848	225.894	260.763	368.506	0.707624				221.382	403.331	361.145	657.962	0.548884
		280.979	397.756	458.367	648.868	0.70641				443.849	569.744	724.06	929.436	0.779032
		454.094	552.754	740.773	901.719	0.821512				504.835	590.339	823.548	963.033	0.855161
		406.602	530.637	663.299	865.639	0.766253				621.037	720.647	1013.11	1175.61	0.861777
		263.752	385.846	430.264	629.439	0.683568				280.129	344.725	456.98	562.357	0.812616
		469.128	573.349	765.299	935.316	0.818224				397.148	525.479	647.876	857.225	0.755783
		414.631	499.73	676.396	815.22	0.82971				355.548	502.907	580.013	820.403	0.706986
		552.609	729.828	901.483	1190.58	0.757177
		340.53	486.409	555.514	793.489	0.70009			7	295.895	401.542	482.7	655.044	0.736897
		295.061	353.006	481.339	575.866	0.835853				667.639	855.862	1089.13	1396.19	0.780078
		137.568	199.552	224.418	325.533	0.689384				689.849	833.181	1125.37	1359.19	0.82797
		309.48	446.41	504.861	728.238	0.693264				185.693	265.85	302.925	433.687	0.698488
		250.529	331.244	408.693	540.365	0.756328				591.611	710.775	965.108	1159.5	0.832346
		158.954	253.559	259.305	413.636	0.626892				351.757	495.007	573.829	807.515	0.71061
		216.012	290.794	352.385	474.378	0.742835				571.756	674.573	932.718	1100.45	0.847582
		364.731	439.264	594.993	716.581	0.830323				697.427	843.149	1137.73	1375.45	0.827169
		161.474	208.892	263.416	340.77	0.773002				1055.19	1238.27	1721.35	2020.02	0.852146
										226.53	325.859	369.543	531.581	0.695178
	11	258.194	379.585	421.197	619.225	0.680201				321.731	436.75	524.847	712.48	0.736648
		184.533	245.204	301.033	400.007	0.752569				372.162	514.143	607.116	838.732	0.723849
		197.19	279.116	321.68	455.328	0.70648				597.234	749.149	974.281	1222.1	0.797217
		397.113	560.68	647.819	914.649	0.70827				278.133	394.789	453.724	644.028	0.704511
		195.727	336.329	319.294	548.661	0.581951				400.08	488.173	652.659	796.367	0.819546
		561.713	658.317	916.334	1073.93	0.853256				344.859	538.015	562.576	877.675	0.640984
		180.693	250.503	294.768	408.651	0.721321				192.38	267.29	313.834	436.036	0.719743
		200.811	288.778	327.587	471.09	0.695382
		292.37	399.46	476.949	651.648	0.731913			8	316.809	454.401	516.817	741.274	0.697201
		341.11	439.897	556.46	717.613	0.775432				322.942	456.236	526.822	744.268	0.70784
		272.371	373.751	444.325	609.708	0.72875				764.944	915.895	1247.87	1494.12	0.835187
		370.693	555.82	604.719	906.721	0.66693				317.871	424.5	518.55	692.496	0.748813
		192.2	265.505	313.54	433.124	0.723904				272.118	392.209	443.912	639.819	0.693809
		460.179	576.451	750.7	940.377	0.798297				342.345	532.399	558.475	868.514	0.643023
		369.416	504.906	602.636	823.664	0.731653				258.835	411.069	422.243	670.586	0.629663
		318.779	428.118	520.031	698.398	0.744605				349.314	428.185	569.843	698.507	0.815802
		303.223	426.643	494.654	695.992	0.710718				296.988	371.941	484.483	606.755	0.798481
		383.401	516.28	625.45	842.219	0.742622				380.362	598.535	620.493	976.403	0.635488
		313.356	394.081	511.184	642.873	0.795156				276.116	457.341	450.434	746.07	0.603742
		275.191	421.944	448.925	688.326	0.652198				749.282	964.821	1222.32	1573.93	0.776602
		228.281	315.379	372.4	514.485	0.723831				311.31	417.31	507.847	680.767	0.745992
										475.808	594.138	776.196	969.23	0.800838
	12	179.067	239.27	292.116	390.326	0.748389				237.699	324.786	387.763	529.83	0.731863
		835.332	927.017	1362.69	1512.26	0.901097				428.382	571.764	698.829	932.731	0.749229
		227.846	305.5	371.69	498.369	0.745813				273.285	388.33	445.816	633.491	0.703744
		154.315	253.852	251.737	414.114	0.607894				257.098	349.275	419.409	569.78	0.73609
		204.022	289.831	332.825	472.808	0.703934				322.948	407.036	526.832	664.007	0.793414
		451.443	561.36	736.449	915.759	0.804195				417.914	491.226	681.752	801.347	0.850757
		323.594	442.499	527.886	721.858	0.731288				328.964	440.71	536.646	718.94	0.746441
		411.254	547.863	670.887	893.741	0.750651				290.801	358.942	474.39	585.55	0.810162
		267.599	342.761	436.54	559.153	0.780716				156.083	202.308	254.622	330.029	0.771512
		302.002	369.803	492.662	603.268	0.816656				317.616	391.964	518.134	639.419	0.810319
		398.848	480.704	650.649	784.183	0.829716				486.23	599.013	793.197	977.183	0.811719
		263.23	405.276	429.413	661.135	0.649508				488.395	719.942	796.729	1174.46	0.678381
		278.403	390.145	454.165	636.452	0.713589				416.87	553.603	680.049	903.104	0.753013
		242.759	301.319	396.018	491.548	0.805654
		282.857	371.962	461.431	606.79	0.760446			9	396.206	516.408	646.339	842.427	0.767234
		508.587	622.374	829.669	1015.29	0.817173				224.954	333.444	366.972	543.954	0.674638
		327.136	434.729	533.664	709.183	0.752506				355.268	470.017	579.556	766.749	0.755862
		319.781	469.47	521.666	765.856	0.681153				386.215	499.651	630.041	815.091	0.77297
		384.97	505.867	628.01	825.232	0.76101				352.093	443.407	574.377	723.339	0.794063
		432.558	571.741	705.641	932.693	0.756563				737.043	952.607	1202.35	1554.01	0.773712
		283.48	395.05	462.447	644.454	0.71758				365.394	475.724	596.075	776.059	0.76808
		428.318	506.436	698.724	826.16	0.84575				599.226	736.264	977.53	1201.08	0.813874
		212.927	276.4	347.352	450.897	0.770358				339.927	461.511	554.53	752.873	0.736552
		104.884	162.211	171.1	264.618	0.64659				198.6	303.725	323.98	495.473	0.653881
		304.059	396.688	496.018	647.126	0.766494				300.501	379.316	490.214	618.786	0.792218
		210.412	287.406	343.25	468.852	0.732107				303.672	399.611	495.387	651.894	0.759919
		260.292	343.702	424.62	560.688	0.757319				267.464	355.069	436.32	579.232	0.753273
		153.375	229.825	250.204	374.918	0.667356				410	505.194	668.842	824.134	0.811569
										525.837	641.005	857.809	1045.69	0.820332
	13	477.36	589.329	778.728	961.385	0.810006				337.849	443.391	551.14	723.313	0.761966
		200.863	255.697	327.672	417.124	0.785551				316.436	420.076	516.209	685.279	0.753283
		293.961	414.074	479.545	675.488	0.709924				549.857	662.916	896.993	1081.43	0.829452
		166.817	299.007	272.132	487.777	0.557903				337.313	450.787	550.266	735.378	0.748276
		189.528	251.223	309.181	409.825	0.754421				352.427	508.602	574.922	829.693	0.692933
		242.508	334.594	395.608	545.83	0.724783
		412.827	496.339	673.454	809.688	0.831744			10	409.375	658.023	667.822	1073.45	0.622129
		242.293	329.621	395.258	537.718	0.735065				359.536	468.122	586.519	763.657	0.768039
		348.314	405.475	568.212	661.46	0.859027				172.825	266.3	281.933	434.421	0.648986
		257.752	342.053	420.476	557.998	0.753544				446.323	621.82	728.096	1014.39	0.717769
		240.751	306.472	392.742	499.954	0.785556				165.591	248.169	270.132	404.843	0.667251
		295.652	423.08	482.303	690.179	0.698809				524.515	660.212	855.653	1077.02	0.794465
		262.002	341.013	427.409	556.302	0.768305				179.354	261.105	292.584	425.946	0.686904
		322.949	431.77	526.834	704.356	0.747965				172.33	241.26	281.126	393.573	0.714292
		227.178	354.493	370.6	578.292	0.640853				327.768	407.686	534.695	665.067	0.803972
		304.555	484.451	496.827	790.295	0.62866				429.211	514.995	700.181	840.122	0.833428
		249.745	322.913	407.414	526.775	0.773413				284.271	369.242	463.737	602.352	0.769877
		202.252	265.538	329.938	433.178	0.761669				678.216	839.819	1106.39	1370.01	0.807574
										191.416	273.346	312.261	445.915	0.70027
										188.986	286.295	308.297	467.039	0.660109
										482.506	637.636	787.122	1040.19	0.756711
										737.816	854.584	1203.62	1394.1	0.863363
										253.576	331.892	413.664	541.423	0.764032
										438.201	553.61	714.847	903.116	0.791534
									11	238.849	353.389	389.639	576.491	0.675881
										491.964	567.496	802.551	925.768	0.866903
										213.187	295.627	347.777	482.263	0.721135
										210.058	322.215	342.672	525.636	0.651919
										388.155	523.362	633.206	853.772	0.741657
										294.279	522.92	480.064	853.051	0.562761
										452.358	588.165	737.941	959.486	0.769101
										443.464	615.986	723.432	1004.87	0.719925
										539.143	660.802	879.515	1077.98	0.815892
										775.982	948.143	1265.88	1546.73	0.818423
										313.05	451.388	510.685	736.359	0.693528
										491.655	618.335	802.047	1008.7	0.795127
										607.697	723.964	991.349	1181.02	0.839402
										395.695	552.177	645.506	900.778	0.716609
										579.59	670.188	945.498	1093.29	0.864817
										547.533	658.707	893.202	1074.56	0.831224
										281.81	398.354	459.723	649.843	0.707436
										222.146	338.795	362.392	552.684	0.655694
										452.769	620.642	738.612	1012.47	0.729517
										278.178	424.561	453.798	692.595	0.655213
									12	287.744	427.087	469.403	696.716	0.673736
										545.203	684.614	889.401	1116.83	0.796366
										238.648	319.213	389.312	520.739	0.747614
										399.21	496.79	651.24	810.424	0.803579
										521.536	703.946	850.793	1148.36	0.740875
										302.913	381.811	494.148	622.856	0.793358
										324.423	412.645	529.238	673.157	0.786204
										232.725	349.13	379.649	569.543	0.666586
										299.407	414.261	488.429	675.793	0.72275
										410.903	500.289	670.315	816.132	0.821331
										324.472	418.431	529.318	682.595	0.775449
										224.733	309.903	366.612	505.551	0.725172
										603.645	647.636	984.739	1056.5	0.932074
										527.394	687.076	860.349	1120.84	0.767592
										446.685	618.624	728.687	1009.17	0.722062
										386.264	628.029	630.121	1024.52	0.615042
										535.745	649.215	873.972	1059.08	0.82522
										552.731	697.406	901.682	1137.69	0.792553
										459.413	567.894	749.45	926.418	0.808977
										384.526	468.683	627.285	764.573	0.820439
										222.299	321.223	362.641	524.018	0.692039
										420.84	650.372	686.525	1060.97	0.647076
										362.787	478.696	591.822	780.907	0.757865
										321.831	468.471	525.01	764.227	0.686982
										334.932	444.2	546.382	724.633	0.754012
									13	538.472	730.854	878.421	1192.26	0.736771
										288.562	450.537	470.737	734.971	0.640485
										365.962	477.514	597.002	778.979	0.76639
										360.627	449.755	588.299	733.695	0.80183
										391.664	513.339	638.93	837.421	0.762973
										281.965	372.761	459.976	608.093	0.756423
										386.167	496.845	629.962	810.514	0.777238
										248.018	334.383	404.597	545.486	0.741718
										354.696	475.488	578.623	775.674	0.745962
										387.737	480.015	632.524	783.059	0.80776
										609.081	778.874	993.607	1270.59	0.782002
										807.25	1021.46	1316.88	1666.32	0.790294
										385.723	548.882	629.238	895.403	0.702743
										418.779	553.451	683.163	902.856	0.756669
										396.232	496.729	646.382	810.325	0.797682
										361.707	465.317	590.06	759.082	0.777335
										253.45	371.884	413.458	606.662	0.68153
										593.97	695.589	968.956	1134.73	0.853909
										270.969	341.859	442.038	557.682	0.792634
										461.549	665.419	752.935	1085.51	0.693622
										242.495	415.029	395.587	677.046	0.584284
										443.734	524.8	723.873	856.117	0.84553
										290.254	366.761	473.498	598.305	0.791398
										312.474	489.948	509.746	799.263	0.63777
								ID	FIELD	D1	D2	D1 CAL	D2 CAL	G RATIO
								8	1	244.724	354.528	399.223	578.349	0.690281
										347.248	527.053	566.473	859.793	0.658848
										302.927	451.473	494.171	736.498	0.670975
										317.855	393.046	518.524	641.184	0.808697
										263.205	384.096	429.372	626.584	0.685258
										502.064	760.238	819.028	1240.19	0.660404
										633.942	742.607	1034.16	1211.43	0.853671
										112.925	185.014	184.217	301.817	0.610359
										208.521	284.429	340.165	463.995	0.733121
										434.366	496.924	708.591	810.643	0.87411
										516.047	581.87	841.838	949.217	0.886877
										565.775	700.589	922.961	1142.89	0.80757
										404.401	508.646	659.708	829.765	0.795054
									2	256.827	378.652	418.967	617.703	0.678267
										149.26	242.638	243.491	395.821	0.615155
										1590.35	1760.76	2594.38	2872.36	0.903221
										313.002	438.906	510.607	715.997	0.713141
										279.079	366.771	455.268	598.321	0.760908
										239.641	411.394	390.931	671.116	0.58251
										843.984	947.54	1376.81	1545.74	0.890711
										172.003	252.875	280.592	412.52	0.68019
										374.114	493.725	610.3	805.424	0.757738
										262.975	410.396	428.997	669.488	0.640784
										185.311	243.403	302.302	397.069	0.761334
									3	200.644	334.229	327.315	545.235	0.600319
										372.082	467.674	606.985	762.927	0.795601
										195.644	256.971	319.158	419.202	0.761347
										986.895	1169.27	1609.94	1907.45	0.844028
										251.4	321.809	410.114	524.974	0.781209
										491.232	679.595	801.357	1108.64	0.722831
										246.333	350.189	401.848	571.271	0.703429
										498.077	601.332	812.524	980.966	0.82829
										187.528	307.846	305.918	502.196	0.609162
										316.014	414.001	515.52	675.369	0.763317
										358.431	545.649	584.716	890.129	0.656889
										452.769	531.132	738.612	866.447	0.85246
										529.794	751.256	864.264	1225.54	0.705211
										235.78	359.323	384.633	586.171	0.656178
										456.53	570.11	744.747	930.033	0.800775
										296.529	436.599	483.734	712.233	0.679179
										181.221	266.95	295.63	435.481	0.678857
										209.529	312.722	341.809	510.15	0.670017
										108.057	194.7	176.276	317.618	0.554992
										207.239	322.769	338.073	526.54	0.642066
										153.026	246.059	249.635	401.401	0.621908
									4	309.919	442.612	505.577	722.042	0.700205
										302.909	419.315	494.142	684.038	0.72239
										189.221	270.485	308.68	441.248	0.699562
										358.854	552.381	585.406	901.111	0.649649
										582.722	715.117	950.607	1166.59	0.814862
										124.908	265.005	203.765	432.308	0.471342
										271.498	337.769	442.9	551.01	0.803798
										217.338	362.167	354.548	590.811	0.600104
										283.584	487.075	462.617	794.576	0.582218
										456.602	555.133	744.865	905.6	0.822509
										193.349	319.132	315.414	520.607	0.605859
										391.451	511.645	638.582	834.657	0.765083
										326.725	479.037	532.993	781.463	0.682045
										332.73	433.604	542.79	707.347	0.767359
										187.481	391.842	305.842	639.22	0.478461
										197.185	259.887	321.672	423.959	0.758734
										347.559	436.497	566.98	712.067	0.796246
										97.583	145.329	159.189	237.078	0.671463
										495.828	679.574	808.855	1108.6	0.729616
										224.27	307.234	365.856	501.197	0.729965
										290.998	486.963	474.711	794.393	0.597577
									5	183.382	267.978	299.155	437.158	0.684317
										310.961	402.995	507.277	657.414	0.771625
										275.347	355.077	449.179	579.245	0.775457
										209.468	293.777	341.71	479.245	0.713017
										405.967	609.893	662.263	994.931	0.665636
										260.755	300.952	425.375	490.949	0.866434
										333.002	431.196	543.233	703.419	0.772275
										717.402	830.362	1170.31	1354.59	0.863963
										297.861	379.514	485.907	619.109	0.784849
										352.165	431.616	574.494	704.104	0.815922
										233.446	339.944	380.825	554.558	0.686719
										187.609	261.842	306.051	427.148	0.716497
										201.308	292.857	328.398	477.744	0.687394
										260	378.498	424.144	617.452	0.686926
										291.678	488.786	475.821	797.367	0.59674
										345.371	425.944	563.411	694.852	0.810837
										264.458	362.491	431.416	591.339	0.729557
										211.154	327.086	344.46	533.582	0.645561
										215.928	313.002	352.248	510.607	0.689861
										978.571	1092.72	1596.36	1782.58	0.895537
										523.026	714.979	853.223	1166.36	0.731526
									6	370.941	469.766	605.124	766.339	0.789629
										226.108	311.488	368.855	508.137	0.725896
										292.515	402.15	477.186	656.036	0.727378
										297.321	405.919	485.026	662.184	0.732464
										384.064	455.11	626.532	742.431	0.843893
										188.828	260.017	308.039	424.171	0.726214
										667.308	765.22	1088.59	1248.32	0.872047
										374.086	578.412	610.254	943.576	0.646747
										316.362	453.584	516.088	739.941	0.697472
										184.318	288.765	300.682	471.069	0.638298
										180.236	322.343	294.023	525.845	0.559144
										208.691	310.757	340.442	506.945	0.671557
										433.887	635.232	707.809	1036.27	0.683037
										506.596	662.966	826.421	1081.51	0.764136
										142.706	244.199	232.799	398.367	0.584384
										722.25	901.953	1178.22	1471.38	0.800762
										631.311	777.512	1029.87	1268.37	0.811963
										117.796	244.812	192.163	399.367	0.481169
										674.685	855.86	1100.63	1396.18	0.788312
										257.437	324.006	419.962	528.558	0.794544
										137.645	200.811	224.543	327.587	0.685446
										175.889	254.89	286.931	415.808	0.690058
										192.102	289.539	313.38	472.331	0.663475
									7	363.176	569.889	592.457	929.672	0.637275
										278.927	421.005	455.02	686.794	0.662527
										232.312	375.932	378.976	613.266	0.617963
										440.066	528.592	717.889	862.303	0.832525
										422.143	492.858	688.651	804.01	0.856521
										213.28	345.249	347.928	563.212	0.617757
										213.785	353.954	348.752	577.413	0.603991
										636.242	850.681	1037.92	1387.73	0.747921
										220.227	350.321	359.261	571.486	0.628643
										312.436	466.135	509.684	760.416	0.670269
										516.19	644.881	842.072	1052.01	0.800442
										310.654	432.986	506.777	706.339	0.717469
										702.05	810.16	1145.27	1321.63	0.866557
										169.177	271.811	275.982	443.411	0.622407
										222.191	381.808	362.465	622.852	0.581944
										153.76	234.492	250.832	382.532	0.655715
										522.009	645.109	851.564	1052.38	0.80918
										186.205	273.691	303.76	446.478	0.680348
										302.65	380.757	493.719	621.137	0.794864
										166.012	250.369	270.819	408.432	0.663069
										177.234	311.567	289.126	508.266	0.568847
										255.666	303.638	417.073	495.331	0.842009
										186.601	263.6	304.406	430.016	0.707895
										298.707	371.953	487.287	606.775	0.803077
										99.55	149.414	162.398	243.742	0.66627
									9	382.472	474.853	623.935	774.638	0.805453
										237.963	301.347	388.194	491.594	0.789664
										709.245	780.555	1157.01	1273.34	0.908642
										513.842	640.447	838.241	1044.77	0.802318
										592.76	734.761	966.982	1198.63	0.806739
										707.874	797.559	1154.77	1301.08	0.887551
										808.139	969.704	1318.33	1581.9	0.833387
										165.148	331.109	269.409	540.145	0.498772
										721.319	858.676	1176.7	1400.78	0.840036
										215.928	319.903	352.248	521.865	0.67498
										210.345	300.102	343.14	489.563	0.700912
										153.114	262.56	249.778	428.32	0.583158
										156.756	230.766	255.719	376.454	0.679286
										173.666	264.237	283.305	431.055	0.657236
										139.733	259.643	227.949	423.561	0.538174
										232.345	328.174	379.029	535.357	0.707993
										170.082	267.894	277.458	437.021	0.634885
										219.401	314.836	357.914	513.599	0.696874
										204.053	268.325	332.876	437.724	0.76047
										164.049	233.637	267.617	381.137	0.702153
									10	1309.12	1462.39	2135.6	2385.64	0.895192
										218.16	313.536	355.889	511.478	0.695805
										244.66	308.765	399.119	503.695	0.792383
										132.757	234.182	216.569	382.026	0.566897
										294.551	487.506	480.507	795.279	0.6042
										843.262	1020.65	1375.63	1665.02	0.826197
										212.191	301.761	346.152	492.269	0.703176
										467.941	565.109	763.362	921.874	0.828054
										210.082	278.51	342.711	454.339	0.754307
										132.805	188.521	216.648	307.538	0.704457
										279.517	432.668	455.982	705.821	0.646031
										395.364	481.241	644.966	785.059	0.821551
										234.83	319.376	383.083	521.005	0.735278
										285.161	385.918	465.189	629.556	0.738916
									12	143.178	215.574	233.569	351.67	0.664171
										175.759	249.615	286.719	407.202	0.70412
										226.581	336.048	369.626	548.202	0.674252
										220.143	348.396	359.124	568.346	0.631876
										198.122	283.648	323.201	462.721	0.698478
										218.166	328.956	355.899	536.633	0.663207
										189.784	253.412	309.599	413.396	0.748915
										211.696	282.398	345.344	460.682	0.749637
										196.289	259.615	320.21	423.515	0.756077
										238.935	322.845	389.78	526.664	0.740092
										712.203	793.553	1161.83	1294.54	0.897486
										298.873	404.163	487.558	659.32	0.739486
										440.555	547.759	718.687	893.571	0.804286
										290.506	371.652	473.909	606.284	0.781661
										161.461	246.982	263.395	402.907	0.653736
										206.049	306.08	336.132	499.315	0.673187
										447.139	559.271	729.427	912.351	0.799503
										406.695	456.249	663.45	744.289	0.891388
										207.925	308.995	339.192	504.07	0.672907
										504.03	650.921	822.235	1061.86	0.774334
										501.953	602.501	818.847	982.873	0.833116
										921.954	1004.44	1504	1638.57	0.917877
										465.751	536.328	759.79	874.923	0.868407
										304.105	516.208	496.093	842.101	0.589113
										454.667	756.011	741.708	1233.3	0.601403
										290.667	392.778	474.171	640.747	0.740029
									13	198.943	278.627	324.54	454.53	0.714012
										149.06	210.839	243.165	343.946	0.706985
										623.805	819.063	1017.63	1336.15	0.761608
										170.298	235.478	277.811	384.14	0.723201
										1100.16	1251.26	1794.71	2041.21	0.879241
										192.666	262.551	314.3	428.305	0.733823
										629.099	743.443	1026.26	1212.79	0.846197
										157.52	288.172	256.966	470.101	0.546618
										288.25	394.02	470.228	642.773	0.731562
										195.46	289.689	318.858	472.576	0.674724
										510.001	599.32	831.976	977.684	0.850966
										154.503	230.078	252.044	375.331	0.671524
										173.382	293.874	282.842	479.403	0.589988
										419.148	508.733	683.765	829.907	0.823906
										475.925	650.835	776.387	1061.72	0.731253
										425.417	496.025	693.992	809.176	0.857652
										219.021	311.238	357.294	507.729	0.703709
										401.648	587.157	655.217	957.842	0.684056
										370.342	456.501	604.147	744.7	0.811262
									14	346.302	466.799	564.93	761.499	0.741865
										319.583	403.332	521.343	657.964	0.792357
										335.678	510.9	547.599	833.442	0.657033
										326.588	527.148	532.77	859.948	0.619538
										1629.69	1883.88	2658.55	3073.22	0.865073
										198.849	299.294	324.387	488.245	0.664394
										267.686	343.513	436.682	560.38	0.77926
										243.526	389.293	397.269	635.062	0.62556
										283.331	412.807	462.204	673.421	0.686352
										344.224	428.077	561.54	698.331	0.804117
										225.02	317.039	367.08	517.192	0.709755
										270.414	403.418	441.132	658.104	0.670307
										143.6	243.378	234.258	397.028	0.590029
									15	278.218	406.208	453.863	662.656	0.684915
										453.264	559.751	739.419	913.134	0.80976
										216.005	310.653	352.374	506.775	0.695326
										574.186	682.44	936.682	1113.28	0.841372
										607.626	701.32	991.233	1144.08	0.866403
										386.104	601.868	629.86	981.84	0.641509
										161.484	252.383	263.432	411.718	0.639837
										249.415	326.031	406.876	531.861	0.765004
										236.104	331.038	385.162	540.029	0.713223
										578.719	665.923	944.077	1086.33	0.869048
										597.716	666.408	975.067	1087.13	0.896922
										535.905	659.785	874.233	1076.32	0.812242
										259.188	373.916	422.819	609.977	0.693172
										329.152	428.911	536.953	699.692	0.767413
									16	449.222	507.821	732.825	828.419	0.884607
										353.115	417.867	576.044	681.675	0.845042
										416.773	539.756	679.891	880.515	0.772151
										154.849	239.435	252.608	390.595	0.646727
										240.053	395.142	391.604	644.604	0.607511
										472.343	677.608	770.543	1105.4	0.697074
										258.971	385.811	422.465	629.382	0.671238
										475.682	686.848	775.99	1120.47	0.692558
										207.27	331.425	338.124	540.661	0.62539
										275.065	369.116	448.719	602.147	0.745199
										565.109	737.759	921.874	1203.52	0.76598
										424.118	628.657	691.873	1025.54	0.674641
										339.954	430.308	554.574	701.971	0.790025
										138.423	197.396	225.812	322.016	0.701245
										328.44	401.045	535.791	654.233	0.81896
										159.355	244.663	259.959	399.124	0.651324
										259.625	330.609	423.532	539.33	0.785293
										253.158	372.808	412.982	608.17	0.679057
										296.522	383.986	483.723	626.405	0.772221
										281.043	369.624	458.471	602.976	0.760348
										246.809	321.503	402.625	524.475	0.767672
										354.655	426.954	578.556	696.499	0.830663
										435.9	518.413	711.093	845.698	0.840835
