# Supplementary material for: Maladaptive myelination promotes generalized epilepsy progression
Source: Nat Neurosci. 2022 May 2;25(5):596–606. doi: 10.1038/s41593-022-01052-2 (PMC9076538; doi:10.1038/s41593-022-01052-2)
Supplement: Source Data Fig. 2 — Raw Source Data [file 41593_2022_1052_MOESM4_ESM.xlsx]

## Sheet: Sheet1
FIGURE 2B: RAT ETX SEIZURES PER HOUR								FIGURES 2E, S2B: RAT ETX MEAN G-RATIOS AND AXON DIAMETERS
ANIMAL	GT	SEX	AGE (mos)	TX	Seizures per hour			RAT	GT	RX	SEX	AGE (mos)	g-ratio	axon diameter
1	WAG	F	6.5	ETX	0			1	WAG	ETX	F	7	0.753579	609.409
19	WAG	F	6.5	ETX	0			9	WAG	ETX	M	7	0.757435	565.364
27	WAG	M	6.5	ETX	0			19	WAG	ETX	F	7	0.753118	615.773
28	WAG	F	6.5	ETX	0.288023			4	WAG	H20	M	7	0.702921	526.896
29	WAG	F	6.5	ETX	0.940623			5	WAG	H20	F	7	0.723406	549.566
41	WAG	F	6.5	ETX	0			20	WAG	H20	F	7	0.722768	577.472
43	WAG	M	6.5	ETX	0.697674			23	WIS	ETX	F	7	0.758324	557.402
15	WAG	M	6.5	H20	15.0725			13	WIS	ETX	M	7	0.76194	787.661
4	WAG	M	6.5	H20	62.3295			16	WIS	ETX	F	7	0.74933	604.855
5	WAG	F	6.5	H20	31.65			14	WIS	H20	M	7	0.760422	592.384
30	WAG	F	6.5	H20	11.5226			18	WIS	H20	F	7	0.744025	569.744
31	WAG	F	6.5	H20	12.9336			21	WIS	H20	F	7	0.730371	540.974
44	WAG	M	6.5	H20	13.0602			26	WIS	H20	F	7	0.746044	687.27
20	WAG	F	6.5	H20	7.75862
13	WIS	M	6.5	ETX	0
16	WIS	F	6.5	ETX	0
36	WIS	F	6.5	ETX	0
37	WIS	F	6.5	ETX	0
38	WIS	F	6.5	ETX	0
46	WIS	F	6.5	ETX	0
47	WIS	F	6.5	ETX	0
48	WIS	M	6.5	ETX	0
49	WIS	M	6.5	ETX	0
18	WIS	F	6.5	H20	0
21	WIS	F	6.5	H20	0
26	WIS	F	6.5	H20	0
14	WIS	M	6.5	H20	0
33	WIS	F	6.5	H20	0
51	WIS	M	6.5	H20	0
52	WIS	M	6.5	H20	0
53	WIS	M	6.5	H20	0
FIGURE 2D: WAG/RIJ VEH and WAG/RIJ ETX G-RATIO SCATTER PLOT
ID	FIELD	D1	D2	D1 CAL	D2 CAL	G RATIO		D1 = axon diameter
4	8	1023	1209.13	1671.57	1975.71	0.846063		D2 = axon diameter plus melin sheath
		393.192	577.006	642.471	942.82	0.681435		CAL - calibrated to nanometers
		257.282	353.072	420.395	576.915	0.728696		ID = rat number
		459.445	697.488	750.727	1139.69	0.658714		FIELD = electron micrograph number
		833.163	985.261	1361.38	1609.9	0.845627
		238.034	410.005	388.944	669.943	0.580564
		749.539	882.927	1224.74	1442.69	0.848925
		331.925	403.192	542.361	658.81	0.823243
		218.497	287.172	357.021	469.235	0.760858
		230.957	317.456	377.381	518.719	0.727524
		312.372	422.715	510.412	690.711	0.738966
	9	216.474	298.439	353.716	487.645	0.725354
		702.271	848.227	1147.5	1385.99	0.827928
		316.955	388.703	517.9	635.136	0.815417
		213.588	275.881	349	450.786	0.774203
		286.904	411.501	468.797	672.387	0.697213
		166.412	282.36	271.915	461.373	0.589361
		396.894	515.904	648.52	842.98	0.769318
		385.907	579.939	630.567	947.613	0.665427
		220.429	346.595	360.178	566.332	0.635984
		215.266	406.118	351.742	663.592	0.530058
		255	388.826	416.667	635.337	0.65582
		335.631	472.822	548.417	772.585	0.709846
	10	215.697	317.718	352.446	519.147	0.678894
		301.392	427.674	492.471	698.814	0.704724
		339.324	510.768	554.451	834.588	0.664341
		95.453	170.988	155.969	279.392	0.558244
		1343	1533.85	2194.45	2506.3	0.875573
		182.464	258.043	298.144	421.639	0.707107
		211.4	349.693	345.425	571.394	0.60453
		251.867	347.605	411.547	567.982	0.724578
		496.233	707.912	810.838	1156.72	0.700981
		238.443	444.854	389.613	726.886	0.536003
		330.005	481.821	539.224	787.289	0.684912
		233.303	357.123	381.214	583.534	0.653285
		154.871	293.164	253.057	479.026	0.528274
		176.811	292.104	288.907	477.294	0.605302
		336.693	462.017	550.152	754.93	0.728746
		175.075	256.195	286.07	418.619	0.683366
	11	283.656	418.438	463.49	683.722	0.677893
		335.47	486.148	548.154	794.359	0.690057
		266.7	378.819	435.784	618.985	0.70403
		457.319	553.64	747.253	904.641	0.826022
		315.392	405.52	515.346	662.614	0.777747
		304.91	446.095	498.219	728.913	0.683509
		243.548	348.811	397.954	569.953	0.698223
		898.614	1045.53	1468.32	1708.38	0.859485
		275.471	438.523	450.116	716.541	0.628179
		155.625	253.032	254.289	413.451	0.615041
		205.236	351.912	335.353	575.02	0.583203
		184.889	291.803	302.106	476.802	0.633609
		318	472.047	519.608	771.319	0.673662
		238.563	357.684	389.809	584.451	0.666966
		234.401	350.251	383.008	572.306	0.669237
		429.491	556.416	701.783	909.176	0.771888
		211.765	322.025	346.021	526.185	0.657604
		267.262	391.676	436.703	639.993	0.682355
		192.615	307.145	314.73	501.871	0.627114
		418.068	538.635	683.118	880.123	0.776162
		239.082	341.63	390.657	558.219	0.699827
	12	229.721	376.12	375.361	614.575	0.610765
		314.035	455.495	513.129	744.273	0.689437
		352.051	523.008	575.247	854.588	0.673127
		202.395	275.229	330.711	449.721	0.735369
		292.043	388.911	477.194	635.475	0.750925
		500.228	603.258	817.366	985.716	0.829211
		419.21	584.508	684.984	955.078	0.717201
		265.226	435.086	433.376	710.925	0.609594
		797.521	958.801	1303.14	1566.67	0.83179
		193.793	302.317	316.655	493.982	0.641026
		285.012	453.722	465.706	741.376	0.628164
		343.754	473.97	561.69	774.461	0.725265
		560.942	798.621	916.572	1304.94	0.702388
		501.987	607.511	820.24	992.665	0.826301
		240.448	403.936	392.889	660.026	0.595263
		178.612	311.117	291.85	508.361	0.574099
		274.194	398.855	448.029	651.724	0.687453
		203.194	303.389	332.016	495.734	0.669747
		170.776	290.303	279.046	474.351	0.588268
		198.957	335.887	325.093	548.835	0.592333
		117.184	225.539	191.477	368.528	0.519573
		181.62	251.149	296.765	410.374	0.723156
	13	270.67	389.012	442.271	635.641	0.695788
		312.41	479.409	510.474	783.348	0.651657
		247.631	371.849	404.626	607.596	0.665945
		461.607	569.101	754.26	929.904	0.811116
		707.98	802.246	1156.83	1310.86	0.882497
		268.146	357.279	438.147	583.789	0.750523
		316.796	456.478	517.641	745.879	0.694001
		541.281	674.294	884.446	1101.79	0.802737
		414.1	516.767	676.634	844.391	0.801328
		307.607	457.491	502.626	747.534	0.672378
		378.723	502.44	618.828	820.98	0.753768
		209.601	300.074	342.485	490.317	0.698498
		294.543	396.052	481.279	647.144	0.743698
		170.581	256.258	278.727	418.722	0.665661
		241.118	369.207	393.984	603.279	0.65307
		313.336	388.988	511.987	635.601	0.805516
		260.56	378.934	425.752	619.173	0.687613
		116.765	200.803	190.792	328.109	0.58149
		270.719	414.324	442.351	677	0.653399
		149.601	237.052	244.446	387.34	0.631089
	14	522.41	660.256	853.611	1078.85	0.791223
		214.888	372.549	351.124	608.74	0.576805
		352.278	468.273	575.618	765.152	0.752292
		592.935	742.851	968.848	1213.81	0.798188
		250.727	372.478	409.685	608.624	0.673132
		636.873	789.462	1040.64	1289.97	0.806718
		223.468	329.28	365.144	538.039	0.678656
		273.007	355.623	446.09	581.083	0.767687
		436.687	568.51	713.541	928.938	0.768125
		190.699	311.33	311.6	508.709	0.61253
		385.859	531.48	630.489	868.431	0.726009
		228.876	324.702	373.98	530.559	0.70488
		264.165	369.745	431.642	604.158	0.714452
		152.122	259.7	248.565	424.346	0.58576
		256.201	326.217	418.629	533.034	0.78537
		171.591	298.229	280.377	487.302	0.575367
		225.664	354.232	368.732	578.81	0.637051
		234.985	357.326	383.962	583.866	0.657621
		275.282	413.978	449.807	676.435	0.664968
		619.477	737.478	1012.22	1205.03	0.839994
	15	289.702	412.753	473.369	674.433	0.701877
		286.605	414.45	468.309	677.206	0.691531
		419.981	510.081	686.243	833.466	0.823361
		737.794	846.87	1205.55	1383.77	0.871201
		532.259	644.127	869.704	1052.5	0.826326
		497.835	731.183	813.456	1194.74	0.680862
		310.483	427.2	507.325	698.039	0.726786
		236.592	414.96	386.588	678.039	0.570156
		437.067	579.092	714.162	946.229	0.754745
		1026.85	1173.61	1677.86	1917.67	0.874948
		237.691	328.263	388.384	536.377	0.724087
		200.129	316.948	327.008	517.889	0.631425
		510.604	601.066	834.32	982.134	0.849497
		162.631	270.414	265.737	441.853	0.601415
		146.626	226.46	239.585	370.033	0.64747
		405.447	584.086	662.495	954.389	0.694156
		155.666	222.631	254.356	363.776	0.699211
		285.548	407.767	466.582	666.286	0.700272
		296.039	391.346	483.724	639.454	0.756464
		92.477	201.457	151.106	329.178	0.459041
		127.035	182.044	207.574	297.458	0.697826
		93.028	144.059	152.007	235.391	0.645763
		159.209	260.985	260.145	426.446	0.610031
	16	139.498	208.425	227.938	340.564	0.669296
		296.048	412.968	483.739	674.784	0.716879
		610.767	721.068	997.985	1178.22	0.847031
		253.047	345.485	413.475	564.518	0.73244
		394.782	454.831	645.069	743.188	0.867975
		843.676	950.468	1378.56	1553.05	0.887643
		370.112	527.245	604.758	861.511	0.701973
		221.045	321.875	361.185	525.94	0.686742
		393.823	514.91	643.502	841.356	0.764839
		277.856	377.709	454.013	617.172	0.735635
		396.009	548	647.074	895.425	0.722644
		429.418	572.558	701.663	935.552	0.749999
		376.261	508.296	614.806	830.549	0.74024
		328.955	458.785	537.508	749.649	0.717013
		174.794	317.291	285.611	518.449	0.550895
		186.743	282.667	305.136	461.874	0.660647
		372.543	482.312	608.73	788.092	0.772411
		124.615	214.255	203.619	350.09	0.58162
		344.857	399.388	563.492	652.595	0.863464
		297.617	378.406	486.302	618.31	0.786502
		292.708	409.081	478.281	668.433	0.715526
		248.195	316.789	405.547	517.629	0.783471
		133.655	222.497	218.391	363.557	0.600705
	17	210.418	318.057	343.82	519.701	0.661573
		809.212	1000.98	1322.24	1635.59	0.808421
		178.816	305.634	292.183	499.402	0.585066
		430.256	548.831	703.033	896.783	0.78395
		331.748	449.471	542.072	734.43	0.738085
		332.147	478.28	542.724	781.503	0.694461
		752.011	904.055	1228.78	1477.21	0.83182
		331.617	510.067	541.858	833.443	0.650144
		176.366	262.264	288.18	428.536	0.672475
		315.125	398.648	514.91	651.386	0.790484
		253.775	344.581	414.665	563.041	0.736474
		330.112	417.229	539.399	681.747	0.791201
		182.16	275.713	297.647	450.511	0.660687
		180.014	242.405	294.141	396.087	0.742617
		327.818	472.052	535.65	771.327	0.694453
		146.82	255.409	239.902	417.335	0.574843
		202.397	309.523	330.714	505.757	0.6539
		192.042	342.669	313.794	559.917	0.56043
		421.55	529.513	688.807	865.217	0.796109
		210.401	299.169	343.792	488.838	0.703285
		216.924	301.304	354.451	492.327	0.719951
		138.159	233.225	225.75	381.087	0.592385
		290.327	396.081	474.391	647.191	0.732999
		154.935	240.304	253.162	392.654	0.644746
		164.012	272.905	267.993	445.923	0.600986
	10	221.712	349.285	362.275	570.727	0.63476
ID	FIELD	D1	D2	D1 CAL	D2 CAL	G RATIO
5	2	621.662	1015.79	795.974	1300.61	0.781008
		462.899	756.371	559.335	913.946	0.827588
		414.343	677.031	537.269	877.891	0.771202
		390.851	638.645	500.178	817.284	0.781424
		549.262	897.487	743.632	1215.08	0.738621
		367.635	600.711	432.834	707.245	0.849367
		165.605	270.596	239.871	391.946	0.690392
		325.762	532.291	405.38	662.386	0.803597
		480.267	784.75	669.436	1093.85	0.71742
		307.8	502.941	376.409	615.047	0.817728
		240.802	393.467	362.434	592.212	0.664402
		347.817	568.328	438.788	716.974	0.792677
		581.592	950.314	747.573	1221.52	0.777974
		366.715	599.208	486.63	795.147	0.753581
		444.365	726.087	574.282	938.369	0.773775
		397.8	650	484.009	790.864	0.821886
		203.844	333.078	298.71	488.088	0.682414
	3	413.688	675.961	604.588	987.889	0.684248
		272.16	444.706	354.576	579.373	0.767565
		456.22	745.458	578.754	945.676	0.78828
		286.723	468.502	407.451	665.77	0.703699
		349.494	571.069	453.547	741.09	0.770579
		202.947	331.613	292.368	477.725	0.694149
		251.549	411.028	387.66	633.431	0.648891
		270.024	441.216	342.113	559.008	0.789283
		555.979	908.462	664.212	1085.31	0.837051
		366.121	598.237	539.959	882.286	0.678053
		757.715	1238.1	921.954	1506.46	0.821858
		653.74	1068.2	785.324	1283.21	0.832446
		291.439	476.208	468.88	766.144	0.621564
		257.799	421.24	362.277	591.956	0.711607
		433.803	708.828	560.904	916.51	0.7734
		220.662	360.559	312.899	511.273	0.705218
		192.899	315.194	286.681	468.433	0.67287
		232.108	379.261	351.511	574.364	0.660315
		111.563	182.292	171.669	280.505	0.649873
		284.253	464.466	379.005	619.289	0.749998
		296.048	483.739	481.917	787.446	0.614313
		371.696	607.346	507.718	829.605	0.732091
	5	498.317	814.243	733.223	1198.08	0.679625
		118.714	193.977	174.607	285.306	0.679893
		275.126	449.552	370.326	605.108	0.742929
		375.711	613.907	528.31	863.252	0.711156
		184.938	302.186	282.816	462.118	0.653916
		622.265	1016.77	747.862	1222	0.832059
		248.944	406.771	337.881	552.093	0.73678
		760.516	1242.67	916.314	1497.25	0.829973
		377.088	616.157	474.747	775.73	0.794293
		387.929	633.871	491.737	803.492	0.788895
		297.62	486.307	411.175	671.855	0.723828
		604.003	986.933	778.093	1271.39	0.776261
		199.424	325.856	299.174	488.846	0.666582
		314.013	513.093	427.503	698.534	0.734528
		162.432	265.412	299.366	489.16	0.542587
		380.552	621.817	513.377	838.851	0.741272
		176.61	288.578	275.404	450.007	0.641276
		164.492	268.778	242.073	395.544	0.679514
		189.905	310.302	297.644	486.346	0.638027
		608.24	993.856	682.151	1114.63	0.89165
	6	285.726	466.873	379.258	619.703	0.753382
		113.159	184.9	184.617	301.662	0.612939
		172.021	281.08	244.935	400.221	0.702313
		117.004	191.183	213.843	349.417	0.547149
		213.6	349.02	287.903	470.43	0.741917
		276.377	451.596	359.907	588.083	0.767912
		304.611	497.73	571.206	933.343	0.533277
		565.261	923.629	659.697	1077.94	0.856849
		588.031	960.835	713.118	1165.23	0.824591
		288.917	472.087	382.286	624.65	0.755761
		486.467	794.881	667.29	1090.34	0.729019
		763.685	1247.85	873.049	1426.55	0.874733
		108.362	177.062	205.359	335.554	0.527671
		184.174	300.938	265.668	434.098	0.693249
		298.992	488.549	375.047	612.822	0.797212
		293.806	480.075	425.365	695.041	0.690715
		218.589	357.172	341.879	558.626	0.639375
		298.181	487.224	426.244	696.477	0.699555
	7	369.477	603.721	503.315	822.41	0.734087
		257.187	420.24	353.299	577.286	0.727958
		208.785	341.152	335.413	548.06	0.622471
		250.242	408.892	375.108	612.922	0.66712
		267.541	437.158	379.344	619.843	0.705273
		387.919	633.855	578.028	944.49	0.671108
		436.687	713.541	562.863	919.711	0.775832
		598.762	978.369	742.764	1213.67	0.806127
		274.357	448.296	401.389	655.864	0.683519
		257.955	421.495	371.646	607.265	0.694088
		432.926	707.395	535.545	875.074	0.808384
		248.278	405.683	341.63	558.219	0.726745
		301.091	491.979	407.039	665.096	0.73971
		480.785	785.596	567.186	926.775	0.847667
		198.738	324.735	327.077	534.44	0.607618
		138.593	226.459	235.372	384.595	0.588825
		223.779	365.652	334.518	546.598	0.66896
		313.209	511.779	409.207	668.639	0.765405
		362.257	591.923	509.284	832.163	0.711306
		277.743	453.828	369.195	603.26	0.752294
		216.123	353.142	336.18	549.314	0.642879
		127.44	208.235	213.46	348.791	0.597021
		148.637	242.871	262.922	429.611	0.565327
		249.776	408.131	407.265	665.466	0.613301
		480.098	784.474	574.739	939.116	0.835332
		205.736	336.17	311.565	509.093	0.660331
		163.453	267.08	292.694	478.258	0.558443
	8	296.503	484.482	411.963	673.142	0.719732
		193.889	316.812	290.259	474.279	0.667986
		417.067	681.482	568.225	928.472	0.733982
		123.94	202.516	230.849	377.204	0.536888
		194.805	318.309	353.871	578.221	0.550497
		195.88	320.065	307.119	501.828	0.637798
		204.394	333.977	312.923	511.312	0.653177
		414.754	677.703	510.604	834.32	0.812281
		923.978	1509.77	1089.74	1780.61	0.847892
		353.273	577.243	530.875	867.443	0.665454
		640.761	1047	918.952	1501.56	0.697274
		353.585	577.753	518.668	847.497	0.681717
		285.635	466.724	385.099	629.247	0.741718
		156.541	255.786	255.22	417.026	0.613357
		556.562	909.415	634.315	1036.46	0.877422
	9	249.479	407.645	385.784	630.366	0.646681
		442.685	723.342	599.633	979.792	0.73826
		389.082	635.755	512.309	837.106	0.759467
		307.223	501.998	507.881	829.871	0.604911
		454.469	742.596	575.364	940.137	0.789881
		395.247	645.828	500.1	817.157	0.790336
		991.633	1620.32	1114.46	1821.01	0.889788
		233.6	381.699	366.276	598.49	0.63777
		597.067	975.6	802.773	1311.72	0.743756
		261.964	428.046	372.289	608.315	0.703658
		839.227	1371.29	945.262	1544.55	0.887825
		236.212	385.967	342.584	559.778	0.689501
		421.172	688.19	504.255	823.946	0.835236
		428.981	700.949	553.047	903.672	0.775668
		156.895	256.364	232.594	380.056	0.674544
		167.939	274.41	231.009	377.466	0.72698
		270.897	442.642	372.838	609.212	0.726581
		126.414	206.559	210.856	344.536	0.599528
		222.347	363.312	323.717	528.949	0.686856
		406.798	664.703	501.631	819.658	0.810951
		102.626	167.69	180.272	294.562	0.569284
		203.214	332.049	276.937	452.511	0.733791
	10	263.949	431.289	430.163	702.881	0.613602
		334.15	545.997	468.19	765.016	0.713706
		394.948	645.34	542.531	886.489	0.727973
		446.794	730.056	564.22	921.928	0.791879
		257.503	420.757	352.596	576.137	0.730306
		321.004	524.516	440.822	720.297	0.728194
		330.929	540.734	456.791	746.391	0.724465
		610.994	998.356	851.268	1390.96	0.717746
		781.713	1277.31	935.913	1529.27	0.835241
		256.07	418.415	362.78	592.778	0.705855
		179.134	292.703	258.521	422.42	0.692919
		188.731	308.384	258.861	422.975	0.729082
		223.925	365.891	364.515	595.613	0.614309
		291.371	476.096	404.141	660.361	0.720964
	11	177.1	289.379	277.973	454.204	0.637112
		299.785	489.845	397.413	649.368	0.754341
		183.576	299.961	275.159	449.606	0.667163
		464.065	758.276	602.164	983.928	0.770662
		204.905	334.812	316.796	517.641	0.646804
		474.406	775.173	556.716	909.667	0.852151
		369.628	603.967	473.368	773.477	0.780847
		389.606	636.611	491.423	802.979	0.792812
		400.565	654.518	523.362	855.167	0.765369
		654.937	1070.16	788.816	1288.92	0.830279
		619.293	1011.92	770.039	1258.23	0.804236
		495.701	809.969	653.382	1067.62	0.75867
		198.114	323.716	295.435	482.737	0.670584
		404.712	661.294	498.486	814.52	0.811882
		150.791	246.391	242.266	395.859	0.622419
		304.508	497.562	412.684	674.32	0.737872
		353.412	577.471	447.938	731.925	0.788975
		251.024	410.17	337.38	551.275	0.744039
		179.689	293.609	239.923	392.031	0.748944
		223.143	364.613	284.738	465.258	0.783678
		233.06	380.817	301.385	492.459	0.773297
		141.365	230.989	203.795	332.998	0.693663
		85.165	139.158	132.027	215.73	0.645057
		175.303	286.443	246.108	402.137	0.712301
		324.353	529.989	420.29	686.748	0.771736
		216.674	354.042	307.463	502.391	0.704716
	12	147.069	240.309	241.033	393.845	0.610161
		377.987	617.626	503.397	822.544	0.750873
		674.947	1102.85	796.715	1301.82	0.847162
		417.669	682.466	520.109	849.851	0.803041
		320.147	523.116	391.52	639.739	0.817703
		729.159	1191.44	838.676	1370.39	0.869417
		787.155	1286.2	858.848	1403.35	0.916524
		280.473	458.289	439.608	718.314	0.638007
		626.809	1024.2	798.118	1304.11	0.785359
		263.947	431.286	358.654	586.036	0.735938
		197.474	322.67	269.03	439.592	0.734022
		289.607	473.214	408.264	667.098	0.709362
		169.102	276.31	253.505	414.224	0.667056
		164.514	268.814	240.533	393.028	0.683956
		193.003	315.364	311.313	508.681	0.619964
		149.496	244.275	261.813	427.799	0.571003
		478.163	781.312	628.253	1026.56	0.761099
		295.679	483.136	359.089	586.747	0.823414
		180.325	294.649	280.029	457.564	0.643951
		185.951	303.842	278.28	454.706	0.668215
		184.024	300.693	268.173	438.191	0.686214
		491.275	802.737	635.922	1039.09	0.77254
ID	FIELD	D1	D2	D1 CAL	D2 CAL	G RATIO
20	2	317.232	452.217	518.353	724.707	0.701504
		258.863	386.97	422.979	620.144	0.668948
		268.153	348.259	438.158	558.107	0.769982
		401.049	531.095	655.309	851.114	0.755136
		331.091	408.251	540.998	654.248	0.810999
		415.575	534.507	679.044	856.582	0.777492
		443.142	564.156	724.088	904.096	0.785496
		335.95	504.564	548.938	808.596	0.665822
		230.636	312.899	376.856	501.441	0.737094
		519.597	687.163	849.015	1101.22	0.756148
		223.329	345.868	364.917	554.276	0.645706
		558.49	732.402	912.565	1173.72	0.762546
		498.877	682.803	815.158	1094.24	0.730631
		787.325	959.083	1286.48	1536.99	0.820914
		540.833	695.69	883.714	1114.89	0.777405
		222.8	305.63	364.052	489.792	0.728986
		437.008	576.841	714.065	924.425	0.757588
		249.07	395.364	406.977	633.596	0.629976
		330.491	529.416	540.018	848.423	0.624256
		835.443	954.843	1365.1	1530.2	0.874953
	3	450.55	630.165	736.193	1009.88	0.714971
		952.683	1137.02	1556.67	1822.15	0.837876
		215.058	336.323	351.402	538.979	0.639439
		286.763	408.629	468.567	654.854	0.701769
		486.597	715.051	795.093	1145.92	0.680507
		505.439	703.487	825.881	1127.38	0.718477
		382.472	458.35	624.954	734.535	0.834454
		342.916	506.859	560.32	812.274	0.676551
		161.731	257.218	264.266	412.208	0.62877
		562.019	691.213	918.332	1107.71	0.813091
		261.174	398.121	426.755	638.014	0.656017
		273.727	387.282	447.266	620.644	0.70679
		447.954	542.355	731.951	869.159	0.825942
		830.735	951.306	1357.41	1524.53	0.873257
		282.557	504.451	461.694	808.415	0.560128
		191.76	269.091	313.333	431.236	0.712621
		253.786	322.009	414.683	516.04	0.788133
	4	487.89	606.845	797.206	972.508	0.803978
		218.653	298.873	357.276	478.963	0.731592
		239.268	336.662	390.961	539.522	0.710707
		486.779	638.226	795.391	1022.8	0.762706
		174.301	271.713	284.806	435.438	0.641489
		568.022	724.069	928.141	1160.37	0.784486
		399.249	568.649	652.368	911.296	0.702101
		146.462	210.661	239.317	337.598	0.69525
		196.644	255.267	321.314	409.082	0.770346
		272.931	406.492	445.966	651.429	0.67143
		351.45	504.411	574.265	808.351	0.696753
		655.893	823.564	1071.72	1319.81	0.796408
		288.716	456.33	471.758	731.298	0.632691
		307.646	434.237	502.69	695.893	0.708475
		566.824	695.865	926.183	1115.17	0.81456
		344.857	464.469	563.492	744.341	0.742476
	5	361.533	475.918	590.74	762.689	0.759654
		542.182	723.414	885.918	1159.32	0.749477
		444.352	598.243	726.065	958.723	0.742762
		232.876	331.634	380.516	531.465	0.702208
		321.795	414.798	525.809	664.74	0.775787
		608.015	737.957	993.489	1182.62	0.823917
		203.868	276.279	333.118	442.755	0.737906
		183.358	248.516	299.605	398.263	0.737812
		172.351	245.683	281.619	393.723	0.701518
		567.405	689.788	927.132	1105.43	0.822579
		532.353	696.455	869.858	1116.11	0.764375
		356.976	560.057	583.294	897.527	0.637392
		239.24	357.982	390.915	573.689	0.668302
		228.035	354.746	372.606	568.503	0.642812
		157.003	240.01	256.541	384.631	0.654152
		127.063	263.114	207.619	421.657	0.48292
	6	408.166	524.858	666.938	841.119	0.777669
		300.388	412.742	490.83	661.446	0.727786
		374.092	520.431	611.261	834.024	0.718812
		365.018	483.397	596.435	774.675	0.75511
		508.595	666.156	831.038	1067.56	0.763477
		530.717	657.912	867.185	1054.35	0.806669
		271.627	383.261	443.835	614.2	0.708726
		233.27	394.275	381.16	631.851	0.591643
		495.177	663.358	809.113	1063.07	0.74647
		430.685	596.164	703.734	955.391	0.722427
		113.2	173.077	184.967	277.367	0.654044
		225.942	355.879	369.186	570.319	0.634884
		215.205	307.825	351.642	493.309	0.699115
		226.524	325.921	370.137	522.309	0.695027
		364.966	458.53	596.35	734.824	0.795948
		162.388	237.895	265.34	381.242	0.682604
		360.839	575.535	589.606	922.332	0.626963
		200.26	274.233	327.222	439.476	0.730255
		266.68	350.006	435.752	560.907	0.76193
		246.447	378.97	402.691	607.324	0.650307
	7	196.604	336.434	321.248	539.157	0.584376
		325.011	404.358	531.064	648.01	0.80377
		351.283	444.933	573.992	713.034	0.789519
		756.887	876.945	1236.74	1405.36	0.863095
		267.268	416.856	436.712	668.038	0.641152
		349.954	508.495	571.82	814.896	0.688215
		248.646	337.01	406.284	540.08	0.7378
		271.98	390.544	444.412	625.872	0.696413
		343.385	479.893	561.087	769.059	0.715545
		199.801	259.494	326.472	415.856	0.769964
		345.398	440.696	564.376	706.244	0.783756
		545.959	665.531	892.09	1066.56	0.820336
		335.391	440.328	548.025	705.654	0.761684
		311.772	421.089	509.431	674.822	0.740395
		335.717	510.703	548.557	818.434	0.657362
		350.169	497.765	572.172	797.7	0.703483
		275.409	417.969	450.015	669.822	0.658922
	8	328.184	490.783	536.248	786.511	0.668695
		190.948	295.394	312.007	473.388	0.646418
		388.346	585.432	634.552	938.192	0.663349
		732.059	883.513	1196.17	1415.89	0.828578
		383.888	480.463	627.268	769.973	0.798996
		456.772	581.118	746.359	931.279	0.786023
		290.496	400.875	474.667	642.428	0.724655
		485.451	630.6	793.221	1010.58	0.769824
		491.272	611.033	802.732	979.22	0.804002
		296.638	435.46	484.703	697.853	0.681206
		457.185	602.135	747.034	964.96	0.759273
		646.817	826.465	1056.89	1324.46	0.782631
		156.78	223.618	256.176	358.362	0.701106
		610.804	745.89	998.046	1195.34	0.818893
		398.848	488.415	651.712	782.716	0.816617
		239.794	312.258	391.82	500.413	0.767935
	9	467.709	590.597	764.23	946.47	0.791926
		375.666	550.145	613.833	881.643	0.682849
		635.888	848.341	1039.03	1359.52	0.749567
		206.932	301.736	338.124	483.551	0.685805
		380.905	542.006	622.394	868.599	0.702769
		229.26	387.778	374.608	621.439	0.591215
		330.288	459.169	539.686	735.848	0.719317
		245.349	331.965	400.897	531.995	0.739081
		504.995	632.817	825.155	1014.13	0.798011
		170.466	284.906	278.539	456.58	0.598324
		373.98	479.292	611.078	768.096	0.780276
		751.24	951.92	1227.52	1525.51	0.789184
		286.531	363.589	468.188	582.675	0.788063
		418.321	584.509	683.531	936.713	0.715679
		381.639	537.372	623.593	861.173	0.710195
		340.604	465.927	556.542	746.678	0.731024
		317.972	451.766	519.562	723.984	0.703842
		188.374	279.934	307.801	448.612	0.672923
		337.83	443.847	552.01	711.293	0.761141
		402.945	539.414	658.407	864.446	0.747005
	10	333.542	434.729	545.003	696.681	0.767241
		426.214	631.972	696.428	1012.78	0.674419
		310.363	413.333	507.129	662.393	0.750879
		361.465	454.297	590.629	728.04	0.795658
		592.466	750.725	968.082	1203.08	0.789192
		347.468	478.133	567.758	766.239	0.726718
		174.572	243.654	285.248	390.471	0.716475
		344.746	448.972	563.31	719.506	0.767856
		237.135	304.869	387.475	488.572	0.777826
		332.096	455.686	542.641	730.266	0.728783
		374.411	497.119	611.783	796.665	0.753162
		209.487	276.203	342.299	442.633	0.758453
		248.144	328.562	405.464	526.542	0.755243
		510.896	634.557	834.797	1016.92	0.805122
		488.99	654.877	799.003	1049.48	0.74669
		399.898	558.032	653.428	894.282	0.716622
		411.919	568.576	673.07	911.179	0.724475
		554.373	674.633	905.838	1081.14	0.82174
		444.299	605.083	725.979	969.684	0.734278
		220.812	324.248	360.804	519.628	0.680997
		276.764	386.518	452.229	619.42	0.716044
		213.768	346.342	349.294	555.035	0.617217
	11	330.683	435.784	540.332	698.372	0.758823
		486.803	669.048	795.43	1072.19	0.727605
		173.446	266.417	283.408	426.95	0.651032
		174.466	274.963	285.075	440.646	0.634507
		352.124	487.155	575.366	780.697	0.722817
		324.008	443.63	529.425	710.946	0.730356
		258.956	358.939	423.131	575.223	0.721448
		206.539	324.087	337.482	519.37	0.637295
		379.116	615.534	619.471	986.433	0.615914
		293.518	396.698	479.605	635.734	0.739903
		287.453	385.253	469.694	617.393	0.746141
		700.246	801.71	1144.19	1284.79	0.873441
		214.026	308.183	349.716	493.883	0.694477
		160.19	240.508	261.748	385.429	0.666049
		306.893	430.726	501.459	690.266	0.712502
		257.018	356.756	419.964	571.724	0.720431
		256.35	336.595	418.873	539.415	0.761598
		247.808	339.063	404.915	543.37	0.730861
		349.12	488.595	570.458	783.005	0.714539
		523.49	656.261	855.376	1051.7	0.797686
		336.773	483.741	550.283	775.226	0.696185
		138.192	217.706	225.804	348.888	0.634764
	12	528.902	688.506	864.219	1103.38	0.768188
		460.114	592.434	751.82	949.413	0.77665
		393.971	495.263	643.743	793.691	0.795478
		291.743	624.144	476.704	1000.23	0.467429
		588.776	665.766	962.052	1066.93	0.884359
		527.266	647.43	861.546	1037.55	0.814398
		102.835	195.972	168.031	314.058	0.524743
		396.365	559.035	647.655	895.889	0.709016
		562.499	724.541	919.116	1161.12	0.776352
		167.335	278.374	273.423	446.112	0.601116
		435.255	607.709	711.201	973.893	0.716223
		167.586	230.202	273.833	368.913	0.727995
		358.471	487.124	585.737	780.647	0.735893
		183.908	280.021	300.503	448.752	0.656765
		340.295	494.122	556.038	791.862	0.688686
		490.913	661.81	802.145	1060.59	0.741773
		263.154	352.471	429.99	564.857	0.746598
		232.785	356.293	380.368	570.982	0.653353
		487.249	658.717	796.158	1055.64	0.739694
	13	204.362	298.101	333.925	477.726	0.685546
		212.353	309.202	346.982	495.516	0.686778
		155.209	231.618	253.609	371.183	0.670108
		199.028	298.256	325.209	477.974	0.667306
		285.974	364.544	467.278	584.205	0.78447
		396.924	566.149	648.569	907.29	0.701095
		832.421	941.605	1360.17	1508.98	0.884045
		306.041	415.146	500.067	665.298	0.737189
		187.619	266.017	306.567	426.309	0.70529
		454.38	539.682	742.451	864.875	0.84194
		321.274	498.844	524.958	799.429	0.644037
		237.952	336.35	388.81	539.022	0.707454
		322.171	427.984	526.423	685.872	0.752764
		196.707	257.389	321.417	412.482	0.76424
		342.231	526.578	559.201	843.875	0.649915
		351.091	464.737	573.678	744.771	0.755462
		346.385	521.46	565.989	835.673	0.66426
		282.454	430.006	461.526	689.112	0.656861
		447.415	647.094	731.07	1037.01	0.691422
		270.204	378.114	441.51	605.952	0.71461
		250.089	338.285	408.642	542.123	0.739285
		195.334	273.337	319.173	438.04	0.714627
	14	263.782	362.691	431.016	581.236	0.727291
		379.057	511.034	619.374	818.965	0.741745
		387.487	547	633.149	876.603	0.708386
		267.081	346.092	436.407	554.635	0.771705
		694.242	896.502	1134.38	1436.7	0.77439
		235.891	371.4	385.443	595.192	0.63514
		569.372	692.854	930.346	1110.34	0.821778
		496.795	612.83	811.757	982.099	0.810657
		223.224	343.471	364.745	550.434	0.649906
		225.499	352.778	368.462	565.349	0.639209
		389.031	502.267	635.672	804.915	0.77455
		166.571	263.428	272.175	422.16	0.632321
		156.723	292.265	256.083	468.373	0.536236
		282.983	401.071	462.391	642.742	0.705568
		654.683	888.43	1069.74	1423.77	0.736899
		473.521	662.409	773.727	1061.55	0.714847
		122.777	305.778	200.616	490.029	0.401523
		209.758	290.743	342.742	465.934	0.721455
		133.66	214.148	218.399	343.186	0.624148
	15	155.039	233.506	253.332	374.208	0.663962
		1013.15	1219.78	1655.47	1954.77	0.8306
		332.488	483.68	543.281	775.128	0.687413
		476.618	624.85	778.788	1001.36	0.762772
		566.565	747.535	925.76	1197.97	0.757911
		561.762	664.918	917.912	1065.57	0.844859
		343.984	467.615	562.065	749.383	0.735614
		187.736	311.955	306.758	499.928	0.601805
		132.183	204.198	215.985	327.24	0.647328
		344.368	478.174	562.693	766.304	0.720173
		360.672	489.883	589.333	785.069	0.736241
		267.402	468.54	436.931	750.865	0.570713
		392.11	517.884	640.703	829.942	0.757139
		199.984	272.171	326.771	436.171	0.734773
		390.209	519.024	637.596	831.769	0.751813
		355.13	451.44	580.278	723.462	0.78666
	16	294.002	428.095	480.395	686.05	0.686768
		378.715	518.802	618.815	831.413	0.72998
		148.096	242.246	241.987	388.215	0.611345
		153.118	256.244	250.193	410.647	0.597548
		219.896	304.428	359.307	487.865	0.722325
		530.553	679.662	866.917	1089.2	0.780613
		426.937	577.001	697.609	924.681	0.739924
		486.507	697.269	794.946	1117.42	0.697732
		398.502	540.476	651.147	866.147	0.737317
		532.007	694.349	869.292	1112.74	0.766195
		197.267	285.919	322.332	458.204	0.68994
		618.83	830.036	1011.16	1330.19	0.745546
		349.961	498.486	571.832	798.856	0.702048
		215.73	334.825	352.5	536.579	0.644307
		518.167	624.362	846.678	1000.58	0.829914
		306.114	413.363	500.186	662.441	0.740545
		312.402	421.259	510.461	675.095	0.741591
		554.437	677.892	905.943	1086.37	0.817884
		267.599	361.168	437.253	578.795	0.740927
		217.83	293.214	355.931	469.894	0.742904
		241.033	352.618	393.845	565.093	0.683553
		153.101	224.698	250.165	360.093	0.681363
ID	FIELD	D1	D2	D1 CAL	D2 CAL	G RATIO
1	2	487.397	550.156	796.4	898.948	0.885925
		457.854	590.107	748.127	964.227	0.775883
		117.201	242.964	191.505	397	0.48238
		389.76	483.662	636.863	790.297	0.805852
		181.579	282.073	296.698	460.904	0.643731
		232.648	313.081	380.144	511.57	0.743092
		254.443	395.479	415.757	646.208	0.643379
		284.382	394.574	464.676	644.729	0.720732
		489.653	608.699	800.087	994.606	0.804426
		504.028	693.995	823.575	1133.98	0.72627
		236.907	337.882	387.103	552.095	0.701153
		569.026	643.796	929.781	1051.95	0.883861
		633.739	793.781	1035.52	1297.03	0.79838
		423.143	500.144	691.41	817.229	0.846042
		301.783	446.085	493.109	728.897	0.676515
		260.584	341.148	425.791	557.431	0.763844
		191.46	256.281	312.843	418.76	0.747071
		244.773	346.655	399.956	566.43	0.7061
		295.706	357.239	483.18	583.724	0.827754
		176.766	261.673	288.833	427.57	0.675523
	3	424.672	515.394	693.908	842.147	0.823975
		446.448	528.545	729.49	863.636	0.844674
		448.216	517.807	732.379	846.09	0.865604
		336.816	435.791	550.353	712.077	0.772884
		208.011	311.512	339.887	509.007	0.667746
		412.258	500.634	673.624	818.029	0.823472
		520.047	597.347	849.75	976.057	0.870594
		173.081	261.737	282.812	427.675	0.661278
		213.677	334.712	349.145	546.915	0.638391
		449.698	587.609	734.801	960.145	0.765301
		217.348	311.619	355.144	509.181	0.69748
		234.386	319.39	382.984	521.879	0.733855
		492.26	594.734	804.346	971.788	0.827698
		513.584	627.098	839.19	1024.67	0.818985
		325.983	439.141	532.652	717.551	0.74232
		648.413	776.224	1059.5	1268.34	0.835343
		298.774	438.024	488.193	715.725	0.682095
		240.707	322.025	393.312	526.185	0.747479
		160.29	215.574	261.912	352.245	0.74355
		187.723	278.212	306.737	454.595	0.674748
		153.064	211.287	250.105	345.24	0.724436
		210.44	289.244	343.856	472.621	0.727552
	4	406.47	544.141	664.167	889.119	0.746994
		446.112	527.186	728.941	861.415	0.846214
		391.71	523.834	640.049	855.938	0.747775
		428.263	546.092	699.776	892.307	0.784232
		356.561	463.182	582.616	756.833	0.769808
		309.467	415.323	505.665	678.632	0.745124
		459.236	588.26	750.386	961.209	0.780668
		263.948	374.499	431.288	611.926	0.704803
		531.631	690.195	868.678	1127.77	0.770262
		191.69	253.786	313.219	414.683	0.755321
		590.295	721.279	964.534	1178.56	0.8184
		431.231	515.081	704.626	841.636	0.83721
		353.099	469.348	576.959	766.908	0.752318
		281.375	360.928	459.763	589.752	0.779588
		780.164	898.809	1274.78	1468.64	0.867998
		421.108	526.147	688.085	859.717	0.800362
		421.234	531.907	688.291	869.129	0.791932
		384.592	458.332	628.418	748.908	0.839112
		373.268	511.55	609.915	835.866	0.72968
		309.595	460.017	505.874	751.662	0.673008
		395.182	481.599	645.722	786.926	0.820562
		405.064	529.133	661.869	864.596	0.765524
		488.466	597.887	798.147	976.94	0.816987
		322.902	427.21	527.618	698.056	0.755839
		125.936	202.475	205.778	330.842	0.621983
	5	716.807	867.83	1171.25	1418.02	0.825976
		620	844.038	1013.07	1379.15	0.734564
		580.003	780.041	947.717	1274.58	0.743555
		495.649	706.32	809.884	1154.12	0.701734
		376.881	497.505	615.819	812.917	0.757542
		425.756	635.071	695.68	1037.7	0.670407
		745.252	873.059	1217.73	1426.57	0.85361
		298.804	399.201	488.242	652.289	0.748505
		1051.43	1233.06	1718.02	2014.8	0.852699
		346.439	554.571	566.077	906.162	0.624697
		272.969	376.092	446.028	614.529	0.725804
		352.051	477.411	575.247	780.083	0.737417
		320.861	472.055	524.283	771.332	0.679711
		211.328	300.341	345.307	490.753	0.703627
		184.8	271.4	301.961	443.464	0.680914
		199.488	258.213	325.961	421.917	0.772571
	6	517.588	685.963	845.732	1120.85	0.754542
		265.686	358.621	434.127	585.982	0.740855
		373.591	477.283	610.443	779.874	0.782745
		457.372	611.737	747.34	999.57	0.747661
		639.914	759.445	1045.61	1240.92	0.842607
		255.994	344.663	418.291	563.175	0.742737
		689.416	773.528	1126.5	1263.93	0.891262
		764.065	964.407	1248.47	1575.83	0.792264
		365.099	489.612	596.567	800.02	0.74569
		318.308	467.241	520.111	763.466	0.68125
		236.693	323.125	386.753	527.982	0.732512
		391.931	481.555	640.41	786.855	0.813886
		444.6	585.969	726.471	957.466	0.758743
		163.527	275.191	267.201	449.658	0.594231
		230.586	296.805	376.775	484.975	0.776894
		321.414	421.427	525.186	688.606	0.76268
		192.502	292.647	314.546	478.181	0.657796
		165.2	223.113	269.935	364.564	0.740432
	7	358.209	427.275	585.309	698.162	0.838357
		338.791	426.276	553.58	696.529	0.794769
		529.069	615.452	864.492	1005.64	0.859643
		445.865	573.949	728.538	937.825	0.776837
		429.759	511.878	702.221	836.402	0.839573
		334.271	503.12	546.194	822.092	0.664396
		645.732	761.982	1055.12	1245.07	0.847437
		547.154	654.53	894.042	1069.49	0.835949
		374.253	579.992	611.525	947.699	0.645273
		716.293	850.182	1170.41	1389.19	0.842517
		394.135	589.262	644.011	962.846	0.668862
		565.41	649.443	923.873	1061.18	0.870608
		269.333	403.277	440.087	658.949	0.667861
		287.898	362.746	470.422	592.722	0.793663
		310.981	435.167	508.139	711.057	0.714625
		278.038	378.761	454.31	618.891	0.734072
		243.282	414.836	397.52	677.837	0.586453
		232.14	321.409	379.314	525.178	0.722257
		236.625	345.407	386.642	564.391	0.685061
		155.346	230.009	253.833	375.832	0.675391
		172.54	270.453	281.928	441.917	0.637967
		219.508	309.095	358.673	505.057	0.710164
	8	605.115	756.478	988.75	1236.08	0.799911
		673.967	756.775	1101.25	1236.56	0.890578
		436.473	557.369	713.191	910.734	0.783095
		368.543	463.383	602.194	757.162	0.795331
		481.603	577.024	786.933	942.85	0.834633
		504.254	605.347	823.944	989.129	0.833
		345.416	460.977	564.405	753.23	0.749313
		476.844	557.761	779.157	911.374	0.854925
		467.953	578.662	764.629	945.526	0.808681
		289.607	372.877	473.214	609.276	0.776682
		186.043	349.03	303.992	570.31	0.533029
		633.593	772.127	1035.28	1261.65	0.820581
		184.718	297.91	301.827	486.781	0.620046
		557.136	648.034	910.353	1058.88	0.859733
		166.108	238.008	271.418	388.902	0.697909
		300.766	380.505	491.448	621.74	0.790439
		238.577	311.321	389.832	508.694	0.766338
		277.354	373.461	453.193	610.23	0.742659
		219.13	284.325	358.056	464.583	0.770703
		237.286	365.351	387.722	596.979	0.649474
		213.75	326.098	349.265	532.84	0.655478
		364.757	473.045	596.008	772.949	0.771083
		125.936	186.267	205.778	304.358	0.676105
		202.581	286.686	331.015	468.441	0.70663
	9	225.038	327.038	367.709	534.376	0.68811
		313.937	435.412	512.969	711.458	0.721011
		210.609	324.187	344.132	529.717	0.649653
		453.052	546.161	740.281	892.42	0.829521
		313.919	429.061	512.94	701.08	0.731642
		262.269	325.031	428.544	531.096	0.806905
		328.402	463.148	536.605	756.778	0.709065
		458.506	550.382	749.193	899.317	0.833069
		608.802	731.399	994.775	1195.1	0.83238
		356.877	486.045	583.132	794.191	0.734247
		193.205	294.308	315.694	480.895	0.656472
		469.49	654.269	767.141	1069.07	0.717579
		294.898	350.852	481.859	573.288	0.84052
		199.694	243.194	326.297	397.376	0.82113
		414.237	511.353	676.858	835.544	0.81008
		240.37	320.71	392.761	524.036	0.749493
		165.529	265.836	270.472	434.373	0.622673
		462.482	543.686	755.69	888.376	0.850642
		245.782	303.026	401.605	495.141	0.811092
		195.855	317.619	320.025	518.985	0.616635
		322.82	423.68	527.484	692.288	0.761943
	12	458.481	542.652	749.152	886.686	0.84489
		671.276	790.496	1096.86	1291.66	0.849183
		225.801	325.776	368.956	532.314	0.693117
		324.609	473.942	530.407	774.415	0.684913
		473.739	612.656	774.083	1001.07	0.773254
		825.372	926.353	1348.65	1513.65	0.890991
		463.609	624.962	757.531	1021.18	0.74182
		410.805	597.277	671.25	975.943	0.687796
		518.927	648.396	847.92	1059.47	0.800324
		670.046	752.005	1094.85	1228.77	0.891013
		594.077	747.819	970.714	1221.93	0.794413
		401.641	466.476	656.276	762.216	0.861011
		417.138	499.417	681.598	816.041	0.83525
		403.842	501.461	659.873	819.381	0.805331
	13	206.206	254.372	336.938	415.641	0.810647
		199.444	286.406	325.889	467.984	0.696368
		231.482	320.089	378.239	523.021	0.72318
		604.682	763.081	988.042	1246.86	0.792422
		693.518	914.429	1133.2	1494.17	0.758416
		393.444	518.745	642.882	847.623	0.758454
		310	455.457	506.536	744.211	0.680635
		726.518	821.567	1187.12	1342.43	0.884308
		442.922	781.297	723.729	1276.63	0.566906
		368.635	537.688	602.345	878.575	0.685593
		257.62	397.19	420.948	649.003	0.648606
		263.782	377.694	431.016	617.147	0.698401
		352.953	524.195	576.721	856.528	0.673324
		137.747	206.912	225.077	338.092	0.665727
		137.178	219.272	224.147	358.288	0.625607
ID	FIELD	D1	D2	D1 CAL	D2 CAL	G RATIO
9	2	349.593	411.127	571.23	671.776	0.850328
		337.597	493.703	551.629	806.704	0.683806
		684.292	882.274	1118.12	1441.62	0.7756
		347.973	434.826	568.583	710.5	0.800258
		311.345	409.817	508.734	669.636	0.759717
		428.509	544.779	700.178	890.162	0.786574
		379.697	496.115	620.42	810.645	0.765341
		335.908	489.742	548.869	800.232	0.685888
		387.857	515.795	633.753	842.802	0.75196
		880.629	993.578	1438.94	1623.49	0.886321
		469.438	580.115	767.056	947.9	0.809215
		297.934	381.147	486.82	622.789	0.781677
		185.97	278.657	303.873	455.322	0.66738
		389.329	469.774	636.158	767.605	0.828758
		686.804	776.487	1122.23	1268.77	0.884502
		310.937	424.538	508.067	693.69	0.732413
		261.874	339.935	427.899	555.449	0.770365
		296.816	381.643	484.993	623.6	0.777732
		294.491	382.376	481.194	624.797	0.770161
		267.636	393.478	437.314	642.938	0.68018
		160.534	239.954	262.31	392.082	0.66902
		247.678	333.605	404.703	545.106	0.742429
	3	185.648	270.836	303.346	442.542	0.685463
		240.903	401.254	393.632	655.644	0.600375
		429.698	609.094	702.121	995.252	0.705471
		379.126	476.508	619.487	778.608	0.795634
		286.294	426.611	467.801	697.077	0.671089
		188	273	307.19	446.078	0.688645
		488.332	611.396	797.928	999.013	0.798716
		527.591	650.004	862.077	1062.1	0.811673
		161.419	224.84	263.757	367.386	0.717928
		466.965	566.427	763.015	925.534	0.824405
		328.694	428.225	537.082	699.714	0.767573
		236.444	323.904	386.346	529.255	0.729982
		594.362	657.684	971.18	1074.65	0.90372
		451.154	613.868	737.18	1003.05	0.734937
		383.471	507.986	626.587	830.042	0.754885
		256.846	379.005	419.683	619.289	0.677685
		281.413	388.211	459.825	634.332	0.724897
		217.8	319.781	355.882	522.518	0.681091
		175.277	264.567	286.4	432.299	0.662505
		211.324	330.974	345.301	540.807	0.638491
		290.937	389.351	475.387	636.194	0.747236
		389.596	472.655	636.595	772.312	0.824271
		314.167	386.338	513.345	631.271	0.813192
		455.122	617.207	743.663	1008.51	0.73739
		246.059	356.887	402.057	583.149	0.689459
		132.225	176.415	216.054	288.26	0.749511
	4	288.002	391.978	470.592	640.487	0.73474
		428.299	529.306	699.835	864.879	0.809171
		191.17	358.521	312.369	585.819	0.533218
		198.305	305.284	324.028	498.83	0.649575
		219.342	283.028	358.402	462.464	0.774983
		317.272	387.416	518.418	633.033	0.818944
		509.173	621.305	831.982	1015.2	0.819522
		375.554	461.112	613.65	753.451	0.814453
		266.317	341.883	435.158	558.632	0.778971
		172.003	263.822	281.051	431.082	0.651966
		240.483	311.333	392.946	508.714	0.77243
		228.974	316.155	374.141	516.593	0.724246
		283.942	394.883	463.958	645.234	0.719053
		325.069	435.744	531.158	712	0.746009
		126.779	227.243	207.155	371.312	0.557901
		404	498.674	660.131	814.827	0.810149
		243.797	333.378	398.361	544.735	0.731293
		303.075	387.057	495.221	632.446	0.783024
		291.172	396.093	475.771	647.211	0.73511
		469.277	685.899	766.792	1120.75	0.684178
		350.362	466.249	572.487	761.845	0.751448
		385.539	521.448	629.966	852.039	0.739362
		629.301	816.724	1028.27	1334.52	0.770519
		385.269	486.148	629.525	794.359	0.792493
		638.718	813.806	1043.66	1329.75	0.784853
		396.009	509.08	647.074	831.83	0.777891
	5	237.245	331.183	387.655	541.149	0.716356
		385.199	468.113	629.41	764.891	0.822876
		352.357	420.301	575.747	686.766	0.838344
		571.655	683.99	934.077	1117.63	0.835765
		300.683	401.956	491.312	656.791	0.74805
		249.738	316.69	408.069	517.467	0.788588
		220.429	308.609	360.178	504.263	0.714266
		264.243	327.552	431.77	535.216	0.806721
		252.966	375.832	413.343	614.105	0.673083
		254.356	392.083	415.614	640.658	0.64873
		340.374	454.186	556.167	742.134	0.749415
		248.992	321.66	406.85	525.588	0.774084
		422.019	523.867	689.574	855.992	0.805584
		408.369	558.215	667.27	912.116	0.731562
		419.82	550.447	685.98	899.423	0.762689
		396.762	522.641	648.304	853.989	0.759148
		210.772	273.827	344.399	447.43	0.769727
		256.42	372.785	418.987	609.126	0.68785
		236.878	313.035	387.056	511.495	0.756714
		213.384	286	348.667	467.32	0.746098
		391.065	489.229	638.995	799.394	0.79935
		286.782	399.742	468.598	653.173	0.717418
		269.034	349.471	439.598	571.031	0.769832
		228.016	343.333	372.575	561.002	0.664125
		254.568	329.123	415.961	537.783	0.773474
		411.647	492.367	672.626	804.521	0.836057
	6	477.415	616.701	780.09	1007.68	0.774143
		247.557	320.69	404.505	524.003	0.771951
		299.817	397.517	489.897	649.538	0.754224
		449.605	562.174	734.649	918.585	0.799761
		218.332	304.237	356.752	497.119	0.717638
		330.22	415.013	539.575	678.126	0.795686
		384.76	451.057	628.693	737.021	0.853019
		425.659	500.633	695.521	818.028	0.850242
		498.209	665.819	814.067	1087.94	0.748265
		284.478	352.477	464.833	575.943	0.807082
		410.117	549.527	670.126	897.92	0.746309
		422.303	540.607	690.038	883.345	0.781165
		273.222	328.866	446.441	537.363	0.8308
		347.507	461.842	567.822	754.644	0.752437
		403.798	549.812	659.801	898.386	0.734429
		464.125	583.526	758.374	953.474	0.79538
		458.394	546.063	749.01	892.26	0.839453
		547.95	657.193	895.343	1073.84	0.833773
		347.328	522.954	567.529	854.5	0.664165
		191.514	302.592	312.931	494.431	0.632912
		294.037	371.531	480.453	607.077	0.79142
		463.155	540.348	756.789	882.922	0.857142
		153.056	230.076	250.092	375.941	0.665241
		170.857	244.291	279.178	399.168	0.699399
		125.603	221.118	205.234	361.304	0.568036
	7	449.839	576.999	735.031	942.809	0.779618
		431.349	538.34	704.819	879.641	0.801258
		651.682	763.529	1064.84	1247.6	0.853513
		212.754	312.105	347.637	509.975	0.681674
		337.458	423.941	551.402	692.714	0.796002
		388.599	517.782	634.966	846.049	0.750507
		364.071	468.367	594.887	765.306	0.77732
		288.95	418.893	472.141	684.466	0.689794
		505.261	650.831	825.59	1063.45	0.776332
		399.46	469.305	652.712	766.838	0.851174
		397.045	486.541	648.766	795.002	0.816057
		227.814	305.825	372.245	499.714	0.744916
		201.206	325.994	328.768	532.67	0.617208
		228.876	318.05	373.98	519.69	0.719623
		873.515	1004.62	1427.31	1641.53	0.869501
		409.663	552.883	669.384	903.404	0.740958
		633.179	813.417	1034.61	1329.11	0.778419
		164.584	279.113	268.928	456.067	0.589668
		290.327	353.094	474.391	576.951	0.822237
		335.738	499.224	548.592	815.725	0.67252
	8	227.923	327.588	372.423	535.275	0.695761
		234.241	346.508	382.747	566.19	0.676005
		312.605	405.905	510.792	663.243	0.770143
		476.299	605.413	778.266	989.237	0.786734
		223.962	304.704	365.951	497.882	0.735015
		427.887	531.898	699.162	869.114	0.804453
		281.603	367.614	460.136	600.676	0.766029
		301.431	374.752	492.534	612.34	0.804348
		218.296	338.659	356.693	553.364	0.644589
		402.505	501.101	657.688	818.792	0.803241
		256.558	326.181	419.212	532.975	0.786551
		285.272	353.793	466.131	578.093	0.806325
		172.524	235.053	281.902	384.074	0.733979
		318.442	440.822	520.33	720.297	0.722382
		347.19	443.357	567.304	724.44	0.783094
		338.245	445.92	552.688	728.627	0.758533
		210.836	283.223	344.503	462.783	0.744417
		185.492	281.78	303.092	460.425	0.658287
		206.39	304.124	337.239	496.935	0.678638
		295.381	399.213	482.649	652.309	0.739908
		457.908	565.957	748.216	924.766	0.809086
		540.145	625.913	882.59	1022.73	0.862971
		421.681	514.607	689.021	840.861	0.819423
		523.073	633.344	854.694	1034.88	0.825891
		244.008	324.116	398.706	529.601	0.752842
		475.806	594.085	777.461	970.727	0.800906
	9	325.123	411.851	531.247	672.959	0.789419
		387.177	490.755	632.642	801.887	0.788942
		270.512	361.852	442.013	591.261	0.747576
		200.538	255.337	327.676	417.217	0.785386
		776.619	912.371	1268.99	1490.8	0.85121
		178.997	250.555	292.479	409.404	0.714402
		599.093	711.72	978.91	1162.94	0.841754
		548.14	662.671	895.654	1082.8	0.827168
		186.55	273.577	304.82	447.021	0.681892
		290.576	352.666	474.797	576.252	0.823941
		488.963	585.629	798.959	956.91	0.834936
		508.28	625.242	830.523	1021.64	0.812933
		387.587	476.592	633.312	778.745	0.813247
		373.605	502.064	610.466	820.366	0.744138
		450.889	553.657	736.747	904.668	0.814383
		233.893	292.359	382.178	477.711	0.80002
		313.287	431.057	511.907	704.342	0.726788
		622.788	727.508	1017.63	1188.74	0.856057
		287.863	407.112	470.364	665.216	0.707086
		407.269	515.738	665.472	842.709	0.789682
ID	FIELD	D1	D2	D1 CAL	D2 CAL	G RATIO
19	2	512.564	578.81	837.523	945.768	0.885548
		473.033	613.872	772.93	1003.06	0.770573
		448.486	545.138	732.82	890.748	0.822702
		268.729	353.826	439.1	578.147	0.759495
		708.062	864.467	1156.96	1412.53	0.819073
		370.897	513.517	606.041	839.08	0.722268
		530.663	630.714	867.096	1030.58	0.841369
		617.867	722.667	1009.59	1180.83	0.854982
		291.728	370.163	476.68	604.842	0.788107
		451.359	568.626	737.515	929.127	0.793771
		513.451	661.984	838.972	1081.67	0.775624
		580.761	764.629	948.956	1249.39	0.759533
		447.216	608.161	730.745	993.727	0.735358
		395.998	596.755	647.056	975.09	0.663586
		474.601	589.135	775.492	962.639	0.80559
		188.585	293.142	308.145	478.99	0.643323
		237.393	317.359	387.897	518.56	0.748027
		269.759	346.166	440.783	565.631	0.779276
		190.681	264.098	311.57	431.533	0.722008
		230.426	327.648	376.513	535.373	0.703273
		244.295	358.706	399.175	586.121	0.681045
		280.27	352.602	457.958	576.147	0.794862
	3	398.098	577.294	650.487	943.291	0.689593
		414.238	506.472	676.859	827.569	0.817889
		397.001	597.347	648.694	976.057	0.664607
		243.37	377.477	397.663	616.792	0.644728
		435.124	650.012	710.987	1062.11	0.669409
		430.61	539.465	703.611	881.479	0.798217
		429.195	526.854	701.299	860.873	0.814637
		362.079	453.927	591.632	741.711	0.797659
		279.716	415.44	457.052	678.824	0.673301
		381.581	483.59	623.498	790.18	0.789059
		195.182	263.993	318.925	431.361	0.739345
		510.688	657.56	834.458	1074.44	0.776641
		438.705	637.132	716.838	1041.07	0.688562
		600.033	728.577	980.446	1190.49	0.823568
		214.273	293.636	350.119	479.797	0.729723
		230.609	302.714	376.812	494.631	0.761805
		208.209	270.167	340.211	441.449	0.770668
		323.344	410.44	528.34	670.654	0.787798
		236.136	359.862	385.843	588.01	0.656185
		305.17	392.552	498.644	641.425	0.7774
		347.036	424.331	567.052	693.351	0.817843
		180.906	336.476	295.598	549.797	0.537649
		322.49	393.395	526.944	642.802	0.819761
	4	343.74	520.197	561.667	849.995	0.660788
		360.855	576.32	589.632	941.699	0.626137
		557.239	693.972	910.521	1133.94	0.80297
		757.502	868.23	1237.75	1418.68	0.872467
		468.23	614.95	765.082	1004.82	0.761411
		528.599	698.37	863.724	1141.13	0.756904
		560.65	743.806	916.095	1215.37	0.753758
		368.7	503.559	602.451	822.809	0.732188
		519.973	646.412	849.629	1056.23	0.804399
		462.051	628.843	754.985	1027.52	0.734764
		286.595	409.705	468.292	669.453	0.699516
		428.803	549.283	700.658	897.521	0.78066
		345.868	453.68	565.144	741.307	0.762361
		710.076	907.094	1160.25	1482.18	0.782803
		201.205	313.761	328.766	512.681	0.641268
		211.059	318.711	344.868	520.77	0.662227
		209.338	325.336	342.056	531.595	0.643452
		370.906	478.506	606.056	781.873	0.775133
		171.415	258.45	280.09	422.304	0.663242
		240.302	295.39	392.65	482.663	0.813508
		277.359	361.813	453.201	591.198	0.766581
		435.91	523.316	712.271	855.092	0.832977
	5	325.281	411.752	531.505	672.797	0.789993
		426.904	570.419	697.556	932.057	0.748404
		594.686	726.44	971.709	1186.99	0.818631
		482.108	675.383	787.758	1103.57	0.713829
		392.974	510.392	642.114	833.974	0.769945
		337.807	444.072	551.972	725.608	0.760703
		332.15	483	542.729	789.216	0.687681
		445.567	542.2	728.051	885.948	0.821776
		1197.93	1408.98	1957.41	2302.25	0.850213
		547.993	659.242	895.413	1077.19	0.831247
		401.123	486.054	655.43	794.206	0.825264
		352.8	430.07	576.471	702.729	0.820332
		299.027	370.028	488.606	604.621	0.80812
		417.717	536.61	682.544	876.814	0.778437
		284.95	354.576	465.605	579.373	0.803636
		350.142	439.483	572.127	718.109	0.796713
		267.309	323.11	436.779	527.958	0.8273
		315.525	403.808	515.564	659.817	0.781374
		304.564	438.407	497.654	716.351	0.694706
		212.004	326.098	346.412	532.84	0.650124
		225.056	306.406	367.739	500.663	0.734503
		229.802	329.892	375.493	539.039	0.696598
		175.601	257.816	286.93	421.268	0.68111
	6	338.228	463.06	552.66	756.634	0.730419
		454.318	595.99	742.35	973.84	0.762291
		390.845	485.275	638.636	792.933	0.805409
		758.238	894.587	1238.95	1461.74	0.847584
		408.534	557.136	667.539	910.353	0.733275
		435.147	593.333	711.025	969.498	0.733394
		841.984	1068.84	1375.79	1746.46	0.787759
		474.713	581.486	775.675	950.141	0.816379
		518.845	654.84	847.786	1070	0.792323
		420.998	500.599	687.905	817.972	0.840988
		333.989	449.561	545.734	734.577	0.742923
		694.772	803.233	1135.25	1312.47	0.864969
		493.818	666.987	806.892	1089.85	0.740371
		546.911	621.696	893.645	1015.84	0.879708
		265.025	318.142	433.047	519.84	0.83304
		230.959	341.971	377.384	558.776	0.675376
		225.822	286.518	368.99	468.167	0.78816
		224.207	329.12	366.351	537.778	0.681232
		233.452	357.771	381.458	584.593	0.652518
		263.454	400.864	430.48	655.007	0.657215
		211.123	292.924	344.972	478.634	0.720743
		274.713	352.164	448.877	575.431	0.780071
	7	456.82	609.643	746.438	996.149	0.749324
		401.067	542.9	655.338	887.092	0.738749
		362.279	458.345	591.959	748.93	0.790407
		558.291	692.688	912.24	1131.84	0.805978
		368.314	493.822	601.82	806.899	0.745844
		265.324	345.585	433.536	564.681	0.767753
		408.708	522.898	667.824	854.408	0.781621
		225.002	305.691	367.65	499.495	0.736044
		440.174	575.47	719.239	940.31	0.764895
		381.093	457.263	622.701	747.162	0.833422
		270.749	414.175	442.4	676.757	0.653707
		321.1	410.202	524.673	670.265	0.782785
		500	647.883	816.993	1058.63	0.771744
		522.275	764.619	853.391	1249.38	0.683053
		666.647	790.218	1089.29	1291.21	0.843624
		241.108	353.457	393.967	577.544	0.682142
		245.931	340.908	401.848	557.039	0.7214
		261.088	352.525	426.614	576.021	0.740623
		337.36	467.937	551.242	764.603	0.720952
		253.439	351.922	414.116	575.036	0.720157
		477.283	566.682	779.874	925.951	0.842241
		245.163	324.688	400.593	530.536	0.755073
		187.409	290.245	306.224	474.257	0.645692
		254.845	329.012	416.413	537.601	0.774577
		267.479	351.091	437.057	573.678	0.761851
	8	531.003	627.331	867.652	1025.05	0.846448
		322.093	423.962	526.296	692.748	0.759721
		336.858	422.83	550.422	690.899	0.796675
		745.964	866.778	1218.9	1416.3	0.860617
		497.205	626.641	812.426	1023.92	0.793445
		244.767	341.95	399.946	558.742	0.715798
		534.464	687.882	873.307	1123.99	0.77697
		222.8	290.4	364.052	474.51	0.767218
		291.671	383.156	476.587	626.072	0.761233
		773.409	927.732	1263.74	1515.9	0.833656
		441.261	558.228	721.015	912.137	0.790467
		216.066	272.33	353.049	444.984	0.793398
		280.587	721.068	458.475	1178.22	0.389127
		197.497	327.287	322.708	534.783	0.603437
		297.039	407.412	485.358	665.706	0.729088
		170.792	235.28	279.072	384.444	0.72591
		196.471	301.846	321.031	493.212	0.650898
	9	184.532	289.762	301.523	473.467	0.63684
		279.646	402.484	456.938	657.654	0.6948
		421.55	482.512	688.807	788.418	0.873657
		490.379	702.257	801.273	1147.48	0.69829
		861.508	1038.94	1407.69	1697.62	0.829215
		234.83	319.312	383.709	521.752	0.735425
		282.708	367.328	461.941	600.209	0.769634
		314.396	468.923	513.719	766.214	0.670464
		359.918	451.614	588.101	737.931	0.796959
		383.025	482.779	625.858	788.855	0.793375
		538.772	701.547	880.346	1146.32	0.767977
		337.713	436.399	551.819	713.07	0.773863
		278.695	404.02	455.384	660.163	0.689805
		300.651	414.957	491.26	678.034	0.724535
		348.714	415.915	569.794	679.6	0.838426
		246.162	360.173	402.225	588.518	0.683455
		337.004	477.908	550.66	780.895	0.705165
		431.845	518.02	705.629	846.438	0.833645
		443.18	530.145	724.15	866.25	0.83596
		194.365	298.918	317.59	488.428	0.650228
		190.275	266.593	310.907	435.609	0.713728
		297.469	413.793	486.06	676.132	0.718884
		192.241	268.477	314.119	438.688	0.716043
		182.667	304.774	298.475	497.997	0.599352
	9	780	926.682	1274.51	1514.19	0.841713
		263.127	339.86	429.946	555.327	0.774222
		494.37	635.613	807.794	1038.58	0.777785
		548.533	702.407	896.296	1147.72	0.780933
		416.566	557.635	680.663	911.168	0.747023
		492.652	682.355	804.987	1114.96	0.721988
		447.462	632.653	731.147	1033.75	0.707279
		184.762	260.225	301.899	425.204	0.710009
		604.778	759.743	988.199	1241.41	0.79603
		305.949	420.116	499.917	686.464	0.728249
		279.66	360.634	456.961	589.271	0.775468
		753.102	910.758	1230.56	1488.17	0.826896
		232.594	312.431	380.056	510.508	0.744465
		195.88	250.763	320.065	409.743	0.781136
		238.472	318.824	389.66	520.954	0.747974
		180.992	255.851	295.739	418.057	0.707412
		536.713	681.095	876.982	1112.9	0.788015
		170.294	244.935	278.258	400.221	0.695262
FIGURES 2E, S2B: RAT ETX MEAN G-RATIOS AND AXON DIAMETERS
RAT	GT	RX	SEX	AGE (mos)	g-ratio	axon diameter
1	WAG	ETX	F	7	0.753579	609.409
9	WAG	ETX	M	7	0.757435	565.364
19	WAG	ETX	F	7	0.753118	615.773
4	WAG	H20	M	7	0.702921	526.896
5	WAG	H20	F	7	0.723406	549.566
20	WAG	H20	F	7	0.722768	577.472
23	WIS	ETX	F	7	0.758324	557.402
13	WIS	ETX	M	7	0.76194	787.661
16	WIS	ETX	F	7	0.74933	604.855
14	WIS	H20	M	7	0.760422	592.384
18	WIS	H20	F	7	0.744025	569.744
21	WIS	H20	F	7	0.730371	540.974
26	WIS	H20	F	7	0.746044	687.27
