# Supplementary material for: Maladaptive myelination promotes generalized epilepsy progression
Source: Nat Neurosci. 2022 May 2;25(5):596–606. doi: 10.1038/s41593-022-01052-2 (PMC9076538; doi:10.1038/s41593-022-01052-2)
Supplement: Source Data Fig. 3 — Raw Source Data [file 41593_2022_1052_MOESM5_ESM.xlsx]

## Sheet: Sheet1
FIGURE 3B: SCN8A MICE KI67+ OPC COUNTS								FIGURES 3H-I & S2C: SCN8A MICE MEAN G-RATIOS, % MYELINATED AXONS, AXON DIAMETERS
Mouse	SEX	GT	AGE (days)	# sections	PDGFRa-Ki67	PDGFRa-Ki67 CE Gunderson m=1		MOUSE	GT	AGE	SEX	g-ratio	axon diameter	fields	# myelinated axons measured	% myelinated axons
2	F	Het	45	5	12194.3	0.06		494	Het	p45	F	0.718182	576.81	20	241	18.3952
3	M	Het	45	5	11897.5	0.06		549	Het	p45	F	0.697566	478.292	16	298	20.0974
11	F	Het	45	5	9939.35	0.06		409	Het	p45	M	0.73748	636.028	19	286	28.6002
15	F	Het	45	4	11529.4	0.06		405	Het	p45	M	0.723384	573.174	19	214	16.8665
1	F	WT	43	4	6231	0.09		547	WT	p45	F	0.749243	537.515	17	288	13.9545
7	F	WT	43	5	8152.46	0.07		544	WT	p45	F	0.752152	575.785	20	233	11.995
8	F	WT	45	4	8205.41	0.07		426	WT	p45	M	0.753978	565.774	18	216	11.8591
9	F	WT	45	5	8856.02	0.07		407	WT	p45	M	0.746734	643.464	19	241	15.5785
14	F	WT	45	4	10585.6	0.06
13	M	WT	45	4	9340.31	0.06		MOUSE	GT	AGE	SEX	g-ratio	axon diameter	fields	# myelinated axons measured	% myelinated axons
								2027	HET	p21	M	0.75729	518.181	20	241	11.1309
								2030	HET	p21	F	0.777463	608.013	21	172	4.6732
Mouse	SEX	GT	AGE (days)	# sections	PDGFRa-Ki67	PDGFRa-Ki67 CE Gunderson m=1		2028	HET	p21	F	0.725889	550.794	20	229	11.7597
74	F	WT	21	4	6003.11	0.08
1440	F	WT	21	4	6081.08	0.07		2029	WT	p21	F	0.745559	618.529	20	145	8.01709
1441	M	WT	21	4	8898.86	0.07		2075	WT	p21	M	0.771338	653.461	20	171	9.92457
1438	F	WT	21	4	7071.3	0.07		2074	WT	p21	M	0.776822	667.22	22
								2026	WT	p21	F	0.742593	649.828	27	271	10.76
9	M	Het	21	4	7987.61	0.07
72	M	Het	21	4	9754.42	0.06
265	F	Het	21	4	5546.47	0.07
FIGURE 3D: SCN8A MICE CC1/OLIG2 COUNTS
AGE	SEX	MOUSE	SECTIONS	GT	TOTAL	Gunderson CE m=1
p45	F	11	4	HET	115185	0.04
p45	F	15	6	HET	164452	0.03
p45	M	12	5	HET	191408	0.03
p45	M	227	4	HET	209290	0.03
p45	M	231	5	HET	294128	0.03
p45	M	234	4	HET	271830	0.04
AGE	SEX	MOUSE	SECTIONS	GT	TOTAL	Gunderson CE m=1
p45	F	1	5	WT	100598	0.03
p45	F	7	5	WT	55417.5	0.05
p45	F	8	4	WT	64845	0.05
p45	F	9	4	WT	69990	0.05
p45	F	14	5	WT	119115	0.04
p45	F	16	5	WT	125041	0.04
p45	M	13	4	WT	112230	0.04
p45	F	232	4	WT	235717	0.03
AGE	SEX	MOUSE	SECTIONS	GT	TOTAL	Gunderson CE m=1
P21	M	1441	3	WT	43597.5	0.06
P21	F	1438	3	WT	79357.5	0.05
P21	F	1440	4	WT	72007.5	0.05
P21	F	5	4	WT	116872	0.05
P21	F	1	3	Het	74933	0.06
P21	F	266	4	Het	63480	0.05
P21	F	267	4	Het	55245	0.05
FIGURE 3F-G SCN8A MICE G-RATIO SCATTER PLOT (INDIVIDUAL G-RATIO MEASUREMENTS)
SCN8A P21 G-RATIO SCATTER PLOT								SCN8A P45 G-RATIO SCATTER PLOT
ID	FIELD	D1	D2	D1 CAL	D2 CAL	G RATIO		ID	FIELD	D1	D2	D1 CAL	D2 CAL	G RATIO		D1 = axon diameter
2027	2	320.632	429.162	523.908	701.245	0.747112		1	6	225.999	441.213	366.579	715.665	0.512222		D2 = axon diameter plus melin sheath
		175.395	241.299	286.593	394.279	0.726878				368.321	513.693	597.431	833.231	0.717006		CAL - calibrated to nanometers
		126.35	201.008	206.454	328.444	0.628582				294.739	397.19	478.079	644.258	0.74206		ID = rat number
		254.126	369.391	415.239	603.58	0.687959				458.08	530.033	743.024	859.735	0.864248		FIELD = electron micrograph number
		798.103	941.779	1304.09	1538.85	0.847442				227.405	320.946	368.86	520.587	0.708546
		229.803	316.914	375.495	517.833	0.725127				156	241.366	253.038	391.505	0.646321
		139.625	227.417	228.145	371.596	0.61396				302.914	410.495	491.339	665.839	0.737924
		176.731	275.431	288.776	450.051	0.641653				397.148	530.409	644.19	860.345	0.748758
		350.886	498.952	573.343	815.281	0.703246				425.575	525.224	690.3	851.934	0.810273
		352.415	463.327	575.842	757.07	0.760618				173.461	264.909	281.361	429.693	0.654795
		257.869	355.332	421.355	580.608	0.725713				332.776	457.207	539.776	741.608	0.727845
		238.374	339.094	389.5	554.075	0.702973				243.286	329.344	394.62	534.209	0.738699
		285.179	383.567	465.979	626.743	0.743492
		299.019	395.051	488.593	645.508	0.756912			7	675.004	849.247	1094.88	1377.51	0.794826
		459.048	578.295	750.078	944.926	0.793796				176.867	266.039	286.885	431.526	0.664816
		231.32	306.406	377.974	500.663	0.754946				444.208	567.163	720.523	919.961	0.78321
		127.133	172.884	207.734	282.49	0.735366				247.542	384.63	401.523	623.885	0.643585
										335.863	447.592	544.783	726.012	0.750378
	3	258.306	335.625	422.069	548.407	0.769627				355.449	518.541	576.553	841.094	0.685479
		321.311	401.75	525.018	656.454	0.799778				242.002	347.922	392.537	564.343	0.695564
		193.884	283.02	316.804	462.451	0.685054				313.984	453.546	509.295	735.67	0.692287
		389.166	530.602	635.892	866.997	0.733442				255.633	357.849	414.647	580.445	0.71436
		281.824	359.929	460.497	588.119	0.782999				427.013	579.483	692.632	939.945	0.736886
		453.571	596.397	741.129	974.505	0.760519				433.715	523.834	703.503	849.68	0.827963
		567.599	674.003	927.449	1101.31	0.842131				306.026	392.664	496.386	636.917	0.779358
		353.316	443.041	577.314	723.923	0.797479
		277.267	404.031	453.051	660.181	0.686252			8	236.945	327.588	384.334	531.361	0.723302
		194.612	274.344	317.993	448.275	0.709372				369.64	471.561	599.571	764.891	0.783865
		282.528	418.724	461.647	684.19	0.674736				334.527	422.67	542.616	685.588	0.791461
		180.011	265.347	294.136	433.574	0.678398				212.009	290.093	343.887	470.543	0.730831
		230.634	311.207	376.853	508.508	0.741095				254.67	385.86	413.085	625.88	0.660006
		246.449	295.378	402.694	482.644	0.834351				353.842	457.223	573.946	741.634	0.773894
										294.187	421.313	477.183	683.387	0.698262
	4	512.247	627.313	837.005	1025.02	0.816573				538.925	714.678	874.158	1159.24	0.754081
		403.091	582.966	658.645	952.559	0.691449				553.892	776.889	898.435	1260.15	0.712962
		267.2	351.237	436.601	573.917	0.76074				237.517	308.649	385.262	500.641	0.769538
		370.799	515.876	605.881	842.935	0.718775				621.514	724.8	1008.12	1175.65	0.857497
		276.747	371.295	452.201	606.691	0.745356				250.577	333.376	406.446	540.749	0.751635
		297.379	413.965	485.913	676.413	0.718367				310.659	425.235	503.901	689.748	0.730558
		179.402	226.152	293.141	369.529	0.793281				163.13	243.917	264.603	395.643	0.668793
		263.961	343.111	431.309	560.639	0.769317				473.084	598.625	767.361	970.994	0.790284
		187.761	345.029	306.799	563.773	0.544189				204.414	309.239	331.568	501.598	0.661023
		235.809	336.501	385.309	549.838	0.700768
									9	198.54	304.237	322.04	493.485	0.652583
	5	383.176	567.556	626.105	927.379	0.675133				266.092	360.089	431.612	584.079	0.738962
		179.71	266.854	293.644	436.036	0.673439				512.455	646.654	831.223	1048.9	0.792472
		172.923	244.266	282.554	399.127	0.707929				271.631	450.539	440.596	730.792	0.602902
		233.771	327.812	381.979	535.641	0.713125				660.657	801.973	1071.61	1300.83	0.82379
		341.552	415.462	558.092	678.859	0.822102				245.106	328.256	397.572	532.444	0.746692
		391.429	545.348	639.59	891.092	0.71776				513.469	689.081	832.867	1117.72	0.74515
		310.727	412.34	507.724	673.758	0.75357				249.112	333.84	404.07	541.502	0.746202
		321.069	440.204	524.623	719.288	0.729364				433.341	630.24	702.897	1022.27	0.687581
		122.197	178.956	199.668	292.412	0.682833				235.077	390.913	381.304	634.077	0.601354
		347.028	441.163	567.039	720.855	0.786621				226.711	338.585	367.734	549.199	0.669584
		435.455	554.358	711.528	905.814	0.785512
		493.459	605.239	806.306	988.953	0.815313			10	218.277	356.978	354.054	579.033	0.611458
		208.002	288.556	339.873	471.497	0.720838				562.857	717.483	912.977	1163.79	0.784488
		268.464	359.58	438.667	587.549	0.746604				309.726	411.134	502.388	666.876	0.753346
		283.283	375.472	462.881	613.516	0.754472				202.39	281.642	328.285	456.835	0.718607
		305.395	377.243	499.011	616.41	0.809545				562.651	663.379	912.643	1076.03	0.848159
		427.847	555.101	699.096	907.028	0.770755				485.334	568	787.231	921.319	0.854461
		338.283	415.65	552.75	679.167	0.813865				810.684	970.267	1314.96	1573.81	0.835527
		442.178	516.907	722.513	844.619	0.85543				268.007	345.356	434.718	560.181	0.776031
										198.295	294.613	321.642	477.874	0.673069
	6	315.793	403.625	516.002	659.518	0.782392				315.457	455.126	511.684	738.233	0.69312
		455.377	546.671	744.08	893.253	0.833				219.398	301.664	355.872	489.311	0.727293
		378.573	437.528	618.583	714.915	0.865254				584.871	703.191	948.684	1140.6	0.831738
		270.618	381.003	442.186	622.554	0.710278
		373.484	479.896	610.268	784.144	0.77826			11	586.648	706.05	951.567	1145.24	0.830887
		229.485	296.624	374.975	484.68	0.773656				445.361	570.797	722.393	925.856	0.780244
		414.584	532.122	677.425	869.48	0.779115				535.9	645.445	869.251	1046.94	0.83028
		502.359	607.172	820.848	992.111	0.827375				322.121	416.394	522.493	675.408	0.773597
		390.244	522.346	637.654	853.507	0.747099				500.253	606.93	811.431	984.465	0.824235
		187.506	268.013	306.382	437.93	0.699615				345.416	469.596	560.279	761.704	0.73556
										381.243	480.054	618.392	778.667	0.794167
	7	317.546	417.116	518.866	681.562	0.761289				284.253	404.794	461.07	656.592	0.702216
		358.372	451.97	585.575	738.513	0.792911				205.429	284.45	333.214	461.389	0.722197
		325.317	426.669	531.564	697.172	0.762458				191.282	278.186	310.267	451.229	0.687605
		467.581	561.555	764.021	917.574	0.832654				262.086	352.51	425.114	571.785	0.743485
		166.973	250.577	272.832	409.44	0.666354
		185.359	309.997	302.874	506.531	0.597938			12	294.76	387.448	478.113	628.456	0.760773
		277.074	370.277	452.735	605.028	0.748288				485.35	649.64	787.257	1053.74	0.747106
										474.523	615.533	769.695	998.419	0.770914
	8	321.56	402.016	525.425	656.889	0.799869				299.232	413.633	485.366	670.929	0.723424
		237.173	320.808	387.538	524.196	0.739299				245.051	342.415	397.483	555.411	0.715655
		270.67	392.02	442.271	640.556	0.690449				379.648	511.286	615.804	829.326	0.742535
		262.101	328.055	428.27	536.038	0.798954				353.927	453.049	574.084	734.864	0.781211
		256.223	365.125	418.665	596.609	0.70174
		362.417	476.699	592.185	778.92	0.760264
		507.765	596.37	829.681	974.461	0.851426			13	200.09	345.897	324.554	561.059	0.578467
		368.228	498.992	601.68	815.346	0.737944				283.471	407.333	459.801	660.711	0.69592
		234.403	303.185	383.011	495.4	0.773135				291.204	361.968	472.345	587.127	0.804502
		426.752	559.351	697.307	913.972	0.762941				539.807	679.719	875.589	1102.53	0.794162
		711.202	811.409	1162.09	1325.83	0.876502				414.185	535.104	671.825	867.96	0.774027
		237.727	360.588	388.443	589.196	0.659276				226.918	312.434	368.07	506.781	0.726291
										374.562	531.06	607.555	861.401	0.70531
	9	185.952	262.612	303.843	429.105	0.708086				219.917	327.452	356.714	531.14	0.671601
		380.434	446.44	621.624	729.477	0.85215				164.478	284.588	266.79	461.613	0.577951
		331.76	412.486	542.092	673.997	0.804294				255.644	314.682	414.665	510.427	0.812388
		619.262	712.236	1011.87	1163.78	0.869462				380.581	485.835	617.318	788.044	0.783354
		223.925	363.737	365.891	594.342	0.615623				336.621	404.273	546.013	655.747	0.832658
		333.76	431.393	545.359	704.891	0.77368
		455.763	508.434	744.711	830.775	0.896405			14	309.685	460.298	502.322	746.622	0.672792
		389.348	442.041	636.19	722.289	0.880796				150.118	261.463	243.497	424.104	0.574146
		337.923	426.636	552.162	697.118	0.792064				821.187	943.888	1332	1531.02	0.870005
		258.86	322.025	422.974	526.185	0.803851				305.028	388.909	494.768	630.826	0.784317
		284.132	386.203	464.268	631.051	0.735706				385.119	493.058	624.679	799.76	0.781083
		325.994	417.69	532.67	682.5	0.780469				367.838	473.366	596.648	767.819	0.777069
		472.563	556.223	772.162	908.861	0.849593				196.548	307.592	318.809	498.927	0.638989
										248.533	344.553	403.131	558.879	0.72132
	10	601.741	666.851	983.237	1089.63	0.902362				391.051	462.082	634.3	749.516	0.846281
		388.33	454.81	634.526	743.154	0.853829				205.244	323.348	332.914	524.483	0.634746
		362.627	497.567	592.528	813.018	0.7288				283.933	418.102	460.551	678.178	0.6791
		495.485	591.291	809.616	966.162	0.837971				260.357	388.623	422.31	630.362	0.669947
		358.826	422.804	586.317	690.856	0.848682
		313.413	411.55	512.113	672.467	0.761543			15	284.884	380.064	462.093	616.479	0.749568
		225.524	306.423	368.503	500.691	0.735989				139.542	258.008	226.343	418.499	0.540844
		293.552	410.03	479.66	669.984	0.715928				219.804	299.723	356.531	486.163	0.733357
		270.174	320.162	441.461	523.141	0.843867				456.125	582.975	739.853	945.609	0.782409
		264.223	359.105	431.737	586.773	0.735782				313.694	428.445	508.824	694.955	0.732169
		193.497	332.28	316.172	542.941	0.582331				186.196	270.352	302.017	438.522	0.688717
		400.029	509.902	653.642	833.173	0.784521				285.748	380.554	463.495	617.274	0.750874
		278.869	371.594	455.668	607.18	0.750467				482.012	603.813	781.843	979.409	0.79828
		287.179	357.145	469.247	583.57	0.804096				142	220.227	230.33	357.217	0.644789
										566.23	675.426	918.448	1095.57	0.83833
	11	768.9	892.079	1256.37	1457.65	0.861919
		378.431	459.488	618.351	750.797	0.823593			16	525.479	637.046	852.348	1033.31	0.824868
		403.593	505.964	659.466	826.739	0.797671				349.794	477.298	567.38	774.197	0.732863
		366.15	493.206	598.284	805.892	0.742388				1028.94	1152.63	1668.98	1869.62	0.892687
		272.398	333.669	445.095	545.211	0.816372				281.914	409.48	457.276	664.193	0.688468
		298.558	356.434	487.84	582.408	0.837625				327.494	465.185	531.208	754.549	0.704008
		333.517	440.868	544.962	720.373	0.756501				350.137	522.347	567.936	847.268	0.670315
		322.67	446.972	527.239	730.346	0.721902				248.888	337.428	403.706	547.322	0.737603
		322.002	425.949	526.147	695.995	0.755964				344.676	459.933	559.078	746.03	0.749405
		332.308	403.331	542.987	659.038	0.823909				214.849	302.576	348.494	490.79	0.710066
		212.455	297.154	347.149	485.546	0.714966				299.933	429.596	486.503	696.822	0.698175
		214.183	341.4	349.972	557.843	0.627367				318.044	473.925	515.88	768.725	0.671085
										298.022	412.801	483.404	669.58	0.721951
	12	298.991	366.325	488.547	598.57	0.816191
		448.438	533.883	732.742	872.358	0.839956			17	235.518	343.914	382.02	557.842	0.684817
		518.693	614.414	847.538	1003.94	0.844208				281.603	390.927	456.771	634.099	0.720347
		174.794	239.015	285.611	390.547	0.73131				537.901	636.096	872.497	1031.77	0.845629
		179.505	273.146	293.309	446.317	0.657176				268.6	380.998	435.68	617.994	0.704991
		260.002	332.254	424.84	542.899	0.78254				1079.58	1230.04	1751.12	1995.18	0.877678
		446.364	658.189	729.353	1075.47	0.67817				665.686	769.415	1079.77	1248.02	0.865185
		225.345	283.602	368.211	463.402	0.794582				308.566	419.92	500.506	681.127	0.734821
		285.859	398.729	467.09	651.518	0.716926				295.042	411.4	478.57	667.307	0.717166
		235.2	319.636	384.314	522.281	0.735837				412.714	618.967	669.439	1003.99	0.666779
		284.972	368.91	465.641	602.794	0.77247				962.453	1171.07	1561.14	1899.51	0.821861
										827.345	961.815	1341.99	1560.1	0.860191
	13	427.318	492.751	698.232	805.149	0.867209				283.693	389.846	460.161	632.346	0.727705
		212.009	284.944	346.42	465.595	0.744037
		285.808	388.495	467.007	634.796	0.73568			18	173.564	290.746	281.528	471.602	0.596961
		219.467	330.31	358.606	539.722	0.664427				304.7	465.465	494.236	755.003	0.654614
		198.45	271.301	324.265	443.302	0.731475				200.215	377.534	324.757	612.375	0.530323
		250.98	430.421	410.098	703.302	0.583104				131.766	237.595	213.73	385.389	0.554582
		166.29	268.013	271.716	437.93	0.620455				196.977	307.236	319.505	498.349	0.641126
		205.117	281.267	335.158	459.587	0.729261				322.001	404.324	522.299	655.83	0.796393
		325.235	415.694	531.43	679.239	0.78239				290.697	445.376	471.522	722.418	0.6527
		413.903	545.216	676.312	890.876	0.759154				224.35	344.577	363.905	558.918	0.651088
		192.51	280.698	314.559	458.657	0.685826				477.956	594.623	775.264	964.502	0.803797
		299.868	403.397	489.98	659.145	0.743357				393.914	798.604	638.944	1295.37	0.493253
										225.424	349.234	365.647	566.472	0.645481
	14	171.327	312.416	279.946	510.484	0.548394
		416.272	629.454	680.183	1028.52	0.661322			19	280.85	456.906	455.55	741.12	0.614678
		278.614	376.276	455.252	614.83	0.740451				974.31	1167.52	1580.37	1893.76	0.834512
		340.361	413.29	556.145	675.31	0.82354				217.375	351.358	352.591	569.917	0.618671
		231.718	302.758	378.624	494.703	0.765357				353.922	560.601	574.076	909.317	0.631326
		338.049	449.494	552.368	734.467	0.752066				397.745	530.004	645.158	859.688	0.750457
		289.171	441.237	472.502	720.975	0.655364				216.601	317.983	351.336	515.781	0.681172
		382.088	503.785	624.327	823.178	0.758435				314.013	507.842	509.342	823.74	0.618328
		164.043	235.919	268.044	385.489	0.695336				657.565	856.254	1066.6	1388.88	0.767956
		188.019	285.16	307.221	465.948	0.659346				246.757	343.064	400.25	556.464	0.719274
		743.551	828.633	1214.95	1353.98	0.897322
		361.196	441.561	590.19	721.505	0.817998			20	151.586	248.421	245.879	402.949	0.610198
		247.487	321.972	404.391	526.098	0.76866				498.016	634.735	807.802	1029.57	0.784605
		178.751	220.095	292.077	359.632	0.812154				507.685	742.484	823.486	1204.34	0.683766
										342.066	539.233	554.845	874.658	0.634357
	15	304.199	370.326	497.057	605.108	0.821436				612.768	843.553	993.934	1368.28	0.726413
		219.272	305.413	358.288	499.041	0.717952				397.2	564.937	644.274	916.351	0.703087
		396.023	565.923	647.096	924.711	0.699782				294.114	493.806	477.065	800.973	0.595606
		227.407	319.007	371.58	521.253	0.712859				315.484	435.66	511.728	706.658	0.724152
		250.338	332.025	409.049	542.525	0.753973				423.141	520.566	686.352	844.379	0.812848
		245.018	313.345	400.356	512.002	0.781943				585.764	711.901	950.133	1154.73	0.822817
		210.722	251.732	344.317	411.327	0.837089				572.315	755.798	928.318	1225.93	0.757233
		242.638	355.584	396.467	581.02	0.682365				208.897	291.839	338.839	473.375	0.715795
		352.483	425.509	575.953	695.276	0.82838
		363.077	490.293	593.263	801.132	0.740531			21	764.01	1004.19	1239.25	1628.84	0.760819
										342.55	479.342	555.63	777.512	0.714625
	16	298.142	389.955	487.16	637.181	0.764555				325.208	435.718	527.5	706.752	0.746373
		278.21	340.379	454.592	556.175	0.817354				324.025	454.38	525.582	737.023	0.713115
		240.604	295.625	393.144	483.047	0.813882				138.9	211.53	225.301	343.11	0.656644
		228.674	300.821	373.65	491.538	0.760166				294.975	397.96	478.461	645.507	0.741218
		266.166	331.85	434.912	542.239	0.802067				345.08	458.063	559.734	742.997	0.753346
		181.059	297.453	295.848	486.034	0.608698				266.908	368.42	432.936	597.592	0.724467
		503.543	646.019	822.783	1055.59	0.779455				365.581	549.539	592.987	891.374	0.66525
		204.07	299.902	333.448	490.036	0.680456				160.702	250.628	260.665	406.529	0.641197
		276.631	338.053	452.011	552.374	0.818307				237.649	332.347	385.476	539.08	0.715063
		285.971	407.152	467.273	665.281	0.702369				570.238	879.111	924.949	1425.95	0.648653
		266.301	327.471	435.132	535.083	0.813205				204.132	325.735	331.11	528.355	0.626681
		327.536	433.627	535.19	708.541	0.75534
									22	553.494	768.058	897.79	1245.82	0.720641
	17	226.372	308.462	369.889	504.023	0.733873				389.071	512.922	631.089	831.98	0.758538
		210.376	323.636	343.752	528.817	0.650039				241.671	398.811	392	646.888	0.605979
		286.356	343.651	467.902	561.521	0.833276				185.569	305.727	301	495.902	0.606976
		363.28	454.674	593.595	742.931	0.79899				453.455	650.953	735.522	1055.87	0.696602
		386.012	470.946	630.739	769.52	0.819652				260.035	375.458	421.787	609.008	0.692581
		156.4	226.345	255.556	369.845	0.690981				242.244	383.866	392.93	622.646	0.631064
		608.27	730.765	993.905	1194.06	0.832374				343.634	479.493	557.388	777.757	0.716661
		249.561	390.61	407.779	638.252	0.638901				352.018	548.044	570.987	888.949	0.642317
		259.236	332.866	423.588	543.899	0.7788				400.748	605.607	650.029	982.319	0.661729
		685.589	785.269	1120.24	1283.12	0.873063				304.921	433.18	494.594	702.635	0.703913
		331.443	417.442	541.574	682.095	0.793986				141.039	211.325	228.771	342.778	0.667403
										310.006	437.749	502.842	710.047	0.708182
	18	339.11	424.019	554.101	692.842	0.799752				215.695	319.511	349.866	518.26	0.675078
		210.603	278.568	344.123	455.176	0.75602
		630.988	747.23	1031.03	1220.96	0.844436			23	558.449	897.607	905.827	1455.95	0.622153
		317.295	376.324	518.456	614.908	0.843143				293.205	366.369	475.59	594.265	0.8003
		372.313	443.198	608.355	724.18	0.84006				391.403	598.453	634.871	970.715	0.654025
		378.942	442.709	619.186	723.381	0.855962				225.254	327.649	365.371	531.46	0.687486
		285.014	371.769	465.709	607.466	0.766643				324.84	429.197	526.904	696.175	0.756855
		442.265	546.469	722.655	892.923	0.809314				401.9	606.527	651.898	983.811	0.662625
		245.963	315.569	401.9	515.636	0.779427				221.635	372.486	359.501	604.187	0.595016
		230.045	347.898	375.891	568.461	0.661243				317.37	486.424	514.787	788.999	0.652455
		462.017	573.372	754.93	936.882	0.805789				286.977	420.933	465.488	682.77	0.681764
										229.12	327.189	371.642	530.714	0.700268
	19	285.146	369.486	465.925	603.735	0.771737
		253.428	367.049	414.098	599.753	0.690447			24	573.219	743.016	929.784	1205.2	0.771476
		206.119	284.693	336.796	465.185	0.724004				242.44	395.607	393.247	641.69	0.61283
		227.695	326.246	372.051	533.082	0.697924				592.254	895.6	960.66	1452.7	0.661293
		246.118	321.043	402.154	524.58	0.76662				326.621	419.955	529.792	681.184	0.777752
		722.825	909.662	1181.09	1486.38	0.794608				452.869	601.928	734.572	976.351	0.752364
		317.762	440.462	519.219	719.709	0.721429				226.345	356.561	367.141	578.356	0.6348
		580.169	678.003	947.989	1107.85	0.855703				258.311	350.669	418.991	568.799	0.736623
										207.772	285.203	337.015	462.611	0.728506
	20	270.562	366.886	442.095	599.487	0.737455				414.343	540.404	672.081	876.557	0.766728
		290.331	413.918	474.397	676.337	0.701422				452.134	628.029	733.38	1018.69	0.719925
		482.713	615.172	788.747	1005.18	0.78468				186.698	265.497	302.832	430.647	0.703202
		317.865	396.445	519.387	647.786	0.801788				424.589	602.45	688.7	977.198	0.704771
		304.17	399.486	497.01	652.755	0.761403				310.446	454.401	503.556	737.057	0.683198
		142.536	226.153	232.902	369.531	0.630264				455.065	622.495	738.134	1009.71	0.731034
		289.857	381.203	473.623	622.881	0.760374				280.865	553.971	455.574	898.563	0.507003
		326.299	444.848	533.168	726.876	0.733507				267.135	411.947	433.304	668.195	0.648469
		556.257	828.149	908.917	1353.18	0.671687
		304.354	384.721	497.31	628.629	0.791103			25	480.298	675.45	779.063	1095.61	0.711079
		202.566	255.733	330.99	417.864	0.7921				441.849	581.311	716.697	942.91	0.760091
										670.361	812.858	1087.35	1318.49	0.824696
	21	305.5	435.013	499.183	710.806	0.702278				422.019	643.061	684.532	1043.07	0.656266
		179.655	229.151	293.554	374.43	0.784003				512.191	649.93	830.794	1054.21	0.788071
		517.61	624.424	845.768	1020.3	0.82894				358.253	528.164	581.101	856.703	0.678299
		380.316	466.675	621.431	762.541	0.814948				491.959	658.63	797.977	1068.32	0.746943
		572.162	673.321	934.905	1100.2	0.849761				509.313	632.509	826.126	1025.96	0.805226
		264.188	352.823	431.68	576.508	0.748783				383.005	535.21	621.25	868.132	0.715616
		217.007	283.678	354.587	463.526	0.764976				496.201	834.932	804.858	1354.29	0.594301
		205.412	273.212	335.641	446.425	0.751841				243.84	416.059	395.518	674.864	0.586071
		259.278	349.688	423.657	571.386	0.741455				347.248	447.672	563.25	726.142	0.775675
		207.039	320.011	338.299	522.894	0.646975				299.867	373.263	486.396	605.448	0.803367
		321.109	406.78	524.688	664.673	0.789392				146.769	247.846	238.065	402.016	0.592178
		224.181	291.822	366.309	476.833	0.768211				372.543	494.242	604.28	801.68	0.753766
		292.423	350.053	477.815	571.982	0.835368				325.96	408.667	528.72	662.874	0.797618
										228.857	377.322	371.215	612.031	0.60653
ID	FIELD	D1	D2	D1 CAL	D2 CAL	G RATIO
2028	2	543.614	715.286	888.258	1168.77	0.759995		ID	FIELD	D1	D2	D1 CAL	D2 CAL	G RATIO
		467.283	665.313	763.534	1087.11	0.702351		2	4	439.005	582.123	712.084	944.227	0.754145
		246.479	323.495	402.743	528.587	0.761925				295.919	365.472	479.993	592.81	0.80969
		275.132	387.93	449.562	633.873	0.709231				325.22	466.7	527.52	757.006	0.69685
		296.336	417.139	484.209	681.6	0.710401				303.98	427.541	493.068	693.489	0.710996
		299.451	408.579	489.299	667.613	0.732908				257.44	383.642	417.578	622.283	0.671042
		208.415	286.356	340.547	467.902	0.727818				134.138	204.287	217.577	331.362	0.656615
		280.304	366.132	458.013	598.255	0.765582				228.23	288.604	370.198	468.127	0.790807
		265.775	382.154	434.273	624.435	0.695466				283.837	402.349	460.395	652.626	0.70545
		219.317	342.313	358.361	559.335	0.640691				279.571	448.145	453.475	726.909	0.62384
		269.318	415.632	440.062	679.137	0.647972				207.834	319.344	337.115	517.989	0.650815
		313.88	392.003	512.876	640.528	0.800708				300.793	422.185	487.898	684.801	0.712467
		328.256	447.236	536.366	730.778	0.733966				296.299	397.292	480.609	644.424	0.745797
										183.257	294.679	297.25	477.981	0.621887
	3	245.713	315.628	401.492	515.732	0.778489				197.338	303.453	320.09	492.213	0.650308
		475.464	588.006	776.902	960.794	0.808604				388.818	485.337	630.678	787.236	0.80113
		755.95	892.809	1235.21	1458.84	0.84671				359.504	498.417	583.13	808.452	0.721292
		288.534	370.257	471.461	604.995	0.77928				312.268	399.051	506.511	647.277	0.782527
		459.304	551.971	750.497	901.913	0.832116				385.887	500.265	625.924	811.45	0.771365
		164.924	263.697	269.484	430.877	0.62543				186.936	284.289	303.218	461.128	0.657556
		280.608	358.176	458.51	585.255	0.783436				363.373	465.03	589.406	754.297	0.781397
		530.44	623.152	866.732	1018.22	0.851221				388.59	471.222	630.309	764.341	0.824643
		188.265	309.161	307.623	505.165	0.608955				269.236	368.91	436.712	598.387	0.729815
		339.45	448.018	554.657	732.056	0.75767				464.056	622.261	752.718	1009.33	0.745758
		226.292	318.686	369.758	520.729	0.710078				274.563	407.074	445.352	660.29	0.674479
										248.702	353.362	403.405	573.167	0.703816
	4	655.396	852.76	1070.91	1393.4	0.768559				89.739	187.376	145.56	303.931	0.478925
		373.636	505.573	610.516	826.1	0.739035
		165.768	272.183	270.863	444.743	0.609031			5	206.243	295.041	334.534	478.568	0.699032
		357.617	452.018	584.342	738.592	0.791157				187.243	292.761	303.716	474.87	0.639576
		204.201	303.71	333.662	496.258	0.672355				201.718	314.724	327.195	510.495	0.640936
		480.267	636.314	784.75	1039.73	0.754764				127.821	193.794	207.331	314.342	0.659572
		138.279	241.677	225.946	394.897	0.572165				281.608	388.001	456.78	629.353	0.725792
		340.566	441.461	556.48	721.342	0.771452				328.068	399.801	532.14	648.493	0.820578
		143.136	229.87	233.882	375.605	0.622682				202.869	275.882	329.062	447.492	0.735347
		269.934	417.229	441.069	681.747	0.646968				319.531	414.391	518.292	672.159	0.771086
		506.502	643.431	827.618	1051.36	0.787189				342.486	461.521	555.526	748.606	0.742081
		242.405	336.341	396.087	549.577	0.720712				478.414	585.697	776.007	950.024	0.816828
		325.653	433.489	532.113	708.315	0.751237				349.871	462.502	567.505	750.197	0.756475
		306.946	401.96	501.546	656.797	0.763623				342.546	455.278	555.623	738.479	0.752389
		176.037	269.9	287.642	441.013	0.65223				330.723	449.831	536.446	729.644	0.735216
		189.136	246.876	309.046	403.392	0.766117				195	281.808	316.298	457.104	0.69196
										346.965	447.94	562.791	726.577	0.774579
	5	631.99	780.004	1032.66	1274.52	0.810239				322.845	396.407	523.668	642.988	0.814428
		334.932	523.442	547.275	855.297	0.639865				382.871	519.997	621.032	843.456	0.736295
		237.32	350.203	387.778	572.227	0.677664				232.08	315.695	376.443	512.07	0.73514
		314.925	433.757	514.583	708.753	0.72604				184.383	272.94	299.077	442.72	0.675544
		338.001	463.416	552.289	757.216	0.729368				158.275	235.017	256.728	381.207	0.673462
		266.13	373.928	434.853	610.993	0.711715				259.436	327.922	420.816	531.903	0.791152
		292.33	414.572	477.663	677.405	0.705137				235.413	317.648	381.849	515.238	0.741113
		264.431	372.924	432.077	609.353	0.709075				224.013	319.569	363.358	518.354	0.700985
		174.483	291.291	285.103	475.966	0.598999				225.038	298.503	365.021	484.184	0.753889
		207.337	322.956	338.786	527.706	0.641998				156.474	235.817	253.807	382.505	0.66354
										261.463	360.693	424.104	585.059	0.724891
	6	223.45	337.818	365.114	551.99	0.661451				264.887	401.741	429.657	651.64	0.659348
		488.365	640.412	797.982	1046.42	0.762579
		337.297	515.485	551.139	842.296	0.654329			6	331.122	441.163	537.093	715.584	0.750566
		321.333	397.906	525.054	650.173	0.80756				147.949	223.182	239.979	362.01	0.662907
		251.859	389.667	411.534	636.711	0.646344				193.062	297.158	313.154	482.002	0.649695
		316.045	395.238	516.413	645.814	0.799632				369.736	471.222	599.727	764.341	0.784632
		300.483	389.144	490.985	635.856	0.772164				305.851	392.413	496.103	636.51	0.779411
		309.716	451.243	506.072	737.325	0.686362				211.192	324.427	342.562	526.234	0.650969
		558.582	733.593	912.716	1198.68	0.761433				236.884	311.647	384.235	505.504	0.760104
		177.544	271.611	290.105	443.809	0.65367				198.628	286.833	322.183	465.255	0.692487
		425.258	497.491	694.866	812.894	0.854805				741.426	867.812	1202.62	1407.63	0.854362
		250.89	399.822	409.951	653.304	0.627504				680	844.988	1102.99	1370.6	0.804745
		325.652	398.185	532.111	650.629	0.817841				226.762	367.831	367.817	596.637	0.616484
										506.751	613.89	821.971	995.754	0.825475
	7	487.287	665.138	796.221	1086.83	0.73261				299.868	397.8	486.398	645.248	0.753816
		361.784	512.847	591.15	837.985	0.705442				153.346	229.333	248.733	371.987	0.668661
		331.157	632.914	541.106	1034.17	0.523226				443.928	574.778	720.069	932.313	0.772347
		246.667	349.12	403.051	570.458	0.706539				408.884	532.95	663.226	864.466	0.767209
		277.554	367.816	453.52	601.007	0.7546				384.12	486.285	623.058	788.774	0.789907
		278.137	394.771	454.472	645.051	0.704553				276.603	414.772	448.661	672.777	0.66688
		326.337	427.766	533.23	698.964	0.762887				228.23	340.209	370.198	551.833	0.670852
		337.752	492.854	551.882	805.317	0.685298
									7	283.81	458.522	460.351	743.741	0.618967
	8	863.178	1014	1410.42	1656.87	0.851259				224.758	326.408	364.567	529.447	0.68858
		285.356	463.746	466.268	757.755	0.615328				225.912	393.996	366.438	639.077	0.573387
		433.23	579.486	707.892	946.873	0.747611				259.658	362.439	421.176	587.891	0.716418
		178.941	266.166	292.387	434.912	0.672291				278.361	345.326	451.513	560.133	0.806082
		285.328	390.118	466.222	637.448	0.731389				192.167	293.384	311.703	475.881	0.655002
		301.407	449.573	492.495	734.596	0.670429				174.376	291.759	282.845	473.245	0.597671
		255.861	387.122	418.074	632.552	0.660931				241.133	363.188	391.127	589.106	0.663934
		363.041	492.544	593.204	804.81	0.737073				618.509	802.623	1003.25	1301.89	0.77061
		351.581	415.293	574.479	678.583	0.846585				477.866	643.608	775.118	1043.96	0.74248
		501.007	621.797	818.639	1016.01	0.80574				342.428	448.693	555.432	727.798	0.763168
		365.489	469.421	597.204	767.028	0.778595				459.54	616.884	745.392	1000.61	0.744937
		589.932	770.779	963.941	1259.44	0.765371				328.39	434.235	532.662	704.347	0.756249
		267.447	329.15	437.005	537.827	0.812538				191.039	295.63	309.873	479.524	0.64621
										300.242	392.684	487.005	636.949	0.764589
	9	225.539	324.334	368.528	529.958	0.695391				217.083	304.891	352.117	494.545	0.712002
		434.93	559.57	710.67	914.33	0.777258				291.383	437.48	472.635	709.61	0.666049
		422.793	535.059	690.838	874.279	0.79018				454.575	549.716	737.339	891.661	0.826927
		219.1	328.728	358.007	537.137	0.666508
		340.617	426.035	556.564	696.136	0.799505			8	186.881	306.374	303.129	496.951	0.609977
		167.738	330.478	274.082	539.997	0.507562				293.246	377.334	475.657	612.051	0.777152
		191.384	267.744	312.719	437.49	0.714802				419.922	540.844	681.13	877.271	0.77642
		383.595	532.332	626.789	869.824	0.720594				210.609	341.013	341.616	553.137	0.617598
		228.355	334.341	373.129	546.309	0.683				186.762	255.41	302.935	414.285	0.731224
		389.096	525.305	635.778	858.342	0.740705				212.85	298.593	345.251	484.33	0.712843
		352.91	462.173	576.65	755.185	0.763589				268.613	371.764	435.701	603.016	0.722536
		232.912	332.148	380.575	542.725	0.70123				488.889	687.727	792.998	1115.52	0.710877
		351.518	478.639	574.376	782.09	0.734412				325.38	467.239	527.779	757.88	0.696389
		230.015	327.387	375.842	534.946	0.702578				330.368	529.827	535.87	859.401	0.623539
		341.242	424.444	557.585	693.536	0.803974				208.677	300.087	338.483	486.753	0.695388
										286.605	391.337	464.885	634.764	0.732374
	10	726.245	925.41	1186.67	1512.11	0.784782				308.784	425.001	500.86	689.369	0.726549
		278.523	372.522	455.103	608.696	0.747669				343.928	401.319	557.865	650.956	0.856994
		569.82	673.707	931.078	1100.83	0.845798				192.412	274.578	312.1	445.377	0.700755
		174.496	274.502	285.124	448.533	0.635682				188.661	285.852	306.016	463.663	0.659995
		458.405	675.563	749.028	1103.86	0.678553				734.084	919.517	1190.71	1491.49	0.798337
		359.561	550.458	587.518	899.441	0.653203				163.484	310.143	265.178	503.064	0.527125
		230.894	295.898	377.278	483.493	0.780316				263.447	381.241	427.322	618.388	0.691025
		313.356	512.533	512.02	837.472	0.611387				317.915	444.914	515.671	721.668	0.714554
		263.759	445.782	430.979	728.402	0.591677				209.404	266.877	339.662	432.885	0.784646
		304.081	384.293	496.864	627.93	0.791274				128.81	220.872	208.935	358.263	0.583188
	11	167.869	274.847	274.296	449.096	0.610773			9	143.108	257.661	232.127	417.937	0.555412
		156.79	254.709	256.193	416.191	0.615565				216.379	316.166	350.975	512.834	0.684384
		198.645	292.494	324.583	477.931	0.679142				410.122	513.931	665.234	833.617	0.79801
		124.852	230.289	204.007	376.289	0.542154				178	305.369	288.723	495.321	0.582901
		138.521	277.862	226.342	454.023	0.498524				271.326	400.262	440.102	649.241	0.677871
		130.782	199.809	213.696	326.485	0.654535				178.885	287.346	290.159	466.087	0.622542
		543.065	721.343	887.361	1178.67	0.752853				282.878	403.113	458.84	653.866	0.701734
		1304.86	1568.18	2132.13	2562.38	0.832088				309.509	408.048	502.036	661.87	0.758511
		266.918	403.78	436.141	659.771	0.661048				437.049	589.024	708.911	955.421	0.741988
		135.088	290.75	220.732	475.082	0.464619				218.689	338.245	354.722	548.647	0.64654
										302.947	433.877	491.392	703.766	0.698232
	12	330.118	476.462	539.408	778.533	0.692853				293.636	423.803	476.289	687.426	0.69286
		162.69	312.533	265.833	510.675	0.520553				217.35	377.001	352.55	611.511	0.576524
		787.675	893.069	1287.05	1459.26	0.881987				308.765	433.29	500.829	702.814	0.712606
		341.157	440.672	557.446	720.052	0.774174				446.579	586.088	724.369	950.658	0.761966
		213.775	310.664	349.306	507.621	0.688123				406.51	595.37	659.376	965.714	0.682785
		764.359	933.435	1248.95	1525.22	0.818867				129.137	226.921	209.465	368.075	0.569084
		403.053	507.245	658.583	828.832	0.794592				170.848	260.354	277.122	422.305	0.656214
		341.305	427	557.688	697.712	0.799309				322.132	460.363	522.511	746.727	0.699735
	13	236.004	354.723	385.627	579.613	0.665319			10	512.8	691.104	831.782	1121	0.742001
		248.365	374.005	405.825	611.119	0.664069				286.681	425.108	465.008	689.542	0.674372
		573.781	711.098	937.551	1161.92	0.806894				215.706	367.087	349.884	595.43	0.587615
		528.242	619.248	863.141	1011.84	0.853038				322.8	422.724	523.595	685.675	0.763619
		368.481	424.683	602.093	693.926	0.867661				209.067	348.001	339.115	564.472	0.600766
		262.488	330.565	428.902	540.139	0.794059				403.927	494.774	655.186	802.543	0.816387
		334.928	405.665	547.268	662.851	0.825627				174.06	237.477	282.332	385.197	0.732955
		315.938	445.048	516.239	727.203	0.709896				516.382	659.946	837.592	1070.46	0.782461
		452.383	590.092	739.188	964.203	0.766631				168.074	250.89	272.623	406.954	0.669911
		836.373	990.87	1366.62	1619.07	0.844079				358.677	513.982	581.789	833.7	0.69784
		357.154	498.977	583.585	815.322	0.715772				280.67	371.694	455.258	602.903	0.75511
		637.063	784.404	1040.95	1281.71	0.812162				184.005	284.285	298.464	461.122	0.647255
		159.836	273.337	261.17	446.629	0.584758				197.519	285.859	320.384	463.675	0.690967
										436.481	512.575	707.99	831.417	0.851546
	14	666.003	870.388	1088.24	1422.2	0.765179				280	438.671	454.171	711.542	0.638292
		191.504	271.588	312.915	443.771	0.705127				231.625	313.087	375.705	507.84	0.73981
		293.881	431.745	480.198	705.466	0.680682				217.454	312.296	352.719	506.557	0.696307
		406.492	467.132	664.203	763.288	0.870187
		244.233	338.753	399.074	553.518	0.720977			11	231.522	329.803	375.538	534.954	0.702001
		205.448	310.466	335.699	507.297	0.661741				223.424	359.69	362.403	583.432	0.621157
		414.436	580.392	677.183	948.353	0.714062				134.924	199.249	218.852	323.19	0.677163
		445.868	560.683	728.542	916.149	0.795223				219.659	362.048	356.296	587.256	0.606712
		234.764	339.426	383.601	554.618	0.69165				175.901	333.143	285.319	540.371	0.528004
		163.218	243.994	266.696	398.683	0.668943				310.628	437.127	503.851	709.038	0.710613
		228.938	368.782	374.082	602.585	0.620795				626.827	808.684	1016.74	1311.72	0.77512
										275.136	354.459	446.282	574.947	0.776214
	15	261.847	376.602	427.855	615.363	0.695288				445.382	594.124	722.428	963.693	0.749645
		390.812	485.161	638.582	792.747	0.805531				206.483	357.66	334.924	580.139	0.577316
		447.97	527.57	731.977	862.042	0.84912				301.299	442.739	488.719	718.14	0.680534
		384.892	479.275	628.908	783.129	0.803071				163.469	272.683	265.153	442.303	0.599484
		272.913	350.973	445.936	573.485	0.77759				188.91	350.417	306.42	568.39	0.539101
		597.039	741.05	975.554	1210.87	0.805666				324.332	406.059	526.08	658.644	0.798731
		245.601	351.467	401.309	574.292	0.698788				313.002	417.594	507.702	677.354	0.749537
		418.32	572.943	683.529	936.181	0.730125				411.209	535.519	666.998	868.633	0.76787
		543.183	650.969	887.554	1063.67	0.834422				202.633	307.052	328.679	498.051	0.659931
		152.053	344.076	248.453	562.216	0.441917				178.908	270.897	290.196	439.406	0.660428
		305.267	461.911	498.802	754.757	0.660878				248.294	390.948	402.743	634.133	0.635107
		298	423.117	486.928	691.368	0.704297
		349.125	425.4	570.466	695.098	0.820698			12	187.8	286.944	304.619	465.435	0.654483
										230.783	364.605	374.339	591.404	0.632967
	16	230.035	307.002	375.874	501.637	0.749295				402.636	516.387	653.092	837.601	0.779718
		251.378	334.069	410.748	545.864	0.752473				234.766	338.333	380.8	548.79	0.69389
		444.162	561.606	725.755	917.657	0.790878				184.671	352.142	299.544	571.189	0.524422
		474.352	573.566	775.085	937.199	0.827023				178.668	322.019	289.807	522.328	0.554837
		326.712	475.314	533.843	776.657	0.68736				741.852	933.574	1203.31	1514.29	0.794637
		207.425	301.717	338.93	493.002	0.687482				288.522	416.677	467.994	675.867	0.692436
		263.591	357.481	430.704	584.119	0.737357				225.391	406.115	365.593	658.735	0.554993
		164.83	234.139	269.33	382.58	0.703984				289.085	398.14	468.908	645.799	0.726089
		303.453	391.649	495.838	639.949	0.774809				179.655	311.698	291.408	505.587	0.576375
		510.061	685.656	833.433	1120.35	0.743902				205.119	305.491	332.711	495.519	0.67144
										384.506	525.957	623.684	853.123	0.73106
	17	314.703	396.548	514.221	647.954	0.793606				268.604	451.243	435.687	731.934	0.595254
		244.696	338.993	399.83	553.91	0.721832				185.149	288.952	300.319	468.692	0.64076
		583.784	676.2	953.895	1104.9	0.86333
		239.942	357.599	392.062	584.312	0.670981			13	222.625	342.584	361.107	555.685	0.649841
		250.599	329.72	409.475	538.758	0.760036				595.379	739.751	965.729	1199.91	0.804837
		212.424	315.101	347.098	514.871	0.674146				838.955	1088.63	1360.82	1765.8	0.770654
		234.61	328.65	383.35	537.01	0.71386				219.495	327.605	356.03	531.389	0.669999
		412.955	528.213	674.763	863.093	0.781796				159.822	292.478	259.238	474.411	0.546441
		594.077	819.423	970.714	1338.93	0.724994				230.386	342.085	373.695	554.876	0.673476
		272.002	347.001	444.448	566.995	0.783865				309.48	489.001	501.989	793.179	0.632882
										270.836	381.69	439.307	619.117	0.709571
	18	419.693	529.755	685.773	865.613	0.79224				537.004	681.937	871.042	1106.13	0.787469
		386.331	454.088	631.26	741.974	0.850784				310.254	449.205	503.244	728.629	0.690674
		391.893	612.882	640.348	1001.44	0.639427				271.765	387.981	440.814	629.321	0.70046
		336.703	433.66	550.168	708.595	0.776422				890.156	1039.85	1443.87	1686.68	0.856043
		429.787	528.284	702.266	863.209	0.813553				375.63	485.984	609.287	788.286	0.772927
		270.674	361.523	442.278	590.724	0.748705
		363.992	486.157	594.758	794.374	0.748713			14	162.979	238.145	264.359	386.281	0.684369
		301.319	458.05	492.351	748.448	0.65783				331.074	423.127	537.015	686.329	0.782446
		284.304	411.353	464.549	672.145	0.691144				693.939	817.938	1125.6	1326.73	0.8484
		565.506	733.062	924.029	1197.81	0.77143				302.324	404.949	490.382	656.844	0.746573
		366.145	438.381	598.276	716.309	0.835221				357.707	458.345	580.215	743.454	0.780432
		420.975	502.655	687.868	821.332	0.837503				276.391	391.312	448.317	634.724	0.706319
		267.255	332.866	436.691	543.899	0.802891				282.658	396.64	458.483	643.366	0.712631
										559.937	708.039	908.24	1148.47	0.790828
	19	219.251	350.06	358.253	571.993	0.626324				275.347	397.112	446.624	644.132	0.693374
		195.644	280.657	319.68	458.59	0.697093				227.561	385.004	369.113	624.492	0.591061
		670.922	767.631	1096.28	1254.3	0.874016				223.772	314.771	362.967	510.571	0.710904
		182.521	311.492	298.237	508.974	0.585957				126.384	191.416	205	310.484	0.660258
		334.91	513.084	547.239	838.373	0.652739				608.232	744.312	986.577	1207.3	0.817173
		276.593	387.879	451.949	633.789	0.713091				468.339	593.955	759.665	963.419	0.788509
		260.432	362.431	425.542	592.208	0.71857				256.347	354.006	415.805	574.212	0.724132
		598.625	711.032	978.145	1161.82	0.84191				249.17	371.247	404.164	602.178	0.67117
										205.448	275.772	333.245	447.313	0.744992
	20	308.833	411.122	504.629	671.768	0.751196				473.144	571.295	767.459	926.664	0.828196
		181.202	288.891	296.082	472.044	0.627233				195.489	283.049	317.091	459.117	0.690654
		237.154	315.887	387.507	516.155	0.750756
		425.819	619.19	695.783	1011.75	0.687703			15	548.439	647.868	889.59	1050.87	0.846529
		495.692	589.227	809.954	962.789	0.841258				175.525	304.385	284.709	493.725	0.576655
		279.475	394.173	456.658	644.074	0.709016				220.048	406.79	356.927	659.83	0.540938
		251.668	377.531	411.222	616.881	0.666615				615.661	771.275	998.627	1251.04	0.798238
		270.564	349.378	442.098	570.879	0.774416				158.758	286.049	257.512	463.983	0.555003
		405.108	512.141	661.941	836.832	0.791009				400.05	550.652	648.897	893.18	0.726502
										191.314	304.897	310.319	494.555	0.627471
	21	297.733	388.604	486.492	634.974	0.76616				223.334	352.124	362.257	571.159	0.634248
		289.555	364.351	473.129	595.345	0.794714				214.49	329.989	347.911	535.255	0.649991
		280.857	426.018	458.917	696.108	0.659261				257.235	437.823	417.246	710.167	0.587532
		370.47	575.347	605.343	940.109	0.643907				361.732	492.042	586.744	798.112	0.735165
		277.622	509.137	453.631	831.923	0.54528				156.063	255.546	253.14	414.506	0.610704
		142.201	207.791	232.355	339.528	0.684346				153.385	253.333	248.797	410.916	0.605468
		474.983	648.706	776.116	1059.98	0.732201				199.805	339.912	324.092	551.351	0.587814
		352.091	444.032	575.312	725.542	0.792941				138.761	248.911	225.076	403.744	0.557472
		560.889	668.063	916.485	1091.61	0.839575
		142.494	219.493	232.833	358.649	0.649196			16	220.907	365.274	358.32	592.489	0.604771
		135.655	218.182	221.658	356.507	0.621752				573.603	689.906	930.407	1119.06	0.831422
		169.833	257.402	277.505	420.592	0.659797				156.241	232.142	253.429	376.544	0.673041
		127.25	261.388	207.925	427.105	0.486824				330.72	469.704	536.441	761.879	0.704103
		341.526	432.183	558.049	706.181	0.790235				179.301	270.29	290.833	438.421	0.663365
		238.648	290.028	389.948	473.902	0.822845				305.447	491.452	495.447	797.155	0.621519
										180.044	272.066	292.039	441.302	0.661766
ID	FIELD	D1	D2	D1 CAL	D2 CAL	G RATIO				132.439	239.787	214.821	388.944	0.552319
2030	3	262.788	360.28	429.392	588.693	0.729399				227.728	408.6	369.384	662.766	0.557337
		417.11	471.529	681.552	770.472	0.88459				221.229	394.334	358.842	639.626	0.561019
		131.191	188.472	214.364	307.961	0.696077				278.189	453.856	451.234	736.173	0.612946
		454.67	524.001	742.925	856.211	0.867689				363.248	535.451	589.203	868.523	0.678396
		403.001	502.355	658.498	820.842	0.802224				217.824	341.855	353.319	554.503	0.637182
		725.658	877.387	1185.72	1433.64	0.827067				137.201	269.876	222.546	437.75	0.508385
		549.314	680.434	897.572	1111.82	0.807299				217.513	278.648	352.815	451.978	0.780601
		452.355	528.486	739.142	863.539	0.855945				265.663	382.974	430.916	621.199	0.693684
	4	180.744	282.765	295.333	462.034	0.639202			17	377.088	469.972	611.652	762.314	0.802363
		411.536	501.349	672.444	819.198	0.820857				630.464	792.567	1022.64	1285.58	0.795471
		229.002	342.669	374.186	559.917	0.668289				383.647	487.452	622.291	790.667	0.787046
		306.198	370.82	500.324	605.915	0.825732				268.019	407.337	434.738	660.717	0.657979
		356.022	420.019	581.735	686.306	0.847633				214.895	307.148	348.568	498.206	0.699646
										156.461	267.273	253.786	433.528	0.585398
	5	293.333	415.423	479.302	678.796	0.706107				191.596	343.503	310.776	557.176	0.557771
		224.809	322.064	367.335	526.248	0.698026				466.004	570.942	755.877	926.091	0.816202
		630.898	727.933	1030.88	1189.43	0.866698				189.169	308.288	306.84	500.056	0.613611
		324.099	400.171	529.574	653.874	0.809901				189.465	330.4	307.32	535.922	0.573441
		492.518	557.335	804.768	910.678	0.883702				403.302	562.321	654.172	912.107	0.71721
		305.499	391.185	499.181	639.191	0.780958				126.507	204.917	205.199	332.384	0.617357
		318.424	383.857	520.301	627.217	0.829538				126.321	216.333	204.898	350.901	0.583919
		413.261	481.499	675.263	786.763	0.85828				364.469	454.799	591.183	737.702	0.801385
										340.522	521.974	552.34	846.663	0.652373
	6	346.084	391.561	565.497	639.806	0.883857
		541.983	605.809	885.593	989.884	0.894643			18	589.173	769.453	955.662	1248.08	0.765704
		401.747	472.348	656.449	771.81	0.850532				371.005	506.691	601.785	821.873	0.732212
		228.373	303.171	373.158	495.377	0.753281				505.757	623.655	820.358	1011.59	0.810956
		396.548	472.911	647.954	772.73	0.838526				197.246	305	319.941	494.722	0.646708
		322.56	382.613	527.059	625.185	0.843045				256.564	421.9	416.157	684.339	0.608116
		309.26	356.585	505.327	582.655	0.867283				194.159	317.852	314.934	515.569	0.610847
										277.449	410.59	450.033	665.994	0.675732
	7	627.723	697.551	1025.69	1139.79	0.899895				222.415	363.138	360.766	589.024	0.612481
		492.377	551.235	804.538	900.711	0.893225				251.308	367.328	407.632	595.821	0.684151
		304.421	366.909	497.42	599.525	0.829691				195.028	298.558	316.343	484.273	0.653233
		509.722	581.095	832.879	949.502	0.877175				430.518	571.843	698.318	927.552	0.75286
		449.161	547.963	733.923	895.364	0.819692				178.368	289.254	289.32	469.182	0.616648
										325.576	479.31	528.097	777.46	0.67926
	8	396.763	468.209	648.306	765.047	0.847406				348.255	512.535	564.884	831.352	0.679476
		293.981	355.03	480.361	580.114	0.828046				342.532	464.905	555.601	754.095	0.736778
		291.089	343.682	475.636	561.572	0.846972				308.47	449.499	500.351	729.105	0.686253
		209.767	320.783	342.757	524.155	0.653922				392.791	489.254	637.123	793.59	0.802837
		298.06	364.549	487.026	595.668	0.817613				692.679	829.399	1123.55	1345.32	0.835158
		391.76	452.456	640.131	739.307	0.865852
		318.893	394.687	521.067	644.913	0.807964			19	239.275	367.73	388.114	596.473	0.650681
										236.67	357.001	383.888	579.07	0.662939
	9	290.18	404.477	474.15	660.91	0.71742				198.707	295.503	322.311	479.318	0.672436
		353.182	445.49	577.095	727.925	0.792794				364.107	447.25	590.596	725.458	0.814102
		382.09	467.316	624.33	763.588	0.817627				400.431	564.8	649.515	916.128	0.708978
		426.016	539.579	696.105	881.665	0.789534				251.796	402.517	408.423	652.899	0.625554
		444.288	639.789	725.961	1045.41	0.694429				371.809	546.772	603.089	886.886	0.680007
		234.61	322.89	383.35	527.598	0.726594				245.862	377.576	398.798	612.443	0.651159
		296.488	365.363	484.458	596.998	0.811489				461.299	585.452	748.246	949.627	0.787937
		365.453	437.732	597.145	715.248	0.834878				205.006	316.02	332.528	512.597	0.648712
										308.066	447.543	499.695	725.933	0.688349
	10	418.259	583.788	683.43	953.902	0.716457				247.291	363.198	401.116	589.122	0.680871
		354.244	444.086	578.83	725.631	0.797692				123.513	197.333	200.343	320.082	0.625912
		337.336	444	551.203	725.49	0.759766				261.546	346.375	424.238	561.834	0.755095
		263.401	387.025	430.394	632.394	0.680579				253.032	345.692	410.428	560.726	0.731958
		439.477	527.898	718.1	862.578	0.832504				312.257	403.422	506.493	654.367	0.774021
		488.083	635.094	797.521	1037.74	0.768521				287.989	361.703	467.13	586.697	0.796203
		444.914	540.881	726.984	883.792	0.822573				257.207	427.959	417.2	694.167	0.601009
										262.149	325.615	425.216	528.161	0.805089
	11	486.391	581.808	794.757	950.667	0.835999				149.164	210.179	241.95	340.919	0.7097
		367.349	451.246	600.243	737.33	0.814077
		546.385	620.953	892.786	1014.63	0.879914		ID	FIELD	D1	D2	D1 CAL	D2 CAL	G RATIO
		301.602	378.979	492.814	619.247	0.795828		35	1	156.702	248.018	254.177	402.295	0.631817
		282.305	372.022	461.283	607.879	0.75884				365.88	533.326	593.472	865.076	0.686034
		250.599	435.95	409.475	712.337	0.574834				119.294	258.544	193.5	419.369	0.461407
										205.084	301.205	332.655	488.567	0.680878
	12	371.424	465.022	606.902	759.84	0.798724				358.496	538.703	581.495	873.798	0.66548
		264.955	360.946	432.933	589.781	0.734057				260.751	342.099	422.949	554.898	0.762209
		260.587	412.037	425.796	673.263	0.632436				418.199	581.056	678.336	942.496	0.719722
		218.215	339.648	356.56	554.98	0.642474				207.511	360.662	336.591	585.008	0.575361
		215.956	291.88	352.869	476.928	0.739879				291.043	402.08	472.083	652.19	0.723844
		243.516	352.132	397.902	575.379	0.691547				506.919	633.096	822.243	1026.91	0.800698
										294.027	433.366	476.924	702.937	0.678473
	13	236.132	365.093	385.837	596.557	0.646772				348.296	464.694	564.95	753.752	0.749517
		318.142	401.618	519.84	656.239	0.792151				363.607	499.442	589.785	810.115	0.728026
		171.296	248.338	279.895	405.781	0.68977				246.108	360.661	399.197	585.007	0.68238
		305.08	406.647	498.497	664.456	0.750233				366.617	499.309	594.668	809.899	0.734249
		592.056	752.458	967.412	1229.51	0.786829				438.17	588.103	710.729	953.927	0.745057
		467.446	589.678	763.801	963.526	0.792714				332.051	462.952	538.6	750.927	0.717247
		451.956	557.08	738.49	910.261	0.811295				409.441	597.333	664.13	968.898	0.685448
		563.773	773.237	921.198	1263.46	0.729108				283.487	405.691	459.827	658.047	0.698776
		507.235	621.035	828.815	1014.76	0.816758				528.136	683.582	856.658	1108.8	0.772601
		597.357	742.106	976.074	1212.59	0.804948				359.699	491.961	583.446	797.981	0.731153
		394.975	473.797	645.384	774.178	0.833638				263.213	403.194	426.942	653.997	0.65282
		382.778	471.223	625.454	769.972	0.812308				333.594	482.191	541.103	782.133	0.69183
	14	399.401	534.2	652.616	872.876	0.747662			2	443.86	519.312	719.959	842.345	0.854708
		277.908	399.317	454.098	652.479	0.695958				226.628	345.21	367.6	559.945	0.656493
		292.865	400.897	478.538	655.06	0.730524				420.214	587.65	681.604	953.192	0.715075
		488.595	583.665	798.358	953.701	0.837115				386.511	520.649	626.936	844.514	0.742364
		340.918	412.017	557.056	673.23	0.827437				569.043	694.647	923.011	1126.75	0.819183
		341.984	445.008	558.797	727.137	0.76849				366.956	497.884	595.217	807.588	0.737031
		448.876	615.648	733.458	1005.96	0.729111				179.246	289.689	290.744	469.887	0.618753
		228.355	352.881	373.129	576.603	0.647116				359.971	471.518	583.887	764.821	0.76343
										264.61	439.353	429.208	712.648	0.602272
	15	285.797	382.782	466.989	625.461	0.746631				425.029	584.024	689.414	947.31	0.727759
		332.559	422.465	543.397	690.302	0.787187				232.125	297.25	376.516	482.151	0.780908
		436.73	508.249	713.611	830.472	0.859284				508.867	627.97	825.403	1018.59	0.810336
		179.936	274.114	294.013	447.899	0.656428				283.748	417.938	460.251	677.912	0.678924
		434.681	541.569	710.263	884.917	0.802633				224.671	370.001	364.425	600.157	0.607217
		383.38	505.89	626.438	826.618	0.757833				212.668	305.236	344.956	495.105	0.696733
		411.517	493.333	672.413	806.1	0.834157				272.119	382.424	441.388	620.307	0.711564
		339.768	453.774	555.176	741.461	0.74876				306.235	421.628	496.726	683.898	0.726316
		422.384	529.598	690.17	865.356	0.797556				384.037	531.746	622.923	862.513	0.722219
		208.787	358.716	341.155	586.137	0.58204				523.335	636.246	848.87	1032.02	0.822536
		602.959	744.038	985.227	1215.75	0.810387				329.557	413.237	534.555	670.287	0.797501
		427.1	519.605	697.876	849.028	0.821971				228.996	317.238	371.441	514.573	0.721843
		237.872	334.013	388.68	545.773	0.712164				215.669	304.91	349.824	494.576	0.70732
										546.961	718.652	887.193	1165.68	0.761093
	16	316.865	397.644	517.753	649.745	0.796856
		321.823	436.079	525.855	712.547	0.737992			3	935.086	1061.5	1516.75	1721.79	0.880913
		323.608	463.001	528.771	756.538	0.698936				370.192	497.434	600.466	806.858	0.744203
		243.977	341.915	398.655	558.685	0.71356				204.519	323.712	331.738	525.074	0.631793
		276.438	424.683	451.696	693.926	0.650928				723.559	816.417	1173.64	1324.26	0.886262
		415.438	530.058	678.82	866.108	0.78376				250.257	386.157	405.927	626.362	0.648071
		489.442	571.836	799.742	934.373	0.855913				215.058	379.61	348.833	615.743	0.566524
		400.005	463.418	653.603	757.219	0.863162				336.535	500.596	545.873	811.987	0.672269
										282.091	375.719	457.563	609.431	0.750803
	17	423.207	570.088	691.515	931.516	0.742354				194.056	290.919	314.767	471.882	0.667045
		279.235	374.556	456.266	612.02	0.745509				256.01	359.875	415.259	583.732	0.711386
		351.869	478.151	574.949	781.292	0.735895				237.306	356.033	384.92	577.5	0.666528
		685.767	784.713	1120.53	1282.21	0.873908				563.077	643.012	913.334	1042.99	0.875687
		319.92	402.525	522.745	657.721	0.794783				559.182	696.752	907.016	1130.16	0.802555
		336.51	451.811	549.853	738.253	0.744803				386.08	523.683	626.237	849.435	0.73724
		289.014	400.438	472.245	654.31	0.721745				244.634	408.512	396.806	662.623	0.598842
										237.674	364.803	385.517	591.725	0.651513
	18	165.382	248.002	270.232	405.232	0.666858				276.271	344.385	448.123	558.606	0.802216
		352.429	423.806	575.864	692.493	0.831581
		294.017	355.985	480.42	581.675	0.825925			4	534.908	624.366	867.642	1012.75	0.856722
		448.92	537.254	733.529	877.866	0.835582				499.633	640.176	810.425	1038.39	0.780462
		425.686	509.607	695.565	832.691	0.835322				437.439	597.626	709.544	969.373	0.731961
		312.003	386.676	509.809	631.824	0.806885				664.557	788.867	1077.94	1279.57	0.84242
										335.44	469.707	544.097	761.884	0.714147
	19	219.859	281.956	374.186	460.712	0.779764				461.182	562.154	748.056	911.836	0.820384
		212.038	297.567	500.324	486.221	0.712572				508.869	742.407	825.406	1204.21	0.685431
		292.226	409.24	477.493	668.693	0.71407				652.136	862.192	1057.79	1398.51	0.75637
		329.789	395.035	538.871	645.482	0.834835				314.841	415.865	510.685	674.55	0.757075
		368.135	461.421	601.528	753.956	0.797829				534.228	679.65	866.539	1102.42	0.786034
		290.689	379.729	474.982	620.472	0.765517				338.415	454.271	548.923	736.846	0.744963
		378.652	502.308	618.712	820.765	0.753824				363.663	447.182	589.876	725.347	0.813233
		170.366	304.569	278.376	497.662	0.559367
		355.688	435.47	581.19	711.552	0.816791			8	412.515	543.136	669.116	880.988	0.759506
		245.491	295.074	401.129	482.147	0.831964				559.671	693.365	907.809	1124.67	0.807181
		211.533	289.807	345.642	473.541	0.72991				475.155	610.536	770.721	990.314	0.778259
		343.837	453.398	561.825	740.846	0.758356				459.156	621.202	744.77	1007.61	0.739141
										820.717	972.934	1331.24	1578.14	0.843548
	20	291.5	374.486	476.307	611.905	0.7784				376.12	488.365	610.082	792.148	0.770162
		381.701	487.052	623.694	795.837	0.783697				507.41	614.7	823.039	997.068	0.82546
		421.234	571.271	688.291	933.449	0.737363				429.12	631.347	696.05	1024.07	0.67969
		239.019	310.987	390.554	508.149	0.768582				224.662	372.134	364.411	603.616	0.603713
		307.685	377.465	502.753	616.773	0.815135				433.457	578.771	703.085	938.79	0.748927
		479.31	583.658	783.186	953.69	0.821217				684.923	840.231	1110.97	1362.89	0.81516
		288.028	383.106	470.634	625.99	0.751823
									7	533.974	621.772	866.127	1008.54	0.858794
	21	424.94	583.02	694.346	952.647	0.72886				484.873	643.416	786.484	1043.65	0.753592
		310.058	470.068	506.631	768.085	0.659602				437.032	614.337	708.884	996.479	0.711388
		465.798	571.764	761.108	934.255	0.814668				663.862	786.142	1076.81	1275.15	0.844456
		232.82	310.161	380.425	506.799	0.750642				449.57	550.989	729.221	893.726	0.815933
		439.183	566.304	717.619	925.333	0.775525				507.036	730.905	822.433	1185.56	0.69371
		263.964	358.763	431.314	586.214	0.735761				653.121	847.434	1059.39	1374.57	0.770704
		254.88	325.686	416.471	532.167	0.782594				331.803	410.122	538.198	665.234	0.809035
		302.417	381.084	494.145	622.686	0.79357				540.596	673.002	876.868	1091.64	0.803261
		406.857	520.219	664.799	850.031	0.782088				342.462	450.907	555.487	731.389	0.759496
		259.095	383.789	423.358	627.106	0.675098				358.922	443.804	582.186	719.868	0.80874
		363.629	464.188	594.165	758.477	0.783366
		354.135	437.067	578.652	714.162	0.810253			9	408.466	560.879	662.548	909.768	0.72826
		393.415	488.262	642.835	797.814	0.805746				327.2	497.55	530.732	807.046	0.657622
		219.79	340.771	359.134	556.815	0.644979				476.873	635.834	773.507	1031.35	0.749996
										428.507	574.407	695.056	931.711	0.745999
	22	323.67	456.07	528.873	745.212	0.709694				313.28	449.68	508.153	729.399	0.696673
		689.308	870.576	1126.32	1422.51	0.791784				325.407	431.978	527.823	700.686	0.753295
		342.137	474.105	559.047	774.681	0.721648				239.236	321.573	388.05	521.604	0.743955
		249.65	336.267	407.925	549.456	0.742416				502.216	644.899	814.615	1046.05	0.778751
		316.926	388.125	517.853	634.191	0.816557				219.443	305.11	355.945	494.901	0.719226
		352.2	454.968	575.49	743.412	0.77412				783.947	916.754	1271.59	1487.01	0.855133
		664.048	772.959	1085.05	1263	0.859099				216.668	315.129	351.444	511.152	0.687553
		371.637	456.758	607.25	746.337	0.813641				439.456	617.163	712.815	1001.06	0.712058
		291.65	378.314	476.552	618.16	0.77092
		508.655	671.248	831.136	1096.81	0.757775			10	312.527	420.206	506.931	681.591	0.743747
		271.765	468.691	444.06	765.835	0.579838				211.804	328.641	343.555	533.069	0.644484
		450.001	558.09	735.296	911.912	0.806323				660.813	792.866	1071.87	1286.06	0.833449
										197.162	446.754	319.805	724.653	0.441321
	23	948.61	1105.43	1550.02	1806.26	0.858134				537.472	697.916	871.801	1132.05	0.77011
		1109.17	1223.85	1812.37	1999.76	0.906296				599.27	710.691	972.04	1152.77	0.843222
		219.208	320.702	358.183	524.023	0.683526				423.807	535.496	687.432	868.596	0.791429
		1057.85	1121.62	1728.52	1832.71	0.943149				279.351	402.808	453.119	653.371	0.693509
		282.227	371.543	461.155	607.096	0.759608				189.747	252.24	307.777	409.143	0.752248
		589.909	685.349	963.904	1119.85	0.860742				595.672	735.368	966.204	1192.8	0.810033
ID	FIELD	D1	D2	D1 CAL	D2 CAL	G RATIO			11	263.956	423.249	428.147	686.527	0.623642
2029	1	235.637	338.723	385.028	553.469	0.695663				691.167	837.735	1121.1	1358.84	0.825043
		224.207	361.168	366.351	590.144	0.620783				601.95	723.297	976.387	1173.22	0.832231
		731.748	852.537	1195.67	1393.03	0.858318				623.399	824.087	1011.18	1336.7	0.756472
		869.694	1014.93	1421.07	1658.39	0.856898				392.562	531.699	636.751	862.437	0.738316
		333.333	445.35	544.662	727.696	0.748474				368.126	477.7	597.115	774.849	0.770622
		155.974	239.698	254.859	391.663	0.65071				258.172	349.202	418.765	566.42	0.73932
		200.986	313.337	328.408	511.989	0.641437				350.373	476.681	568.319	773.196	0.735026
										376.241	559.151	610.278	906.965	0.672879
	80	767.251	866.553	1253.68	1415.94	0.885406				413.534	589.034	670.769	955.437	0.702055
		262.088	354.464	428.248	579.19	0.739392				361.314	505.653	586.066	820.19	0.714549
		649.335	723.995	1061	1183	0.896878
		216.115	285.787	353.129	466.972	0.75621			12	575.878	689.632	934.097	1118.61	0.835051
		360.047	446.512	588.312	729.595	0.806355				380.837	520.1	617.733	843.623	0.732238
										191.951	263.316	311.352	427.109	0.728976
	83	283.524	348.695	463.275	569.763	0.8131				267.172	325.137	433.364	527.385	0.821721
		228.035	305.486	372.606	499.16	0.746466				133.415	211.192	216.405	342.562	0.631724
		330.032	437.565	539.268	714.975	0.754247				1584.8	1739.04	2570.61	2820.78	0.911309
		307.846	486.42	503.016	794.804	0.632881				238.231	330.263	386.42	535.7	0.721337
		193.329	320.635	315.897	523.913	0.602957				432.733	555.712	701.91	901.387	0.7787
		421.321	576.945	688.433	942.721	0.730262				606.038	740.462	983.018	1201.06	0.818459
		770.137	952.785	1258.39	1556.84	0.808301				229.473	298.146	372.214	483.605	0.769667
		310.793	419.447	507.832	685.371	0.740959
									13	721.168	949.174	1169.76	1539.6	0.759785
	84	364.686	435.874	595.892	712.212	0.836678				438.056	580.156	710.544	941.036	0.755066
		602.757	790.728	984.897	1292.04	0.762281				347.908	498.262	564.321	808.201	0.698243
		238.537	392.184	389.766	640.824	0.608227				472.822	605.741	766.936	982.536	0.780568
		637.809	769.261	1042.17	1256.96	0.829119				296.522	370.6	480.971	601.128	0.800113
		210.705	296.744	344.289	484.876	0.710056				262.096	354.189	425.13	574.509	0.739989
		208.504	293.97	340.693	480.343	0.70927				248.552	347.87	403.161	564.259	0.714497
		272.391	428.849	445.083	700.734	0.635168				269.462	405.376	437.078	657.536	0.664721
		510.729	635.079	834.525	1037.71	0.804198				392.546	544.864	636.725	883.791	0.720448
										472.001	609.594	765.605	988.786	0.774287
	89	396.44	676.24	647.778	1104.97	0.586242				399.671	560.497	648.282	909.149	0.713065
		433.029	604.257	707.564	987.348	0.716631				343.91	435.056	557.836	705.678	0.790496
		221.93	309.53	362.631	505.768	0.71699				336.711	468.949	546.159	760.654	0.718012
		409.081	547.305	668.433	894.289	0.747446				224.629	294.308	364.357	477.379	0.763245
		474.391	711.52	775.149	1162.61	0.666729				310.413	480.337	503.502	779.126	0.64624
		228.107	330.218	372.724	539.572	0.690777				293.218	418.89	475.611	679.456	0.699988
		498.451	614.152	814.462	1003.52	0.811609				292.205	398.46	473.968	646.318	0.733336
		548.874	807.688	896.853	1319.75	0.679562				307.121	489.336	498.163	793.723	0.627628
										243.848	314.097	395.531	509.478	0.776346
	95	597.253	744.023	975.904	1215.72	0.802735
		464.002	597.501	758.173	976.309	0.776571			14	418.025	547.576	678.053	888.19	0.76341
		766.093	995.367	1251.79	1626.42	0.769659				268.531	412.249	435.568	668.684	0.651381
		227.772	312.271	372.176	510.247	0.729405				244.131	349.832	395.99	567.442	0.697852
		530.422	647.385	866.703	1057.82	0.81933				359.377	439.986	582.924	713.675	0.816792
		604.747	776.216	988.149	1268.33	0.779096				985.897	1209.21	1599.16	1961.38	0.815325
		298.881	421.816	488.368	689.242	0.708558				260.895	383.029	423.182	621.288	0.681136
		273.226	357.972	446.448	584.922	0.763261				392.011	480.934	635.858	780.094	0.815104
										299.708	402.768	486.138	653.306	0.744121
	98	370.928	572.246	606.092	935.042	0.648197				623.344	837.838	1011.09	1359.01	0.743991
		307.639	463.16	502.678	756.797	0.664218				163	267.255	264.393	433.498	0.609904
		242.524	333.425	396.281	544.812	0.727372				319.703	451.669	518.571	732.625	0.707826
		338.942	439.509	553.827	718.152	0.771183				480.601	674.759	779.554	1094.49	0.712256
		231.743	309.982	378.665	506.507	0.747601				305.851	423.406	496.103	686.782	0.722359
		346.66	470.37	566.438	768.578	0.736994				434.2	587.203	704.29	952.467	0.739438
		178.985	234.796	292.459	383.654	0.7623				671.193	816.189	1088.7	1323.89	0.82235
		207.129	276.509	338.446	451.812	0.749086
		280.585	330.174	458.472	539.5	0.849809			15	556.577	690.907	902.79	1120.68	0.805574
		288.114	381.294	470.775	623.029	0.755622				272.356	394.001	441.772	639.085	0.691257
										264.458	392.105	428.962	636.01	0.674457
	101	251.095	365.821	410.286	597.747	0.686388				459.226	634.286	744.883	1028.84	0.724005
		206.018	346.683	336.631	566.475	0.594255				477.196	815.818	774.031	1323.29	0.584929
		291.098	380.045	475.65	620.989	0.765957				371.618	517.313	602.779	839.103	0.718362
		238.133	301.36	389.106	492.418	0.790194				353.655	518.356	573.643	840.794	0.682263
		292.277	408.03	477.577	666.716	0.716313				328.295	455.748	532.508	739.242	0.720343
		293.956	362.728	480.32	592.693	0.810403				441.662	597.068	716.394	968.468	0.739718
										501.378	692.021	813.255	1122.49	0.724513
	102	319.614	468.683	522.245	765.822	0.681941				457.93	571.131	742.781	926.397	0.801795
		255.625	353.023	417.688	576.835	0.724103				480.925	593.243	780.08	962.264	0.810671
		240.684	318.805	393.275	520.923	0.754957
		793.955	1035.64	1297.31	1692.23	0.76663			16	474.384	603.235	769.47	978.471	0.7864
		176.726	341.252	288.768	557.601	0.517875				236.129	330.977	383.011	536.858	0.71343
		287.596	358.755	469.928	586.201	0.80165				330.058	433.057	535.367	702.436	0.762158
		232.381	325.5	379.708	531.863	0.71392				161.962	243.902	262.709	395.619	0.664045
		189.18	256.868	309.118	419.719	0.736487				384.849	518.16	624.241	840.476	0.742722
										347.151	480.234	563.093	778.959	0.722879
	107	871.201	986.341	1423.53	1611.67	0.883266				454.863	588.43	737.806	954.457	0.773011
		226.902	347.485	370.755	567.786	0.652984				381.243	508.968	618.392	825.567	0.749051
		344.436	461.017	562.804	753.296	0.747122				527.624	681.568	855.827	1105.53	0.774133
		253.954	333.496	414.958	544.928	0.76149				502.072	621.935	814.381	1008.8	0.807274
		240.958	369.77	393.722	604.199	0.651643				401.368	509.439	651.035	826.331	0.787863
										533.135	623.182	864.766	1010.83	0.855504
	110	497.355	666.67	812.672	1089.33	0.746029				619.788	737.02	1005.32	1195.48	0.840938
		895.545	1033.35	1463.31	1688.48	0.866645				343.006	438.029	556.37	710.501	0.783067
		230.463	320.79	376.574	524.167	0.718423				272.121	399.261	441.391	647.617	0.681562
		169.142	259.346	276.376	423.768	0.652187				452.881	614.747	734.591	997.144	0.736695
		214.577	308.712	350.616	504.431	0.695072				488.182	645.539	791.851	1047.09	0.756239
		292.72	349.672	478.301	571.359	0.837127
		147.769	287.346	241.453	469.52	0.514255			17	348.604	489.911	565.45	794.655	0.711566
		232.725	370.163	380.27	604.842	0.62871				510.325	640.312	827.768	1038.61	0.796994
		238.195	361.906	389.208	591.35	0.658168				226.491	336.265	367.378	545.435	0.673549
										446.363	649.368	724.019	1053.3	0.687381
	113	336.488	497.905	549.817	813.57	0.675808				455.571	631.671	738.955	1024.6	0.721216
		255.225	347.813	417.034	568.322	0.733799				401.738	552.272	651.635	895.807	0.727428
		414.019	516.172	676.502	843.418	0.802095				372.611	504.971	604.39	819.083	0.737886
		823.614	891.067	1345.77	1455.99	0.924301				285.645	379.132	463.328	614.967	0.753418
		344.839	470.185	563.462	768.276	0.733411				339.796	446.45	551.163	724.16	0.761107
										392.822	581.929	637.173	943.912	0.675034
	116	906.249	987.203	1480.8	1613.08	0.917997				578.349	707.553	938.105	1147.68	0.817393
		421.246	600.333	688.31	980.936	0.701687				947.629	1095.73	1537.09	1777.31	0.864841
		203.459	255.35	332.449	417.239	0.796785				299.908	472.144	486.463	765.837	0.635205
		400.888	503.162	655.046	822.16	0.796737				405.028	495.256	656.972	803.325	0.817815
		455.7	664.831	744.608	1086.33	0.685437				322.49	442.367	523.092	717.537	0.72901
		455.136	620.736	743.686	1014.27	0.73322				274.467	438.782	445.197	711.722	0.62552
										486.507	583.651	789.134	946.705	0.833558
	119	275.507	457.439	450.175	747.449	0.602281
		309.071	395.809	505.018	646.747	0.780859			18	264.32	390.046	428.738	632.67	0.677664
		217.007	291.053	354.587	475.577	0.745593				279.217	394.676	452.901	640.18	0.707459
		408.183	567.723	666.966	927.652	0.718983				482.967	595.791	783.392	966.397	0.810632
		380.706	480.937	622.069	785.845	0.791592				482.336	591.335	782.368	959.169	0.815673
		431.292	677.591	704.725	1107.17	0.636508				395.632	591.371	641.731	959.228	0.669008
		621.884	834.086	1016.15	1362.89	0.745587				310.757	422.404	504.06	685.156	0.735687
		196.395	314.941	320.907	514.609	0.623593				338.941	522.074	549.776	846.825	0.64922
		554.553	635.106	906.132	1037.75	0.873166				380.592	497.097	617.336	806.311	0.765629
										329.989	417.663	535.255	677.466	0.790084
	122	204.004	313.002	333.34	511.441	0.651766				632.724	755.876	1026.3	1226.06	0.837074
		313.472	390.994	512.209	638.879	0.801731				468.577	574.264	760.051	931.479	0.815961
		894.447	989.367	1461.51	1616.61	0.90406				222.272	378.132	360.534	613.345	0.587816
		492.585	663.982	804.877	1084.94	0.741865				248.324	361.566	402.792	586.475	0.686801
		169.068	271.031	276.255	442.861	0.623796				511.258	582.709	829.281	945.177	0.877381
		289.254	396.057	472.637	647.152	0.730334				305.498	439.046	495.53	712.15	0.695822
		293.639	435.9	479.802	712.255	0.673638				345.19	494.97	559.912	802.861	0.697396
		309.742	442.892	506.114	723.68	0.699362				485.899	578.23	788.148	937.912	0.840321
										372.329	481.496	603.933	781.006	0.773275
	125	664.874	868.356	1086.4	1418.88	0.76567
		282.67	410.14	461.879	670.163	0.689204			19	251.086	363.418	407.272	589.479	0.690901
		345.897	521.885	565.191	852.753	0.662784				421.437	786.017	683.588	1274.95	0.536168
		430.848	507.035	704	828.489	0.84974				216.924	319.157	351.859	517.686	0.679678
		221	326.187	361.111	532.985	0.677525				285.346	374.226	462.843	607.01	0.762496
		363.22	455.846	593.497	744.846	0.796804				276.067	407.044	447.792	660.242	0.678224
		713.762	778.175	1166.28	1271.53	0.917226				444.474	580.923	720.955	942.281	0.765117
										1169.81	1376.75	1897.48	2233.15	0.849687
	128	1423.25	1569.88	2325.58	2565.16	0.906601				305.321	415.746	495.243	674.357	0.734393
		416.427	576.302	680.436	941.67	0.722585				276.031	387.671	447.733	628.818	0.712024
		942.877	1044.93	1540.65	1707.4	0.902338				476.239	593.667	772.479	962.952	0.802199
		299.448	378.653	489.294	618.714	0.790824				718.79	818.879	1165.91	1328.25	0.877773
		224.438	292.636	366.729	478.163	0.766953				179.541	249.435	291.223	404.594	0.719791
		480.046	592.434	784.389	968.029	0.810294
									20	196.329	292.098	318.454	473.795	0.672134
	131	423.425	581.946	691.871	950.892	0.727602				355.013	472.822	575.845	766.936	0.750839
		206.18	257.94	336.895	421.471	0.799333				252.385	381.215	409.379	618.346	0.662054
		283.894	389.759	463.879	636.861	0.728383				264.955	362.817	429.768	588.504	0.730272
		328.694	371.271	537.082	606.652	0.885321				291.899	399.261	473.472	647.617	0.731098
		202.268	245.941	330.503	401.864	0.822425				335.049	468.002	543.463	759.118	0.715914
		442.709	504.192	723.381	823.843	0.878056				384.034	480.104	622.919	778.748	0.799898
		252.785	326.234	413.047	533.062	0.774858				193.08	304.862	313.184	494.498	0.633336
										246.008	352.308	399.035	571.458	0.698275
	134	161.227	223.647	263.443	365.436	0.720899				361.958	503.822	587.11	817.22	0.718424
		230.673	340.523	376.917	556.41	0.677408				442.191	572.155	717.252	928.058	0.772852
		194.795	257.597	318.292	420.91	0.756201				382.688	512.516	620.735	831.322	0.746685
		782.949	888.401	1279.33	1451.64	0.881301				216.002	290.338	350.364	470.94	0.743967
		265	398.362	433.007	650.918	0.665224				318.692	435.601	516.931	706.562	0.731614
		184.402	267.2	301.31	436.601	0.690127				289.883	403.719	470.202	654.848	0.718032
		994.418	1086.48	1624.87	1775.3	0.915262				270.354	358.632	438.525	581.716	0.753848
		253.112	310.258	413.582	506.958	0.815811				242.425	330.974	393.223	536.853	0.732459
		522.694	620.504	854.075	1013.9	0.84237				347.829	453.176	564.193	735.07	0.767536
		247.002	322.002	403.598	526.147	0.767082				368.481	473.371	597.691	767.827	0.778419
										444.083	578.584	720.321	938.487	0.767534
	137	382.232	490.292	624.562	801.131	0.779601
		183.1	271.472	299.183	443.582	0.674471			21	505.49	717.948	819.925	1164.54	0.704076
		163.221	255.691	266.701	417.796	0.638353				327.567	417.419	531.327	677.07	0.784744
		148	197.327	241.83	322.43	0.750024				389.625	497.667	631.987	807.236	0.782903
		261.283	384.468	426.933	628.216	0.679596				260.478	385.343	422.506	625.042	0.675964
										509.557	633.861	826.522	1028.15	0.803894
ID	FIELD	D1	D2	D1 CAL	D2 CAL	G RATIO				234.917	378.237	381.045	613.516	0.621084
2075	3	159.338	255.977	260.356	418.263	0.62247				348.447	488.984	565.195	793.152	0.712594
		152.31	208.977	248.873	341.466	0.728836				485.862	648.298	788.088	1051.57	0.749442
		391.685	477.602	640.008	780.395	0.820108				249.9	367.749	405.348	596.504	0.67954
		601.747	711.295	983.247	1162.25	0.845988				474.787	649.851	770.124	1054.08	0.730609
		544.548	776.137	889.784	1268.2	0.701613				449.668	611.278	729.38	991.518	0.735619
		255.977	391.152	418.263	639.137	0.654418				328.977	495.791	533.614	804.193	0.66354
		325.467	394.24	531.809	644.183	0.825555				267.735	387.331	434.277	628.266	0.69123
										691.08	857.683	1120.96	1391.2	0.805752
	4	261.123	384.505	426.672	628.276	0.679115				369.846	503.379	599.905	816.501	0.734727
		258.522	418.354	422.422	683.585	0.61795				300.222	415.217	486.972	673.499	0.723048
		596.212	733.508	974.203	1198.54	0.812823
		406.122	523.077	663.598	854.701	0.77641		ID	FIELD	D1	D2	D1 CAL	D2 CAL	G RATIO
		154.948	410.8	253.183	671.242	0.377186		55	4	637.067	756.4	1033.35	1226.91	0.842236
		455.782	563.35	744.742	920.507	0.809057				277.91	400.739	450.781	650.015	0.693494
		375.89	525.092	614.199	857.993	0.715856				354.154	478.803	574.452	776.638	0.739665
										201.586	299.961	326.981	486.549	0.672041
										323.373	429.471	524.524	696.619	0.752957
	5	323.945	400.476	529.322	654.373	0.8089				232.744	335.886	377.52	544.821	0.692926
		519.172	660.407	848.32	1079.1	0.786139				579.9	690.798	940.621	1120.5	0.839464
		880.393	1018.3	1438.55	1663.89	0.864572				388.404	568.372	630.007	921.922	0.683362
		269.616	345.488	440.549	564.523	0.780392				137.768	256.517	223.465	416.081	0.537072
		391.87	489.985	640.31	800.629	0.799759				159.824	247.2	259.241	400.968	0.646537
		320.888	414.343	524.327	677.031	0.77445				202.181	346.602	327.946	562.202	0.583323
		379.265	467.13	619.714	763.284	0.811905
		401.07	516.156	655.343	843.392	0.777033			5	214.14	272.8	347.344	442.493	0.784971
		217.993	292.865	356.198	478.538	0.744346				410.175	602.544	665.32	977.351	0.680739
										327.278	415.221	530.858	673.505	0.788202
	6	633.86	804.722	1035.72	1314.91	0.787676				488.097	627.619	791.713	1018.02	0.777696
		378.054	473.263	617.735	773.306	0.798824				552.941	674.83	896.893	1094.6	0.819378
		228.064	319.908	372.654	522.725	0.712905				344.733	503.684	559.171	816.996	0.684423
		209.304	326.833	342	534.041	0.6404				312.083	516.33	506.211	837.508	0.604425
		418.259	503.573	683.43	822.832	0.830583				381.727	628.983	619.177	1020.24	0.606896
		211.454	314.949	345.513	514.623	0.671391				232.203	336.007	376.643	545.017	0.691066
		456.334	632.792	745.644	1033.97	0.721144				306.496	446.125	497.149	723.633	0.687018
		373.343	534.899	610.038	874.018	0.697969				464.561	594.134	753.537	963.709	0.781913
		358.72	480.624	586.144	785.333	0.746363				445.502	570.103	722.622	924.73	0.781441
		337.12	436.551	550.85	713.319	0.772235				215.845	290.222	350.109	470.752	0.743724
	7	546.976	713.628	893.752	1166.06	0.766472			6	375.719	467.158	609.431	757.749	0.804265
		807.822	901.627	1319.97	1473.25	0.89596				262.67	414.744	426.061	672.731	0.63333
		979.471	1155.61	1600.44	1888.25	0.847581				237.412	327.134	385.092	530.625	0.725733
		291.386	378.922	476.121	619.154	0.768987				181.422	278.604	294.274	451.907	0.651182
		733.236	863.385	1198.1	1410.76	0.849257				284.635	522.158	461.689	846.961	0.545113
		189.011	413.105	308.842	675.008	0.457537				308.781	441.192	500.855	715.631	0.699879
										331.929	501.243	538.402	813.036	0.662212
	8	584.094	750.706	954.402	1226.64	0.77806				239.426	333.204	388.359	540.47	0.718557
		475.512	561.724	776.98	917.85	0.846522				200.801	289.795	325.707	470.059	0.692907
		517.067	629.708	844.881	1028.93	0.821122				458.24	614.528	743.284	996.789	0.745678
		436.872	530.154	713.843	866.265	0.824047				418.249	540.296	678.417	876.382	0.774111
		555.749	694.262	908.087	1134.42	0.800489
		289	376.902	472.222	615.853	0.766778			7	412.037	509.236	668.341	826.001	0.809128
		270.085	360.506	441.315	589.062	0.749183				199.435	273.585	323.492	443.766	0.728969
		426.744	521.64	697.294	852.353	0.818081				595.958	761.73	966.668	1235.56	0.782374
		276.523	380.384	451.835	621.542	0.726957				395.452	481.232	641.439	780.578	0.821749
		517.424	714.233	845.464	1167.05	0.724447				461.004	606.078	747.767	983.083	0.760635
		342.591	469.233	559.789	766.721	0.730108				226.753	318.673	367.803	516.9	0.711554
		297.881	388.577	486.734	634.93	0.766595				455.456	572.071	738.768	927.922	0.796153
		298.329	388.631	487.466	635.018	0.767641				277.654	375.362	450.366	608.852	0.739697
										362.163	483.557	587.443	784.349	0.748956
	9	279.1	368.797	456.046	602.609	0.756785				679.559	767.046	1102.27	1244.18	0.885943
		420.801	532.227	687.583	869.652	0.790642				427.349	570.251	693.177	924.97	0.749405
		341.393	455.706	557.832	744.618	0.749152
		315.087	419.534	514.848	685.513	0.75104			8	357.318	465.034	579.584	754.304	0.76837
		269.966	329.014	441.121	537.605	0.82053				419.934	589.498	681.15	956.19	0.712359
		258.488	363.807	422.366	594.456	0.710509				212.002	364.198	343.876	590.744	0.582106
		426.544	523.811	696.967	855.9	0.814309				529.245	683.48	858.457	1108.63	0.774339
		336.534	419.952	549.892	686.196	0.801363				281.485	440.511	456.58	714.527	0.638997
		262.508	354.08	428.935	578.562	0.74138
		406.719	576.174	664.574	941.461	0.705896			9	366.939	515.504	595.19	836.168	0.711806
		429.46	636.155	701.732	1039.47	0.675087				281.336	443.265	456.338	718.994	0.63469
		511.142	619.07	835.199	1011.55	0.825661				328.043	420.694	532.099	682.383	0.779766
		427.237	613.177	698.1	1001.92	0.69676				220.947	315.793	358.385	512.229	0.699658
										529.924	647.734	859.558	1050.65	0.81812
	10	378.875	507.726	619.077	829.618	0.746219				377.983	519.68	613.104	842.942	0.727338
		428.45	556.717	700.082	909.668	0.769601				447.182	635.89	725.347	1031.44	0.703238
		411.963	495.577	673.142	809.766	0.831279				274.838	371.888	445.798	603.217	0.739034
		383.919	512.385	627.319	837.23	0.749278				525.152	711.458	851.818	1154.01	0.738135
		663.34	825.099	1083.89	1348.2	0.803952
									10	307.327	479.896	498.497	778.411	0.640403
	11	218.28	304.105	356.667	496.904	0.717778				312.467	519.947	506.834	843.375	0.600959
		459.662	567.313	751.082	926.982	0.810244				196.837	267.899	319.278	434.543	0.734743
		378.951	488.73	619.201	798.578	0.775379				192.842	293.218	312.797	475.611	0.657674
		532.962	772.16	870.853	1261.7	0.690222				639.816	882.644	1037.81	1431.68	0.724886
		1123.66	1226.26	1836.04	2003.69	0.916329				283.471	403.033	459.801	653.736	0.703344
		183.255	244.99	299.436	400.31	0.74801
		922.684	1046.41	1507.65	1709.83	0.881759			11	247.372	357.05	401.247	579.149	0.692822
										614.818	833.623	997.26	1352.17	0.737525
	12	339.754	467.88	555.154	764.51	0.726156				489.931	588.537	794.688	954.631	0.832456
		708.668	794.492	1157.95	1298.19	0.891976				149.815	252.014	243.006	408.777	0.594471
		469.921	535.72	767.845	875.359	0.877177				274.135	461.104	444.658	747.929	0.594519
		537.995	615.469	879.077	1005.67	0.874122				501.825	725.679	813.98	1177.08	0.691525
		280.013	390.046	457.538	637.33	0.717897
		159.931	254.094	261.325	415.186	0.629417			12	385.665	498.317	625.564	808.29	0.773935
		326.536	416.864	533.556	681.15	0.783315				253.607	383.604	411.361	622.221	0.661117
		247.961	335.172	405.165	547.667	0.739802				271.064	437.713	439.677	709.988	0.619273
										809.39	974.09	1312.86	1580.01	0.830919
	13	468.579	578.692	765.652	945.575	0.809721				217.589	343.7	352.938	557.495	0.633078
		618.358	719.028	1010.39	1174.88	0.859992				249.159	365.014	404.146	592.067	0.682601
		249.69	322.237	407.99	526.531	0.774864				393.512	575.578	638.292	933.611	0.683681
		1202.54	1358.78	1964.93	2220.23	0.885014				262.008	399.618	424.988	648.196	0.655646
		299.808	428.235	489.882	699.73	0.700102				185.408	265.213	300.739	430.186	0.699091
		142.077	184.989	232.152	302.27	0.768029				498.704	661.553	808.918	1073.07	0.753838
		127.234	168.834	207.899	275.873	0.753604				381.913	507.671	619.478	823.463	0.752284
										211.055	266.224	342.34	431.826	0.792772
	15	331.907	421.375	542.332	688.521	0.787676
		327.132	466.93	534.529	762.958	0.700602			13	229.002	324.785	371.45	526.814	0.705088
		293.367	392.745	479.358	641.74	0.746966				265.754	355.383	431.064	576.446	0.747796
		257.266	393.787	420.369	643.443	0.653313				311.421	387.642	505.137	628.771	0.803373
		230.668	382.667	376.908	625.273	0.60279				468.209	682.434	759.454	1106.94	0.686087
		312.822	435.274	511.147	711.232	0.718678				280.507	382.037	454.994	619.679	0.73424
		373.412	492.48	610.15	804.706	0.758228				239.635	407.02	388.698	660.203	0.588755
		926.732	1024.18	1514.27	1673.5	0.904851				198.917	400.106	322.651	648.988	0.497161
										177.654	236.898	288.162	384.258	0.749918
	16	313.744	382.027	512.654	624.227	0.821261				201.774	323.818	327.286	525.246	0.623109
		341.867	427.693	558.606	698.845	0.799328				383.106	513.444	621.413	832.827	0.74615
		426.203	524.866	696.41	857.624	0.812022				238.271	334.031	386.485	541.812	0.71332
		548.337	629.871	895.975	1029.2	0.870554				179.576	282.202	291.28	457.743	0.636339
		336.655	418.031	550.09	683.057	0.805335				246.427	348.613	399.715	565.464	0.706878
		414.193	548.884	676.786	896.869	0.754609				219.046	304.202	355.301	493.428	0.720068
		318.421	445.427	520.296	727.822	0.714867				200.142	262.143	324.638	425.207	0.763484
		301.7	355.729	492.974	581.257	0.848118
									14	208.626	301.219	338.4	488.589	0.692606
	17	412.035	519.004	673.26	848.046	0.793896				431.49	513.889	699.894	833.549	0.839656
		996.076	1182.02	1627.58	1931.4	0.842693				265.204	348.941	430.172	565.996	0.760025
		419	477.419	684.641	780.096	0.877636				306.174	421.158	496.627	683.135	0.726981
		565.877	669.649	924.636	1094.2	0.845035				217.002	336.823	351.986	546.34	0.644261
										536.899	672.289	870.872	1090.48	0.798613
	18	221.461	321.409	361.864	525.178	0.689032				245.837	355.833	398.758	577.175	0.690877
		428.214	512.21	699.696	836.944	0.836013				238.648	339.229	387.097	550.243	0.703501
		308.058	424.536	503.363	693.686	0.725635				219.804	298.563	356.531	484.281	0.736206
		692.324	767.251	1131.25	1253.68	0.902344				388.417	521.384	630.028	845.706	0.744973
		523.878	588.884	856.01	962.229	0.889612				530.33	705.297	860.217	1144.02	0.751924
		428.515	502.016	700.188	820.288	0.853588				326.939	449.79	530.308	729.577	0.72687
		118.714	214.693	193.977	350.806	0.552948
									15	214.683	301.183	348.224	488.531	0.712799
	20	365.851	425.146	597.796	694.683	0.86053				144.137	220.601	233.796	357.824	0.653383
		294.486	394.017	481.186	643.819	0.747394				196.156	274.711	318.173	445.592	0.714045
		420.068	524.421	686.386	856.897	0.801013				411.709	518.18	667.809	840.509	0.794529
		222.428	305.333	363.444	498.91	0.728477				386.08	497.788	626.237	807.432	0.775591
		371.734	476.319	607.408	778.299	0.780431				465.43	584.127	754.946	947.478	0.796796
		582.722	681.202	952.16	1113.08	0.855432				363.147	458.236	589.039	743.277	0.792489
		233.94	325.5	382.255	531.863	0.71871				546.963	668.601	887.196	1084.5	0.818071
		291.894	446.446	476.951	729.487	0.653817				615.443	710.034	998.273	1151.7	0.86678
		731.801	825.651	1195.75	1349.1	0.886332				268.927	382.188	436.21	619.924	0.703651
		519.386	594.831	848.67	971.946	0.873166				253.838	361.996	411.735	587.172	0.701218
		695.632	900.244	1136.65	1470.99	0.772715				289.444	397.476	469.49	644.722	0.728205
	21	327.221	449.989	534.675	735.276	0.727176			16	192.052	325.333	311.516	527.703	0.590324
		353.937	448.454	578.328	732.768	0.789238				201.002	296.147	326.033	480.362	0.678724
		362.103	440.836	591.672	720.32	0.821401				203.931	302.61	330.784	490.846	0.673907
		435.725	553.436	711.969	904.307	0.787309				454.472	528.882	737.172	857.868	0.859307
		241.224	346.266	394.157	565.794	0.696644				268.61	386.871	435.696	627.52	0.694314
		147.851	230.972	241.587	377.405	0.640125				235.228	397.309	381.549	644.451	0.592053
		337.544	428.008	551.542	699.359	0.788639				621.402	835.501	1007.94	1355.22	0.743748
		310.297	373.926	507.021	610.99	0.829835				614.804	882.978	997.237	1432.23	0.696285
		316.304	439.42	516.837	718.007	0.719822				701.912	819.719	1138.53	1329.62	0.856284
		292.572	374.873	478.059	612.538	0.780456				841.836	982.47	1365.49	1593.61	0.856857
		250.2	349.285	408.824	570.727	0.71632				890.036	1067.07	1443.67	1730.83	0.834093
		435.587	558.757	711.743	913.002	0.779564				364.165	504.508	590.69	818.332	0.721822
		228.355	294.76	373.129	481.634	0.774715				578.802	745.968	938.84	1209.99	0.775907
	22	230.868	287.543	377.235	469.842	0.802899			17	237.811	316.893	385.739	514.013	0.750446
		266.413	335.181	435.315	547.681	0.794833				363.16	494.753	589.06	802.509	0.734023
		508.491	648.278	830.868	1059.28	0.784372				434.431	574.604	704.665	932.031	0.756053
		324.504	402.02	530.235	656.895	0.807184				287.66	364.722	466.596	591.594	0.78871
		308.869	375.435	504.688	613.456	0.822696				227.297	324.381	368.685	526.159	0.70071
		847.868	1001.11	1385.41	1635.79	0.846931				379.929	476.666	616.26	773.171	0.797055
		240.832	326.337	393.516	533.23	0.737986				475.746	616.263	771.679	999.603	0.771985
		402.89	493.009	658.317	805.57	0.817206				361.5	440.073	586.368	713.816	0.821455
		301.333	414.367	492.374	677.07	0.727213				352.759	472.265	572.189	766.033	0.746951
		259.517	357.604	424.047	584.32	0.725711				362.491	470.212	587.975	762.703	0.77091
										345.996	491.497	561.219	797.228	0.703964
	23	700.685	815.511	1144.91	1332.53	0.859197				316.689	436.715	513.682	708.369	0.725162
		243.778	350.119	398.33	572.09	0.696272				385.253	556.325	624.896	902.382	0.692496
		389.445	504	636.348	823.529	0.772708				351.979	439.956	570.924	713.626	0.800032
		328	432.001	535.948	705.884	0.759258				168.865	248.387	273.906	402.894	0.679846
		374.721	436.139	612.289	712.645	0.859178
		885.124	963.558	1446.28	1574.44	0.9186			18	265.213	400.465	430.186	649.57	0.662263
		287.084	354.177	469.092	578.721	0.810566				800.445	925.127	1298.35	1500.59	0.865227
		457.301	546.853	747.224	893.551	0.836241				353.394	432.042	573.219	700.79	0.817962
										208.634	376.733	338.413	611.076	0.553798
	24	266.835	361.697	436.005	591.008	0.737731				288.598	381.531	468.118	618.859	0.756421
		406.864	493.964	664.81	807.131	0.823671				298.873	474.721	484.784	770.017	0.629576
		323.498	385.565	528.592	630.008	0.839023				279.256	419.483	452.964	680.418	0.665715
		251.28	369.112	410.588	603.124	0.680769				228.965	348.373	371.39	565.075	0.657241
		332.623	423.632	543.502	692.209	0.78517				391.152	564.128	634.464	915.038	0.693375
		219.386	329.66	358.474	538.66	0.665492				675.089	795.191	1095.02	1289.83	0.848965
		234.241	344.041	382.747	562.158	0.680852				448.634	642.097	727.702	1041.51	0.698701
		446.866	548.015	730.173	895.449	0.815427
		244.8	303.066	400	495.206	0.807745			19	190.024	282.087	308.227	457.556	0.673636
		330.247	436.603	539.619	713.404	0.756401				429.958	560.045	697.409	908.416	0.76772
										301.505	395.309	489.053	641.207	0.762707
ID	FIELD	D1	D2	D1 CAL	D2 CAL	G RATIO				398.294	621.522	646.049	1008.13	0.640837
2074	2	324.425	402.404	530.106	657.523	0.806217				189.56	269.222	307.474	436.689	0.704103
		337.52	484.108	551.503	791.026	0.6972				431.823	526.095	700.434	853.347	0.820808
		272.331	416.358	444.985	680.324	0.654079				263.036	361.621	426.655	586.564	0.72738
		346.022	465.43	565.395	760.507	0.743446				438.275	610.318	710.9	989.96	0.718109
		209.268	343.588	341.941	561.418	0.609067				207.72	278.37	336.93	451.527	0.746201
		488.59	617.059	798.35	1008.27	0.791804				291.158	375.501	472.27	609.078	0.775385
		330.344	428.166	539.778	699.618	0.771533				393.672	252.078	638.552	408.881	1.56171
		458.24	553.982	748.758	905.199	0.827175				242.491	330.492	393.33	536.071	0.733727
		369.611	475.746	603.94	777.363	0.776908				177.574	340.412	288.032	552.162	0.521644
		407.491	520.002	665.835	849.676	0.783634				139.301	253.303	225.952	410.868	0.549938
										254.751	373.884	413.216	606.455	0.681364
	3	252.448	380.552	412.497	621.817	0.663373				214.267	321.31	347.55	521.178	0.666854
		293.288	398.559	479.229	651.24	0.735871				120.503	186.907	195.461	303.171	0.644722
		276.081	347.523	451.113	567.848	0.794425				274.98	351.411	446.029	570.003	0.782503
		451.629	552.637	737.956	903.002	0.817225				303.238	460.258	491.864	746.557	0.658844
		607.674	743.236	992.931	1214.44	0.817606
		561.492	705.395	917.471	1152.61	0.795997			20	629.356	886.163	1020.84	1437.39	0.710203
		305.167	525.957	498.639	859.407	0.580213				155.604	268.33	252.396	435.242	0.579898
		335.932	458.088	548.908	748.51	0.733335				541.458	618.371	878.267	1003.02	0.87562
										1017.34	1421.6	1650.17	2305.88	0.715633
	5	491.797	617.28	803.59	1008.63	0.796716				273.761	432.375	444.051	701.33	0.633156
		494.091	602.694	807.338	984.794	0.819804				361.749	463.573	586.771	751.934	0.78035
		329.134	450.675	537.801	736.397	0.730313				566.267	715.659	918.508	1160.83	0.791253
		521.277	637.74	851.76	1042.06	0.817382				372.392	502.546	604.035	815.15	0.741011
		457.299	584.002	747.221	954.252	0.783044				496.016	652.049	804.558	1057.65	0.760704
		441.249	562.256	720.995	918.719	0.784783
									21	282.67	398.811	458.502	646.888	0.708782
	6	658.493	904.861	1075.97	1478.53	0.727728				259.274	354.189	420.553	574.509	0.732022
		711.512	837.219	1162.6	1368	0.849852				269.007	412.017	436.34	668.308	0.652903
		272.356	398.045	445.026	650.4	0.684234				697.653	908.509	1131.62	1473.64	0.76791
		451.575	577.64	737.868	943.856	0.781759				1225.6	1467.38	1987.98	2380.14	0.835234
		198.708	263.643	324.686	430.789	0.753701				394.548	770.53	639.973	1249.83	0.512048
		502.985	603.199	821.871	985.619	0.833862				521.053	833.497	845.169	1351.97	0.625141
		477.698	572.449	780.552	935.374	0.834481				554.217	674.599	898.962	1094.23	0.82155
										115.086	171.082	186.674	277.502	0.672695
	4	471.489	576.771	770.407	942.436	0.817463
		409.566	588.905	669.225	962.263	0.69547			22	246.862	380.596	400.42	617.342	0.64862
		376.288	459.853	614.85	751.394	0.818279				210.772	300.013	341.881	486.633	0.702543
		312.228	452.342	510.176	739.121	0.690248				261.551	344.533	424.246	558.846	0.759146
		363.365	452.645	593.734	739.616	0.802759				384.74	546.004	624.064	885.64	0.704647
		307.774	388.911	502.899	635.475	0.791374				304.854	423.69	494.485	687.242	0.719521
		502.06	608.763	820.359	994.711	0.824722				451.054	605.562	731.628	982.246	0.744852
										293.728	400.945	476.439	650.349	0.732589
	7	287.941	367.448	470.492	600.405	0.783624				444.82	585.192	721.516	949.205	0.760127
		298.814	395.038	488.258	645.487	0.756418				270.755	449.672	439.176	729.386	0.602117
		352.321	552.42	575.688	902.647	0.637777				425.039	541.335	689.43	878.067	0.785168
		320.315	438.942	523.391	717.225	0.729743				171.724	283.232	278.543	459.414	0.606302
		687.982	851.679	1124.15	1391.63	0.807795				449.009	544.909	728.311	883.864	0.824007
		316.267	419.449	516.776	685.374	0.754006				321.512	437.175	521.505	709.115	0.735431
		538.41	689.38	879.755	1126.44	0.781006				272.308	431.87	441.695	700.511	0.630532
		265.384	351.717	433.634	574.701	0.754538				282.765	371.199	458.656	602.1	0.761761
	8	414.65	507.167	677.533	828.704	0.817581		ID	FIELD	D1	D2	D1 CAL	D2 CAL	G RATIO
		401.842	471.61	656.605	770.605	0.852064		3	4	183.06	263.388	296.931	427.226	0.69502
		502.8	645.666	821.569	1055.01	0.778731				284.653	364.537	461.719	591.294	0.780862
		379.026	465.249	619.324	760.211	0.814673				400.632	550.148	649.841	892.362	0.728226
		539.529	774.313	881.583	1265.22	0.696784				244.229	313.615	396.149	508.696	0.778754
		348.296	422.682	569.111	690.657	0.824014				235.608	304.113	382.166	493.284	0.774738
										380.927	484.665	617.879	786.146	0.785959
	9	574.488	681.091	938.706	1112.89	0.843482				299.488	415.851	485.782	674.527	0.720181
		221.551	322.025	362.011	526.185	0.687993				417.199	518.919	676.714	841.708	0.803977
		630.435	744.65	1030.12	1216.75	0.846619				219.738	317.746	356.424	515.397	0.691552
		344.553	430.074	562.995	702.735	0.801148				198.404	271.1	321.819	439.735	0.731848
		525.909	597.358	859.328	976.075	0.880392				346.508	428.501	562.05	695.046	0.808652
		392.944	440.581	642.065	719.904	0.891877				241.347	318.442	391.475	516.526	0.757899
		224.987	394.281	367.626	644.25	0.570626				397.217	523.038	644.302	848.389	0.759442
										277.337	335.567	449.852	544.303	0.826473
	10	339.991	430.415	555.541	703.292	0.789914				308.833	450.379	500.94	730.533	0.685718
		363.16	465.508	593.399	760.634	0.780137				319.803	433.407	518.733	703.004	0.737881
		284.763	360.472	465.299	589.007	0.789973				444.623	544.342	721.196	882.945	0.816808
		355.578	447.97	581.01	731.977	0.793754				210.04	299.546	340.693	485.876	0.701194
		233.185	360.555	381.021	589.142	0.646739				210.787	271.965	341.905	441.138	0.775052
		317.161	410.149	518.237	670.178	0.773282
		441.018	552.472	720.618	902.732	0.798263			5	227.809	320.755	369.515	520.278	0.710227
										310.426	446.432	503.523	724.131	0.695349
	11	666.24	757.392	1088.63	1237.57	0.87965				202.268	307.405	328.087	498.623	0.657985
		263.412	378.842	430.412	619.023	0.695308				225.999	345.232	366.579	559.98	0.654629
		409.185	501.786	668.603	819.912	0.815457				319.845	389.302	518.801	631.464	0.821586
		309.739	400.536	506.109	654.471	0.773311				210.772	297.776	341.881	483.005	0.707821
		321.014	580.211	524.533	948.057	0.553271				394.382	521.318	639.703	845.599	0.756509
		344.745	404.052	563.309	660.216	0.853219				305.872	388.909	496.137	630.826	0.786487
		327.562	424.775	535.232	694.077	0.771142				272.394	351.184	441.834	569.635	0.775645
		672.06	822.096	1098.14	1343.29	0.817496				450.156	596.84	730.171	968.099	0.754232
		389.836	482.777	636.987	788.851	0.807487				604.682	734.817	980.819	1191.9	0.822901
		378.048	507.772	617.725	829.693	0.744523				381.509	569.72	618.823	924.109	0.669643
										399.769	524.15	648.441	850.192	0.7627
	12	330.151	452.637	539.462	739.603	0.729395				198.051	269.139	321.247	436.554	0.735869
		598.048	800.944	977.203	1308.73	0.746679				216.56	288.059	351.269	467.243	0.75179
		543.231	626.709	887.632	1024.03	0.866799
		701.578	876.163	1146.37	1431.64	0.800739			6	201.358	293.886	326.611	476.695	0.685157
		848.559	1006.23	1386.53	1644.17	0.843306				494.486	585.821	802.076	950.225	0.844091
		492.565	679.432	804.845	1110.18	0.724966				459.631	552.761	745.54	896.601	0.831519
		243.8	376.671	398.366	615.475	0.647249				239.708	340.878	388.816	552.918	0.703208
		291.342	377.637	476.049	617.054	0.771487				254.88	346.811	413.426	562.541	0.734925
										205.078	355.648	332.645	576.875	0.576632
	13	370.36	479.508	605.163	783.51	0.772375				381.077	475.446	618.122	771.193	0.801515
		583.412	701.601	953.288	1146.41	0.831544				151.517	272.692	245.767	442.317	0.555634
		301.758	380.57	493.069	621.846	0.792911				279.791	341.539	453.832	553.99	0.819207
		621.283	672.767	1015.17	1099.29	0.923474				239.107	306.612	387.841	497.337	0.779836
										148.85	284.542	241.441	461.539	0.523121
	14	604.471	687.645	987.698	1123.6	0.879045				137.032	198.252	222.271	321.573	0.691201
		359.239	437.262	586.992	714.48	0.821565				323.367	444.45	524.514	720.916	0.727567
		547.792	679.493	895.085	1110.28	0.806178				138.32	233.166	224.361	378.205	0.593225
		498.083	634.713	813.861	1037.11	0.784737				424.644	514.286	688.79	834.193	0.825696
		565.762	676.436	924.448	1105.29	0.836387				257.474	378.103	417.633	613.298	0.680963
		428.413	575.978	700.021	941.141	0.743801				255.585	323.687	414.569	525.033	0.789605
		438.942	590.339	717.225	964.606	0.743542				373.877	478.004	606.444	775.342	0.782163
	15	506.596	601.186	827.771	982.33	0.842661			7	334.635	418.269	542.791	678.449	0.800047
		434.742	561.941	710.363	918.204	0.773643				307.405	397.414	498.623	644.622	0.773513
		477.627	598.671	780.436	978.221	0.797812				193.936	274.467	314.572	445.197	0.706591
		424.034	569.872	692.866	931.163	0.744086				292.828	362.044	474.979	587.25	0.808819
		470.136	639.836	768.196	1045.48	0.734776				529.283	663.644	858.518	1076.46	0.797541
		207.816	306.382	339.569	500.624	0.678291				282.091	407.573	457.563	661.1	0.692124
		584.999	732.515	955.881	1196.92	0.798617				455.808	599.226	739.339	971.969	0.760661
										697.269	823.175	1131	1335.22	0.847048
	16	292.027	383.308	477.168	626.32	0.76186				188.043	303.562	305.013	492.39	0.619455
		335.894	413.65	548.846	675.899	0.812025				336.534	429.438	545.872	696.566	0.783661
		381.361	485.603	623.139	793.469	0.785335				671.604	811.529	1089.37	1316.33	0.827579
		478.702	618.335	782.193	1010.35	0.774179				214.394	277.593	347.756	450.267	0.772332
		345.863	434.626	565.136	710.173	0.795772				267.135	376.707	433.304	611.034	0.709132
		391.063	499.322	638.992	815.886	0.783188				400.622	469.666	649.825	761.817	0.852993
		482.113	570.645	787.766	932.426	0.844856				163.692	352.223	265.515	571.32	0.46474
		295.489	390.448	482.825	637.987	0.756795
		395.98	491.321	647.026	802.812	0.80595			8	302.84	406.546	491.219	659.434	0.74491
										1140.94	1284.62	1850.65	2083.71	0.888154
	17	452.045	565.081	738.636	923.335	0.799965				322.902	414.122	523.76	671.723	0.779727
		483.384	612.647	789.843	1001.06	0.789009				360.544	510.061	584.817	827.339	0.706864
		514.782	616.56	841.147	1007.45	0.834926				219.009	296.811	355.241	481.439	0.737874
		399.94	542.121	653.497	885.819	0.737732				519.277	641.034	842.288	1039.78	0.810062
		342.677	426.75	559.93	697.304	0.802992				459.831	587.251	745.864	952.545	0.783023
		377.359	512.501	616.6	837.42	0.736309				202.044	320.624	327.724	520.065	0.630159
		431.349	541.983	704.819	885.593	0.795872				522.456	682.281	847.445	1106.69	0.765749
		383.49	458.039	626.618	748.43	0.837243				389.001	504.036	630.975	817.567	0.771772
										147.99	363.989	240.046	590.405	0.406578
	19	297.901	391.772	486.766	640.15	0.760394				301.982	379.415	489.827	615.426	0.795915
		461.873	556.004	754.694	908.503	0.830701				411.176	498.654	666.944	808.837	0.824572
		331.548	429.787	541.745	702.266	0.771424
		321.962	425.455	526.082	695.188	0.756747			9	573.998	708.295	931.048	1148.88	0.810394
		404.618	567.194	661.141	926.788	0.713368				254.849	343.284	413.375	556.82	0.742385
		811.408	896.571	1325.83	1464.99	0.905013				530.352	611.382	860.252	991.686	0.867464
		423.445	497.646	691.904	813.147	0.850896				357.289	434.729	579.537	705.148	0.821866
		316.93	410.02	517.859	669.967	0.772962				307.824	445.22	499.303	722.165	0.691398
										349.779	403.994	567.356	655.295	0.865802
	20	232.848	353.464	380.471	577.556	0.65876				285.63	359.765	463.303	583.553	0.793935
		323.483	414.409	528.567	677.139	0.780589				485.904	609.444	788.156	988.543	0.797291
		209.153	291.548	341.753	476.386	0.717388				283.387	360.181	459.665	584.228	0.786791
		376.719	462.467	615.554	755.665	0.814586				387.491	525.681	628.526	852.676	0.737122
		350.605	487.611	572.884	796.75	0.719026				310.077	394.028	502.957	639.129	0.786942
		284.823	380.271	465.397	621.358	0.749				653.52	764.623	1060.04	1240.25	0.854696
		298.142	420.761	487.16	687.518	0.708578				765.663	961.216	1241.94	1559.13	0.796557
										481.119	630.698	780.394	1023.02	0.762836
	21	415.221	501.139	678.466	818.855	0.828555				103.288	219.244	167.537	355.623	0.47111
		372.086	436.1	607.984	712.582	0.853213				322.132	423.373	522.511	686.728	0.76087
		308.133	433.687	503.485	708.639	0.710496				277.346	381.932	449.866	619.509	0.726166
		379.613	487.955	620.283	797.312	0.777967				494.149	644.546	801.53	1045.48	0.766662
		648.093	766.212	1058.98	1251.98	0.84584				192.824	294.567	312.768	477.8	0.654601
		303.415	437.049	495.776	714.132	0.694236
		274.168	364.779	447.987	596.044	0.7516			10	175.808	258.147	285.168	418.725	0.681038
		341.505	409.625	558.015	669.322	0.833702				422.338	538.472	685.049	873.423	0.784327
		241.256	356.35	394.209	582.271	0.67702				183.096	301.982	296.989	489.827	0.606314
										261.457	340.016	424.094	551.52	0.768955
	22	399.4	481.467	652.614	786.711	0.829548				536.805	651.978	870.719	1057.53	0.823348
		299.6	390.141	489.542	637.485	0.767927				502.777	620.201	815.525	1005.99	0.810668
		474.537	597.71	775.387	976.65	0.793925				263.105	359.21	426.767	582.653	0.732455
		241.61	345.338	394.788	564.278	0.699633				487.05	632.699	790.015	1026.26	0.769797
		641.643	716.436	1048.44	1170.65	0.895604				246.364	383.542	399.612	622.121	0.642339
		462.64	567.048	755.948	926.549	0.815874				303.434	393.777	492.182	638.722	0.770573
		369.195	488.007	603.26	797.397	0.756536				355.169	459.971	576.098	746.091	0.772155
										281.81	386.825	457.107	627.446	0.728521
	23	377.33	454.755	616.552	743.064	0.829743
		484.822	613.862	792.193	1003.04	0.78979			11	256.368	325.641	415.839	528.203	0.787272
		523.138	606.286	854.801	990.663	0.862857				423.927	525.8	687.627	852.869	0.806251
		346.261	426.967	565.786	697.658	0.810978				343.293	436.976	556.835	708.793	0.785611
		450.195	539.058	735.613	880.814	0.835151				197.396	299.04	320.184	485.055	0.660099
		213.697	313.166	349.178	511.709	0.682376				605.333	756.265	981.875	1226.69	0.800424
		257.857	361.836	421.335	591.235	0.712635				342.794	422.664	556.026	685.578	0.811032
		256.164	329.309	418.569	538.087	0.777883				262.132	334.97	425.189	543.335	0.782554
		409.515	510.546	669.142	834.225	0.802112				112.379	271.33	182.283	440.108	0.414178
		593.394	708.768	969.598	1158.12	0.837219				224.952	278.667	364.881	452.009	0.807243
										515.237	704.355	835.735	1142.49	0.731502
	24	195.218	343.184	318.984	560.758	0.568844				482.263	601.725	782.25	976.022	0.801467
		395.051	485.604	645.508	793.471	0.813525				233.42	394.73	378.617	640.268	0.591341
		318.284	404.947	520.072	661.678	0.785989				345.356	492.102	560.181	798.209	0.701798
		291.548	331.557	476.386	541.76	0.87933				351.735	421.378	570.528	683.492	0.834726
		334.073	427.2	545.871	698.039	0.782006				305.655	392.72	495.785	637.008	0.778303
		684.39	839.255	1118.28	1371.33	0.815473				265.561	352.853	430.751	572.342	0.752611
		544.015	696.184	888.913	1137.56	0.781424
		528.836	633.782	864.111	1035.59	0.834413			12	195.533	269.863	317.162	437.729	0.724564
		424.796	529.884	694.111	865.824	0.801677				235.926	337.881	382.681	548.057	0.698252
		413.826	586.322	676.186	958.042	0.7058				252.958	342.605	410.308	555.719	0.738337
		544.059	710.987	888.985	1161.74	0.765217				292.043	455	473.706	738.028	0.641853
										329.342	377.298	534.206	611.993	0.872896
ID	FIELD	D1	D2	D1 CAL	D2 CAL	G RATIO				305.693	375.483	495.846	609.049	0.814133
2026	1	426.31	536.064	696.585	875.922	0.79526				162.816	237.491	264.094	385.22	0.685567
		309.584	403.231	505.856	658.874	0.767758				320.214	399.462	519.4	647.943	0.801613
		466.01	662.849	761.454	1083.09	0.703041				483.224	600.202	783.809	973.552	0.805102
		208.158	291.65	340.127	476.552	0.713725				178.294	257.963	289.2	418.426	0.691161
		610.913	776.711	998.224	1269.14	0.786538				520.931	625.71	844.971	1014.93	0.832544
		243.095	344.331	397.214	562.632	0.705992				195.724	280.318	317.472	454.687	0.698221
		450.994	543.609	736.918	888.25	0.829629				302.002	376.033	489.859	609.941	0.803126
		187.171	294.715	305.835	481.56	0.635092				284.412	350.081	461.328	567.845	0.812418
										192.566	279.329	312.35	453.083	0.689388
	5	151.66	235.332	247.81	384.529	0.644451				602.959	815.668	978.024	1323.05	0.739221
		331.035	482.348	540.907	788.15	0.686299				723.305	902.886	1173.23	1464.52	0.801103
		243.655	328.393	398.129	536.59	0.741962				302.088	423.499	489.999	686.932	0.713315
		977.18	1142.98	1596.7	1867.62	0.854939				363.071	487.693	588.916	791.058	0.744466
		671.668	751.425	1097.5	1227.82	0.893859
		687.867	814.921	1123.97	1331.57	0.84409			13	314.364	396.285	509.911	642.79	0.793278
		256.4	314.014	418.954	513.095	0.816524				396.824	488.485	643.665	792.342	0.812357
		680.007	908.119	1111.12	1483.85	0.748808				272.061	334.013	441.294	541.783	0.814522
										297.511	374.509	482.575	607.469	0.794403
	6	191.971	284.345	313.678	464.616	0.675134				295.986	376.992	480.101	611.496	0.785125
		811.66	948.356	1326.24	1549.6	0.85586				147.272	197.436	238.881	320.249	0.745923
		321.342	482.17	525.069	787.859	0.66645				715.2	818.123	1160.08	1327.03	0.874196
		248.362	382.509	405.82	625.015	0.649297				256.439	367.445	415.954	596.011	0.697898
		297.894	391.487	486.755	639.685	0.760929				198.404	326.267	321.819	529.218	0.608103
		411.954	504.575	673.127	824.469	0.816438				149.79	235.287	242.965	381.645	0.636627
		239.069	347.071	390.636	567.109	0.688819				188.043	266.16	305.013	431.722	0.706504
		259.509	379.269	424.034	619.721	0.684235				172.624	254.008	280.003	412.011	0.679601
		216.553	324.373	353.845	530.021	0.667605				451.165	600.54	731.808	974.1	0.751266
		186.821	255.18	305.263	416.961	0.732115				333.03	407.413	540.188	660.84	0.817426
	13	175.411	284.431	286.619	464.757	0.616708			14	336.488	426.907	545.797	692.46	0.7882
		211.085	326.928	344.91	534.196	0.645662				417	578.913	676.391	939.02	0.720315
		361.448	467.586	590.601	764.029	0.773009				166.519	235.759	270.101	382.411	0.70631
		215.418	342.8	351.99	560.131	0.628407				175.012	225.621	283.877	365.966	0.77569
		354.359	511.15	579.018	835.212	0.693258				246.473	394.771	399.789	640.334	0.624344
		385.005	479	629.093	782.68	0.803768				259	384.001	420.108	622.865	0.674477
		380.132	441.963	621.131	722.162	0.860099				223.213	413.688	362.06	671.019	0.539568
		295.481	387.108	482.812	632.529	0.763304				379.191	501.288	615.063	813.109	0.756433
		261.612	351.027	427.471	573.574	0.745276				348.737	452.674	565.665	734.255	0.770393
		376.276	566.428	614.83	925.536	0.664296				241.23	336.4	391.285	545.654	0.717093
		216.116	314.353	353.131	513.649	0.687495				490.667	637.154	795.882	1033.49	0.770092
		667.387	747.335	1090.5	1221.14	0.893023				156.16	267.363	253.298	433.674	0.584075
		242.846	342.023	396.807	558.861	0.710028				213.537	303.295	346.366	491.957	0.704057
		687.979	834.389	1124.15	1363.38	0.82453				308.995	412.255	501.202	668.694	0.749524
										410.29	470.425	665.507	763.048	0.872169
	14	244.624	398.252	399.712	650.739	0.614244				389.014	480.276	630.996	779.027	0.80998
		237.994	390.309	388.879	637.76	0.609758				270.039	318.22	438.014	516.166	0.848592
		218.33	310.292	356.748	507.013	0.703628				447.224	611.257	725.415	991.483	0.731646
		242.627	323.544	396.449	528.667	0.749904				202.97	275.772	329.226	447.313	0.736007
		665.733	802.708	1087.8	1311.61	0.829359				381.077	471.088	618.122	764.124	0.80893
		443.445	550.426	724.583	899.389	0.80564				182.59	292.73	296.168	474.82	0.623749
		372.945	482.276	609.387	788.033	0.773302				314.127	422.83	509.527	685.847	0.742916
		468.585	698.713	765.662	1141.69	0.67064				216.694	304.354	351.486	493.674	0.71198
		241.149	319.625	394.034	522.263	0.754475
		383.156	564.571	626.072	922.502	0.678668			16	175.559	296.435	284.764	480.83	0.592234
		356.561	563.716	582.616	921.105	0.632519				372.49	502.842	604.194	815.63	0.740769
		168.297	280.029	274.995	457.564	0.600998				271.273	457.252	440.016	741.681	0.593268
		174.413	236.144	284.989	385.856	0.738587				748.267	852.528	1213.72	1382.83	0.877704
		124.544	199.444	203.503	325.889	0.624456				222.991	329.091	361.7	533.799	0.677597
										270.795	344.723	439.24	559.155	0.785544
	15	222.847	300.486	364.129	490.99	0.741622				304.427	409.214	493.793	663.762	0.743931
		148.556	272.855	242.739	445.842	0.54445				344.768	461.172	559.228	748.04	0.747591
		754.836	892.406	1233.39	1458.18	0.845844				321.255	429.955	521.089	697.404	0.747183
		588.083	740.671	960.92	1210.25	0.793987				304.946	415.562	494.635	674.058	0.733816
		239.52	321.479	391.373	525.292	0.745056				234.002	313.334	379.561	508.24	0.746813
		624.743	766.703	1020.82	1252.78	0.814844				586.523	697.651	951.364	1131.62	0.840711
		503.83	587.389	823.252	959.786	0.857745				271.487	379.012	440.363	614.773	0.716302
		1061.02	1233.12	1733.7	2014.9	0.860438				278	345.333	450.927	560.144	0.80502
		159.113	258.863	259.989	422.979	0.614661
		176.819	311.592	288.92	509.137	0.56747			17	300.666	425.988	487.692	690.97	0.705809
										641.878	740.335	1041.15	1200.85	0.86701
	16	887.945	1071.84	1450.89	1751.37	0.828432				191.471	274.437	310.574	445.148	0.697687
		234.489	431.829	383.152	705.603	0.543014				299.475	401.33	485.761	650.973	0.746206
		372.945	538.609	609.387	880.08	0.692423				295.36	372.535	479.086	604.267	0.792838
		154.777	257.706	252.904	421.088	0.600595				232.215	306.888	376.662	497.785	0.756677
		627.891	808.24	1025.97	1320.65	0.776862				582.646	674.383	945.075	1093.88	0.863969
		340.044	512.89	555.627	838.056	0.662996				365.803	445.92	593.347	723.3	0.820333
		287.153	379.314	469.204	619.794	0.757032				511.522	632.294	829.709	1025.61	0.808994
		235.077	326.969	384.113	534.263	0.718958				380.058	485.408	616.469	787.351	0.782966
										237.655	347.766	385.486	564.09	0.683376
	18	540.461	718.636	883.106	1174.24	0.752065				365.268	466.674	592.479	756.964	0.782705
		553.137	661.4	903.819	1080.72	0.836312				598.31	731.276	970.483	1186.16	0.818173
		268.967	370.937	439.489	606.106	0.725102				534.443	641.793	866.888	1041.01	0.832734
		347.407	458.19	567.658	748.676	0.758216				230.95	367.691	374.61	596.41	0.628109
		1202.2	1392.93	1964.38	2276.04	0.86307				349.641	436.181	567.132	707.503	0.801596
		438.215	556.511	716.038	909.332	0.787433				467.08	632.071	757.623	1025.24	0.738968
		349.006	500.408	570.271	817.66	0.697443				355.179	456.158	576.115	739.907	0.778632
		503.522	669.94	822.748	1094.67	0.751593				287.272	348.862	465.967	565.868	0.823455
		235.759	323.099	385.227	527.94	0.72968				810.395	983.305	1314.49	1594.96	0.824154
	17	304.237	399.505	497.119	652.786	0.761535			18	376.351	454.868	610.456	737.814	0.827385
		200.289	321.409	327.27	525.178	0.623159				335.412	388.295	544.052	629.83	0.863807
		760.868	906.697	1243.25	1481.53	0.839165				349.052	466.674	566.176	756.964	0.747957
		302.149	447.954	493.708	731.951	0.674509				179.805	242.596	291.651	393.5	0.741171
		330.492	486.621	540.02	795.132	0.679157				453.186	532.135	735.086	863.144	0.851637
		337.968	446.161	552.235	729.021	0.757502				171.511	281.812	278.198	457.11	0.608601
		201.718	297.321	329.605	485.819	0.678452				208	294.67	337.384	477.967	0.705874
		451.633	606.712	737.962	991.359	0.744394				297.838	353.899	483.105	574.038	0.84159
		636.892	759.717	1040.67	1241.37	0.838328				393.802	523.09	638.763	848.473	0.752838
		234.555	457.423	383.26	747.423	0.512775				188.119	253.246	305.137	410.775	0.742831
										501.333	630.001	813.182	1021.89	0.795765
	19	685.257	812.236	1119.7	1327.18	0.843667				252.899	381.935	410.212	619.514	0.662152
		209.745	298.304	342.721	487.425	0.703125				493.447	648.857	800.391	1052.47	0.760487
		239.351	376.881	391.096	615.819	0.635084				179.645	255.812	291.391	414.937	0.702254
		601.302	687.712	982.52	1123.71	0.874351				160.355	319.38	260.102	518.047	0.502082
		997.246	1232.02	1629.49	2013.11	0.809439				244.659	324.376	396.847	526.151	0.754245
		533.014	704.911	870.938	1151.82	0.756144				497.512	606.76	806.985	984.189	0.819949
		170	257.116	277.778	420.124	0.66118				234.403	342.707	380.211	555.885	0.683975
		342.176	458.214	559.111	748.716	0.74676				200.98	287.312	325.998	466.032	0.699518
		544.758	675.047	890.127	1103.02	0.806993				126.183	236.254	204.674	383.214	0.534099
		270.237	378.293	441.564	618.126	0.714359				390.656	507.468	633.66	823.134	0.769814
										230.945	306.529	374.602	497.202	0.75342
	31	431.082	714.358	704.382	1167.25	0.603454				159.522	281.78	258.751	457.059	0.566123
		714.616	830.927	1167.67	1357.72	0.860023
		473.521	626.766	773.727	1024.13	0.755499			19	417.594	545.466	677.354	884.768	0.765573
		400.056	508.063	653.686	830.168	0.787414				237.94	302.067	385.948	489.965	0.787706
		274.398	384.666	448.363	628.539	0.713341				262.739	361.934	426.173	587.072	0.725931
		186.71	296.331	305.082	484.201	0.630072				389.407	450.602	631.634	730.895	0.864193
		257.472	324.318	420.706	529.931	0.793887				458.519	525.487	743.736	852.361	0.87256
										396.561	517.14	643.238	838.822	0.766835
	32	250.529	319.526	409.361	522.101	0.784065				274.942	357.2	445.967	579.393	0.769714
		198.648	310.421	324.588	507.224	0.639931				259.444	355.061	420.829	575.923	0.730703
		593.483	677.681	969.743	1107.32	0.875756				293.315	396.244	475.769	642.724	0.740238
		962.406	1080.82	1572.56	1766.04	0.890445				181.893	256.205	295.038	415.575	0.709951
		322.531	456.777	527.011	746.368	0.706102				404.005	473.334	655.312	767.767	0.85353
		529.379	692.822	864.998	1132.06	0.764091				278.907	376.745	452.398	611.096	0.740307
		177.485	271.84	290.008	444.183	0.652902				569.414	639.688	923.612	1037.6	0.890143
		409.47	517.175	669.069	845.057	0.791744				262.922	318.867	426.47	517.215	0.824551
		630.254	837.936	1029.83	1369.18	0.752151
		243.249	327.645	397.466	535.368	0.742416			20	645.789	725.135	1047.5	1176.2	0.890578
		132.506	231.657	216.513	378.525	0.571992				508.985	581.483	825.594	943.189	0.875322
										467.049	546.773	757.572	886.888	0.854192
	33	249.804	323.048	408.176	527.856	0.773272				424.972	494.604	689.322	802.268	0.859217
		228.95	319.302	374.101	521.735	0.717033				247.14	348.572	400.871	565.398	0.709007
		238.757	331.803	390.126	542.162	0.719575				248.136	358.521	402.487	581.536	0.69211
		589.873	677.837	963.845	1107.58	0.870228				208.619	301.077	338.388	488.359	0.692909
		209.06	292.015	341.601	477.149	0.715922				177.32	231.451	287.62	375.423	0.766123
		344.988	466.439	563.706	762.155	0.739621				197.023	256.134	319.579	415.46	0.769218
		631.499	845.66	1031.86	1381.8	0.746753				300.104	386.757	486.781	627.335	0.77595
		437.311	503.849	714.56	823.283	0.867941				234.497	280.058	380.364	454.265	0.837316
										284.261	387.191	461.083	628.039	0.734162
	34	768.005	1000.06	1254.91	1634.08	0.76796				223.271	275.975	362.155	447.643	0.809026
		314.805	424.564	514.387	693.732	0.741478				758.056	940.004	1229.6	1524.72	0.806439
		163.174	212.937	266.624	347.936	0.766302				151.452	243.552	245.661	395.051	0.621847
		345.024	435.851	563.765	712.175	0.79161				209.419	280.815	339.686	455.493	0.745754
		321.731	415.897	525.704	679.57	0.773583				381.608	463.816	618.984	752.328	0.822757
		503.282	590.23	822.356	964.428	0.852688
									21	407.942	518.423	661.698	840.903	0.78689
	35	572.811	716.464	935.966	1170.69	0.799497				424.909	519.199	689.22	842.162	0.818393
		417.844	497.86	682.752	813.497	0.83928				228.658	376.276	370.892	610.335	0.607687
		409.29	472.483	668.775	772.031	0.866253				275.305	338.133	446.556	548.465	0.814191
		447.182	532.616	730.69	870.288	0.839596				336.35	448.308	545.573	727.174	0.750265
		668.009	852.76	1091.52	1393.4	0.783349				167.966	316.305	272.448	513.059	0.531025
		452.84	681.792	739.935	1114.04	0.664191				240.133	300.651	389.505	487.668	0.79871
		639.766	730.337	1045.37	1193.36	0.875987				189.455	241.404	307.304	391.567	0.784805
		199.114	269.333	325.35	440.087	0.739286				315.865	427.591	512.346	693.57	0.738708
		220.101	296.012	359.642	483.68	0.743554				613.016	715.637	994.337	1160.79	0.856602
		454.199	562.019	742.155	918.332	0.808156				296.058	340.604	480.218	552.473	0.869215
										433.526	587.61	703.197	953.127	0.737778
	36	553.075	693.612	903.717	1133.35	0.797384				659.175	815.53	1069.21	1322.82	0.808278
		278.237	368.896	454.636	602.771	0.754242				325.652	454.371	528.221	737.008	0.716709
		533.085	644.664	871.054	1053.37	0.826919				350.782	487.784	568.983	791.205	0.719134
		264.008	364.934	431.386	596.297	0.72344				391.735	505.598	635.41	820.1	0.774795
		1121.56	1338.63	1832.61	2187.31	0.837835				202.852	281.246	329.034	456.192	0.721262
		384.468	534.464	628.216	873.307	0.719352
		435.807	589.932	712.103	963.941	0.738741		ID	FIELD	D1	D2	D1 CAL	D2 CAL	G RATIO
		337.313	496.488	551.165	811.255	0.679398		25	5	198.736	285.575	322.358	463.214	0.695915
		382.685	578.498	625.302	945.258	0.661515				223.815	274.874	363.037	445.857	0.814246
		235.975	335.386	385.58	548.016	0.703592				489.399	637.021	793.825	1033.27	0.768262
		942.043	1071.84	1539.29	1751.37	0.878906				357.968	438.543	580.639	711.334	0.816267
		332.816	447.502	543.817	731.212	0.74372				208.166	310.886	337.654	504.27	0.669589
										477.782	600.663	774.982	974.3	0.795424
	37	396.353	489.412	647.636	799.693	0.809856				377.154	459.557	611.759	745.42	0.82069
		475.395	628.783	776.789	1027.42	0.756056				422.849	549.622	685.878	891.509	0.769345
		505.079	661.504	825.292	1080.89	0.763531				309.613	395.034	502.205	640.761	0.783763
		581.42	661.214	950.033	1080.42	0.879322				189.024	267.374	306.605	433.691	0.706965
		318.057	463.734	519.701	757.735	0.685861
		500.137	682.97	817.217	1115.96	0.732297			6	373.484	504.967	605.806	819.077	0.739621
		181.593	308.785	296.721	504.551	0.588089				179.541	278.756	291.223	452.153	0.644079
		251.213	354.519	410.479	579.279	0.708602				559.341	681.318	907.274	1105.13	0.820969
		214.516	309.06	350.516	505	0.694092				234.095	325.654	379.712	528.224	0.718846
		207.196	290.016	338.556	473.882	0.71443				321.731	389.393	521.861	631.611	0.826237
		693.277	808.421	1132.81	1320.95	0.857569				639.382	727.025	1037.1	1179.26	0.87945
		178.458	245.594	291.598	401.297	0.726638				950.766	1114.71	1542.18	1808.11	0.852926
		236.516	306.529	386.464	500.864	0.771594				611.709	714.723	992.217	1159.31	0.855869
										318.284	440.513	516.269	714.53	0.72253
	38	455.596	571.685	744.438	934.126	0.796935				474.374	606.199	769.454	983.279	0.782538
		387.328	573.972	632.889	937.863	0.67482				239.14	448.264	387.895	727.102	0.53348
		333.398	400.649	544.768	654.655	0.832145				373.263	520.424	605.448	844.149	0.717229
		265.663	433.549	434.09	708.413	0.612763				265.307	382.351	430.339	620.189	0.693883
		205.139	369.329	335.194	603.479	0.555437				293.474	361.437	476.027	586.265	0.811964
		354.954	630.203	579.99	1029.74	0.563238				216.748	311.224	351.574	504.818	0.696437
		247.952	348.769	405.15	569.884	0.710935
		402.172	509.133	657.144	831.917	0.789915			7	341.552	421.797	554.011	684.172	0.809754
		721.177	915.924	1178.39	1496.61	0.787376				278.632	368.64	451.952	597.949	0.755838
										247.027	324.458	400.688	526.284	0.761353
	39	432.125	529.32	706.087	864.902	0.816378				724.815	841.592	1175.68	1365.1	0.861243
		249.648	341.977	407.922	558.786	0.730014				156.434	250.108	253.742	405.685	0.625466
		238.7	452.593	390.033	739.531	0.527405				505.356	650.934	819.708	1055.84	0.776355
		554.155	708.138	905.482	1157.09	0.782552				572.598	668.031	928.777	1083.57	0.857143
		557.34	616.117	910.686	1006.73	0.904601				464.245	595.049	753.024	965.193	0.780179
		381.79	474.7	623.84	775.654	0.804276				370.842	453.689	601.521	735.902	0.817393
		423.093	553.629	691.328	904.623	0.764218				258.799	347.691	419.782	563.969	0.744336
		182.779	294.594	298.658	481.363	0.620444				213.802	276.167	346.795	447.954	0.774176
		332.71	435.788	543.644	712.072	0.763468				223.333	285	362.255	462.281	0.783625
		416.009	505.34	679.753	825.719	0.823226				201.492	303.936	326.828	492.996	0.662942
										342.686	428.085	555.85	694.371	0.800509
	40	391.234	521.463	639.271	852.064	0.750262
		293.927	406.813	480.273	664.727	0.722511			8	264.683	401.06	429.326	650.535	0.659959
		350.35	463.176	572.467	756.824	0.756408				204.883	297.551	332.328	482.64	0.688564
		786.446	984.525	1285.04	1608.7	0.798808				620.768	738.452	1006.91	1197.8	0.840634
		239.692	326.622	391.654	533.696	0.733851				269.511	339.886	437.158	551.309	0.792945
		250.833	298.804	409.858	488.242	0.839457				365.695	473.236	593.172	767.608	0.772754
		476.76	667.206	779.02	1090.21	0.714562				332.733	494.527	539.706	802.143	0.672831
		181.965	291.354	297.328	476.069	0.62455				148.071	241.436	240.177	391.619	0.613293
		221.045	330.694	361.185	540.35	0.668428				198.886	287.793	322.601	466.812	0.691073
		238.814	406.301	390.219	663.891	0.587776				330.82	436.58	536.603	708.15	0.757753
	42	494.133	622.627	807.407	1017.36	0.793626			9	738.726	851.538	1198.24	1381.23	0.86752
		144.586	344.471	236.252	562.861	0.419733				320.22	382.953	519.41	621.165	0.836186
		290.062	384.047	473.958	627.528	0.755277				480.208	610.044	778.917	989.516	0.787169
		902.584	1107.78	1474.81	1810.09	0.814771				158.044	235.84	256.354	382.542	0.670132
		408.95	564.794	668.219	922.866	0.724069				310.601	416.36	503.807	675.353	0.745991
		842.03	958.428	1375.87	1566.06	0.878553				321.442	394.468	521.392	639.843	0.814875
		365.404	490.697	597.065	801.792	0.744663				413.997	536.4	671.52	870.062	0.771806
		854.343	994.4	1395.99	1624.84	0.859154				407.79	470.367	661.452	762.954	0.866961
		325.65	440.091	532.108	719.103	0.739961				559.433	695.647	907.423	1128.37	0.804191
										576.891	701.471	935.74	1137.81	0.822402
	43	236.331	323.279	386.162	528.234	0.731043				755.028	929.755	1224.69	1508.1	0.812072
		310.058	441.674	506.631	721.69	0.702006				563.521	679.354	914.054	1101.94	0.829495
		311.931	441.346	509.691	721.154	0.706772
		361.001	432	589.871	705.882	0.83565			10	349.084	401.329	566.228	650.972	0.86982
		556.32	629.401	909.02	1028.43	0.883888				234.683	352.747	380.665	572.17	0.665301
		756.553	926.221	1236.2	1513.43	0.816817				314.129	396.247	509.53	642.729	0.792761
		1068.32	1212.84	1745.61	1981.76	0.88084				409.429	458.272	664.11	743.336	0.893419
		243.606	360.802	398.049	589.546	0.675179				378.033	481.051	613.185	780.284	0.785848
		240.304	328.62	392.654	536.961	0.731252				438.321	566.196	710.974	918.393	0.774151
										244.935	342.053	397.294	554.824	0.716073
	44	447.015	675.814	730.417	1104.27	0.661447				163.49	258.94	265.187	420.011	0.631382
		332.742	428.788	543.696	700.634	0.776006
		383.76	463.946	627.059	758.082	0.827165			11	381.105	508.19	618.168	824.305	0.749926
		636.993	755.831	1040.84	1235.02	0.842772				178.368	297.061	289.32	481.845	0.600442
		251.41	403.569	410.801	659.426	0.622967				222.001	297.847	360.095	483.12	0.745352
		571.303	663.636	933.502	1084.37	0.860868				312.16	437.126	506.336	709.036	0.714119
		256.683	353.638	419.417	577.84	0.725835				391.435	491.956	634.923	797.972	0.795671
		278.37	384.333	454.853	627.995	0.724294				245.907	359.707	398.871	583.459	0.683631
		120.932	262.458	197.601	428.853	0.460767				492.029	580.582	798.091	941.727	0.847475
										946.851	1146.06	1535.83	1858.96	0.826177
	45	258.326	354.318	422.101	578.951	0.72908				427.376	573.386	693.221	930.055	0.745355
		264.7	372.136	432.516	608.065	0.711299				283.007	387.505	459.049	628.549	0.730331
		376.288	466.104	614.85	761.608	0.807305				500.209	609.631	811.359	988.846	0.820511
		396.141	459.674	647.289	751.101	0.861787
		646.569	742.8	1056.49	1213.73	0.870448			12	291.254	371.974	472.426	603.357	0.782996
		645.774	857.685	1055.19	1401.45	0.752927				234.182	303.527	379.853	492.333	0.771536
		411.032	587.105	671.621	959.322	0.7001				369.162	450.717	598.796	731.081	0.819055
		156.544	266.308	255.791	435.144	0.587831				481.68	586.534	781.304	951.382	0.821231
		302.696	383.725	494.601	627.002	0.788836				369.795	458.801	599.822	744.194	0.806003
		481.931	606.145	787.469	990.433	0.795075				305.601	419.955	495.697	681.184	0.727699
		276.708	391.862	452.137	640.297	0.706136				648.984	786.112	1052.68	1275.11	0.825562
										294.109	381.669	477.057	619.082	0.770587
										306.018	422.852	496.374	685.883	0.7237
	46	331.408	396.676	541.516	648.163	0.835463				172.079	295.812	279.119	479.819	0.581717
		286.526	443.842	468.18	725.232	0.645559				337.339	424.417	547.177	688.421	0.794829
		288.924	391.567	472.098	639.815	0.737866				248.935	346.625	403.783	562.24	0.718168
		545.099	729.538	890.685	1192.06	0.747184				361.383	445.244	586.178	722.204	0.811652
		318.449	392.938	520.342	642.056	0.810431				239.787	390.09	388.944	632.742	0.614697
		521.906	669.072	852.788	1093.25	0.780045				221.523	290.147	359.319	470.63	0.763485
		231.92	305.059	378.954	498.462	0.760246
		401.18	461.335	655.523	753.815	0.869607			13	289.5	349.597	469.581	567.06	0.828096
		210.772	300.344	344.399	490.758	0.701769				248.158	394.91	402.522	640.56	0.628391
		407.751	544.139	666.26	889.116	0.749351				209.995	298.329	340.62	483.902	0.703904
		317.158	427.229	518.232	698.087	0.742361				353.034	529.139	572.635	858.285	0.667186
		508.551	714.672	830.966	1167.76	0.711587				193.6	352.456	314.027	571.698	0.549288
		267.808	384.685	437.595	628.57	0.696175				209.402	301.723	339.658	489.407	0.694021
		208.004	263.372	339.876	430.346	0.789773				219.893	306.08	356.675	496.474	0.718417
		182.044	290.002	297.458	473.859	0.627734				334.552	465.697	542.657	755.379	0.71839
		265.58	371.171	433.954	606.489	0.715519				227.741	319.202	369.405	517.759	0.71347
										189.256	331.421	306.981	537.578	0.571044
	47	291.574	404.339	476.428	660.685	0.721113				270.18	376.286	438.243	610.351	0.718018
		859.549	968.512	1404.49	1582.54	0.887494
		476.05	543.406	777.859	887.918	0.876048			14	258.258	348.244	418.905	564.866	0.741601
		230.959	357.855	377.384	584.73	0.645398				250.689	414.461	406.628	672.272	0.604855
		443.329	539.356	724.394	881.301	0.82196				207.919	289.007	337.253	468.781	0.719425
		329.12	494.854	537.778	808.585	0.665085				362.145	526.641	587.414	854.233	0.687651
		181.098	292.5	295.912	477.941	0.619138				199.529	357.783	323.644	580.338	0.557682
		476.119	571.342	777.972	933.565	0.833335				211.292	300.51	342.724	487.439	0.703111
		611.5	741.042	999.183	1210.85	0.825189				223.596	297.342	362.682	482.301	0.751983
		563.044	668.065	920.007	1091.61	0.842798				350.024	474.234	567.753	769.227	0.738083
		286.142	410.59	467.552	670.899	0.696904				241.085	309.195	391.05	501.527	0.779718
		410.643	498.162	670.985	813.99	0.824316				197.798	307.084	320.836	498.103	0.644117
										277.281	358.522	449.761	581.537	0.7734
	48	317.025	495.004	518.015	808.83	0.640449
		452.77	662.968	739.82	1083.28	0.682944			15	258.01	359.006	418.503	582.322	0.718679
		168.892	283.129	275.967	462.629	0.59652				863.862	1012.62	1401.22	1642.51	0.853095
		504.871	740.664	824.953	1210.24	0.681646				234.401	298.761	380.208	484.602	0.784577
		644.664	822.667	1053.37	1344.23	0.783627				332.036	464.389	538.576	753.258	0.714995
		361.168	484.103	590.144	791.018	0.746056				294.735	363.746	478.072	590.011	0.810277
		377.07	496.759	616.127	811.698	0.75906				353.638	460.095	573.615	746.293	0.76862
		488.117	649.64	797.577	1061.5	0.751365				320	394.032	519.053	639.136	0.812117
										356.181	477.766	577.74	774.956	0.745513
										270.44	386.29	438.665	626.578	0.700096
										190.019	273.727	308.218	443.996	0.694192
										180.136	272.118	292.188	441.386	0.661978
										506.842	593.423	822.118	962.556	0.854099
									16	174.103	276.007	282.402	447.694	0.630792
										279.406	342.165	453.208	555.005	0.816583
										257.391	432.849	417.499	702.099	0.594644
										440.904	563.798	715.164	914.503	0.782025
										251.944	344.971	408.663	559.557	0.730334
										259.839	353.413	421.469	573.25	0.735228
										276.364	361.997	448.274	587.174	0.763443
										336.053	446.078	545.092	723.556	0.75335
										350.707	515.055	568.861	835.44	0.680912
										385.336	513.673	625.031	833.198	0.750158
									17	308.644	413.581	500.633	670.845	0.746272
										472.326	557.912	766.132	904.956	0.846596
										244.174	348.891	396.06	565.915	0.699858
										334.978	446.061	543.348	723.529	0.750969
										323.682	378.621	525.025	614.139	0.854897
										393.966	604.077	639.029	979.837	0.652178
										238.821	318.207	387.377	516.145	0.750521
										188.043	297.284	305.013	482.207	0.632537
										525.632	777.539	852.596	1261.2	0.67602
										268.561	345.323	435.617	560.128	0.77771
										258.907	381.451	419.958	618.729	0.678742
									18	427.84	532.541	693.974	863.803	0.803394
										405.35	562.724	657.494	912.761	0.720335
										290.193	364.722	470.705	591.594	0.795655
										232.551	369.724	377.207	599.707	0.628985
										228.429	370.112	370.521	600.337	0.617189
										306.565	400.661	497.261	649.888	0.765148
										401.707	591.773	651.585	959.88	0.678819
									19	310.721	409.498	504.002	664.222	0.758785
										386.581	488.182	627.05	791.851	0.791879
										249.384	335.886	404.511	544.821	0.742466
										617.702	847.918	1001.94	1375.36	0.728493
										357.771	490.832	580.319	796.149	0.728907
										273.148	405.66	443.057	657.997	0.673342
										396.141	519.034	642.557	841.894	0.763227
										602.035	726.49	976.525	1178.4	0.82869
										401.466	622.389	651.194	1009.54	0.64504
										326.057	568.264	528.878	921.747	0.573777
										414.73	521.749	672.709	846.298	0.794884
									20	644.937	780.074	1046.11	1265.31	0.826764
										306.584	414.519	497.292	672.367	0.739614
										300.102	395.335	486.778	641.249	0.759108
										220.166	360.849	357.118	585.312	0.610133
										522.805	644.127	848.011	1044.8	0.811649
										1074.3	1198.35	1742.56	1943.77	0.896486
										270.625	355.793	438.965	577.111	0.760625
										258.898	380.552	419.943	617.271	0.680322
										448.326	556.497	727.203	902.661	0.805622
										295.718	367.103	479.667	595.456	0.805545
										207.257	292.159	336.179	473.894	0.709398
										443.694	502.001	719.69	814.266	0.883851
										257.414	363.766	417.536	590.043	0.707636
										367.48	491.178	596.067	796.711	0.748161
										290.833	375.941	471.743	609.791	0.773613
										194.023	311.824	314.713	505.791	0.62222
									22	416.137	564.065	674.991	914.936	0.737747
										200.401	273.334	325.058	443.359	0.733173
										461.636	551.725	748.792	894.92	0.836714
										417.387	555.457	677.019	900.974	0.75143
										391.111	466.714	634.398	757.029	0.83801
										361.137	474.601	585.779	769.822	0.760928
										336.584	415.524	545.953	673.997	0.810023
										370.488	438.745	600.946	711.662	0.844427
										281.256	365.793	456.209	593.331	0.768894
										189.669	251.199	307.651	407.455	0.755055
										358.95	479.898	582.231	778.414	0.747971
										303.488	422.412	492.27	685.169	0.718464
										482.412	620.509	782.492	1006.49	0.777446
										207.531	288.425	336.624	467.837	0.719532
										574.345	722.214	931.611	1171.46	0.795256
										311.662	382.228	505.528	619.989	0.815382
										435.788	517.807	706.866	839.904	0.841603
										199.078	332.399	322.913	539.165	0.598913
									21	250.416	385.292	406.185	624.959	0.649938
										563.077	662.579	913.334	1074.73	0.849826
										245.247	363.034	397.801	588.856	0.675548
										504.103	626.225	817.675	1015.76	0.804987
										435.049	524.492	705.667	850.747	0.829467
										963.579	1109.37	1562.96	1799.44	0.868585
										793.244	867.171	1286.67	1406.59	0.914749
										334.669	414.429	542.847	672.221	0.807542
										834.067	962.856	1352.89	1561.79	0.866243
										374.977	462.854	608.228	750.768	0.810141
									23	352.585	444.812	571.907	721.503	0.792661
										554.907	695.117	900.082	1127.51	0.798293
										236.945	327.274	384.334	530.852	0.723996
										326.075	457.631	528.907	742.296	0.712528
										405.406	537.49	657.585	871.83	0.754258
										576.556	662.217	935.197	1074.14	0.870645
										800.615	937.49	1298.63	1520.65	0.853998
										212.565	285.554	344.789	463.18	0.744395
										276.796	391.283	448.974	634.677	0.707406
									24	253.008	373.066	410.389	605.128	0.678186
										271.031	377.915	439.623	612.993	0.717174
										266.993	356.647	433.073	578.496	0.74862
										215.045	310.747	348.812	504.044	0.692026
										307.448	410.21	498.693	665.377	0.749489
										266.923	335.92	432.96	544.876	0.794603
										354.154	409.763	574.452	664.652	0.86429
										426.138	506.7	691.213	821.888	0.841007
										237.356	328.763	385.001	533.267	0.721967
										445.695	606.954	722.935	984.504	0.734314
										234.213	302.982	379.903	491.449	0.773026
										362.668	451.009	588.262	731.555	0.804126
										399.084	471.349	647.33	764.547	0.846685
								ID	FIELD	D1	D2	D1 CAL	D2 CAL	G RATIO
								40	4	268.401	338.245	435.357	548.647	0.793511
										251.925	319.733	408.632	518.62	0.787923
										307.766	445.948	499.209	723.346	0.690139
										302.655	406.079	490.919	658.676	0.745311
										277.982	468.312	450.898	759.621	0.593583
										303.434	376.484	492.182	610.672	0.805968
										375.709	456.821	609.415	740.982	0.822442
										452.77	537.002	734.411	871.039	0.843144
										663.121	812.967	1075.61	1318.67	0.81568
									5	253.544	378.086	411.259	613.271	0.670599
										268.477	359.578	435.481	583.25	0.746645
										310.747	425.832	504.044	690.717	0.729741
										242.89	335.215	393.977	543.732	0.72458
										245.138	320.893	397.624	520.501	0.763924
										364.332	449.324	590.961	728.822	0.810845
										637.802	719.568	1034.54	1167.17	0.886368
										592.795	670.152	961.537	1087.01	0.884568
										187.626	293.123	304.337	475.457	0.640093
										623.665	775.083	1011.61	1257.22	0.804643
										249.61	341.044	404.877	553.187	0.7319
									6	169.071	263.048	274.24	426.674	0.642738
										207.523	317.586	336.611	515.137	0.653439
										371.404	446.675	602.432	724.525	0.831486
										267.578	343.951	434.022	557.902	0.777954
										523.867	602.408	849.733	977.13	0.869622
										288.617	400.25	468.148	649.222	0.721092
										378.652	510.213	614.189	827.586	0.742145
										180.569	275.754	292.89	447.284	0.654819
										372.877	486.001	604.822	788.313	0.767235
										215.905	358.265	350.207	581.12	0.602641
										224.163	292.788	363.601	474.914	0.765615
										1015.29	1151.6	1646.84	1867.94	0.881634
										194.093	287.707	314.827	466.672	0.67462
										424.932	498.935	689.257	809.293	0.851678
									7	254.183	371.646	412.295	602.825	0.683938
										206.197	325.026	334.46	527.205	0.634402
										346.69	465.646	562.345	755.297	0.744536
										339.202	429.223	550.199	696.217	0.79027
										553.528	617.222	897.845	1001.16	0.896805
										286.038	343.586	463.965	557.31	0.832508
										231.234	291.606	375.071	472.997	0.792967
										444.841	553.568	721.55	897.91	0.803589
										385.019	483.59	624.516	784.402	0.796168
										283.456	379.126	459.777	614.958	0.747656
										305.48	380.821	495.501	617.707	0.802162
										343.284	452.001	556.82	733.164	0.759476
										316.101	365.453	512.729	592.779	0.864957
									8	672.641	814.678	1091.05	1321.44	0.825653
										363.489	442.829	589.594	718.286	0.820834
										135.794	195.673	220.263	317.389	0.693984
										345.485	429.564	560.391	696.77	0.804269
										233.337	336.747	378.482	546.217	0.692915
										469.941	584.767	762.263	948.516	0.803638
										286.67	364.878	464.99	591.847	0.78566
									9	342.355	425.424	555.314	690.055	0.804738
										175.891	307.098	285.302	498.125	0.572752
										447.962	540.8	726.612	877.199	0.828332
										259.555	351.199	421.009	569.659	0.739054
										122.538	241.643	198.762	391.955	0.507103
										220.193	296.624	357.162	481.136	0.74233
										282.45	377.69	458.145	612.628	0.747836
										272.79	365.453	442.476	592.779	0.746443
										283.471	386.685	459.801	627.219	0.73308
										305.041	432.001	494.789	700.723	0.706112
										297.238	428.509	482.132	695.059	0.693656
										423.043	560.985	686.193	909.94	0.754108
										209.99	302.235	340.612	490.237	0.69479
										191.846	276.245	311.182	448.081	0.694478
										245.28	316.084	397.854	512.701	0.775996
										218.163	319.833	353.869	518.782	0.682115
									10	216.612	294.279	351.353	477.332	0.736077
										414.075	571.79	671.646	927.466	0.724173
										454.543	719.389	737.287	1166.88	0.631846
										203.081	285.028	329.406	462.327	0.712495
										432.519	544.399	701.563	883.037	0.794489
										224.643	301.4	364.38	488.883	0.745332
										976.004	1124.06	1583.12	1823.28	0.868282
										214.597	318.286	348.085	516.273	0.674227
										533.457	633.456	865.289	1027.49	0.842137
										340.037	538.852	551.554	874.04	0.63104
										508.434	611.865	824.7	992.47	0.830958
										531.37	644.233	861.904	1044.97	0.82481
										357.147	444.208	579.307	720.523	0.804008
										438.292	525.343	710.927	852.128	0.834297
										193.754	250.599	314.277	406.482	0.773164
										297.321	366.617	482.267	594.668	0.810985
									12	989.586	1086.04	1605.15	1761.6	0.91119
										717.61	851.399	1163.99	1381	0.84286
										175.616	275.871	284.856	447.474	0.636587
										216.668	314.925	351.444	510.821	0.687999
										297.929	390.191	483.253	632.906	0.763547
										499.73	562.228	810.582	911.956	0.888839
									13	551.181	662.435	894.038	1074.5	0.832053
										289.067	354.216	468.878	574.553	0.816076
										319.331	423.291	517.968	686.595	0.754401
										339.393	479.671	550.509	778.046	0.707554
										432.773	549.527	701.975	891.355	0.787537
										209.559	251.018	339.913	407.161	0.834837
										401.796	520.207	651.729	843.797	0.772377
										356.626	430.267	578.462	697.91	0.828848
										343.284	440.622	556.82	714.707	0.77909
									14	542.31	634.987	879.649	1029.97	0.854049
										538.644	610.983	873.702	991.039	0.881602
										411.305	448.475	667.153	727.445	0.917119
										381.93	515.166	619.506	835.62	0.741373
										308.294	388.586	500.065	630.302	0.793374
										277.824	361.843	450.642	586.924	0.767803
										465.341	591.118	754.802	958.817	0.787222
										500.627	623.163	812.037	1010.8	0.803364
										160.125	333.408	259.729	540.801	0.480267
										226	345.093	366.581	559.755	0.654896
										362.167	434.291	587.449	704.437	0.833927
									16	445.824	562.282	723.144	912.044	0.792883
										409.956	523.627	664.965	849.344	0.782916
										551.951	632.918	895.287	1026.62	0.872073
										483.33	607.19	783.981	984.887	0.796011
										192.333	257.422	311.972	417.549	0.747151
										150.341	230.506	243.859	373.89	0.652222
										343.642	468.591	557.401	760.073	0.733352
										355.186	446.212	576.126	723.774	0.796003
										295.153	379.39	478.75	615.386	0.777967
										411.175	483.265	666.942	783.875	0.850827
										323.814	398.883	525.239	647.004	0.811802
										447.672	623.481	726.142	1011.31	0.71802
										381.727	517.406	619.177	839.253	0.737771
									17	316.639	407.462	513.601	660.92	0.777101
										629.263	811.798	1020.69	1316.77	0.775147
										274.066	419.549	444.546	680.525	0.65324
										429.06	522.136	695.953	846.926	0.82174
										296.789	365.33	481.404	592.58	0.812386
										266.524	330.342	432.313	535.828	0.806812
										232.002	390.756	376.317	633.822	0.593726
										388.356	510.784	629.929	828.512	0.760314
										788.202	951.127	1278.5	1542.77	0.828703
										292.74	367.212	474.836	595.633	0.797196
									18	169.018	287.388	274.154	466.155	0.588118
										300.958	397.81	488.166	645.264	0.756537
										186.914	281.014	303.182	455.816	0.665141
										312.525	379.239	506.928	615.141	0.824085
										280.029	338.575	454.218	549.182	0.827081
										554.217	658.204	898.962	1067.63	0.842014
										157.582	263.167	255.604	426.867	0.598791
										266.83	350.973	432.809	569.292	0.760258
										224.662	303.798	364.411	492.773	0.739511
										457.434	568.739	741.976	922.518	0.804295
										884	1011.28	1433.88	1640.33	0.874143
										373.664	506.877	606.098	822.175	0.737189
										281.261	415.902	456.217	674.61	0.676267
										410.488	492.687	665.828	799.158	0.833162
										291.873	367.686	473.43	596.402	0.79381
										269.601	373.686	437.304	606.134	0.721464
										391.261	479.468	634.641	777.716	0.816032
										288.402	351.33	467.8	569.871	0.820886
										253.659	308.508	411.445	500.412	0.822212
										627.532	761.065	1017.88	1234.48	0.824545
									19	271.581	382.649	440.515	620.672	0.709739
										268.896	393.449	436.16	638.19	0.683433
										194.24	292.246	315.065	474.035	0.664646
										204.723	300.696	332.069	487.741	0.68083
										267.11	352.166	433.263	571.227	0.758478
										477.448	597.478	774.44	969.133	0.799106
										426.62	620.023	691.995	1005.7	0.688071
										465.58	589.173	755.19	955.662	0.790226
										332.733	428.057	539.706	694.326	0.77731
										209.614	276.134	340.002	447.9	0.759102
										397.122	493.377	644.148	800.277	0.804906
										563.773	647.606	914.463	1050.44	0.870549
										289.665	369.774	469.848	599.788	0.783357
										300.95	395.101	488.153	640.87	0.761704
										407.711	499.566	661.324	810.316	0.81613
									20	599.216	807.606	971.952	1309.97	0.741966
										438.406	564.982	711.112	916.424	0.775965
										258.861	378.381	419.883	613.749	0.684128
										385.873	486.4	625.902	788.96	0.793324
										589.293	744.268	955.857	1207.23	0.791775
										447.303	634.521	725.543	1029.22	0.704946
										371.497	545.708	602.583	885.16	0.680762
										393.281	511.044	637.918	828.934	0.769564
										183.216	301.537	297.184	489.105	0.607607
										423.633	611.593	687.15	992.028	0.692671
										236.136	372.435	383.022	604.105	0.634033
										367.327	505.349	595.819	819.696	0.726878
										174.794	243.742	283.523	395.359	0.717127
										280.223	374.904	454.533	608.109	0.747453
										320.472	411.316	519.818	667.171	0.779138
									21	173.118	251.509	280.804	407.958	0.688317
										351.323	507.904	569.86	823.841	0.691711
										199.529	307.318	323.644	498.482	0.649259
										215.796	316.594	350.03	513.528	0.681617
										161.929	261.199	262.655	423.675	0.619945
										173.192	290.519	280.924	471.234	0.596147
										287.419	386.693	466.205	627.232	0.743274
										253.166	398.102	410.645	645.737	0.635932
										283.72	366.425	460.205	594.356	0.774292
										400.346	490.486	649.377	795.588	0.816223
										232.622	336.305	377.322	545.5	0.691699
										453.312	582.541	735.29	944.905	0.778163
										259.933	411.367	421.622	667.254	0.631876
										286.575	376.889	464.836	611.329	0.76037
									22	241.624	340.544	391.924	552.376	0.709524
										244.904	332.039	397.244	538.581	0.737576
										225.788	333.924	366.237	541.638	0.676166
										161.692	249.359	262.271	404.47	0.648431
										218.05	382.389	353.686	620.25	0.570231
										196.695	284.57	319.047	461.584	0.691201
										496.002	632.636	804.535	1026.16	0.784024
										278.115	379.308	451.114	615.253	0.733217
										750.211	869.129	1216.87	1409.76	0.863176
									23	392.418	510.137	636.518	827.463	0.76924
										633.416	744.164	1027.43	1207.06	0.851178
										204.561	295.438	331.806	479.212	0.692399
										299.723	395.128	486.163	640.914	0.758547
										512.844	626.905	831.854	1016.87	0.818057
										242.918	316.766	394.023	513.807	0.766869
										262.078	321.539	425.101	521.549	0.815074
										247.679	367.018	401.745	595.318	0.674842
								ID	FIELD	D1	D2	D1 CAL	D2 CAL	G RATIO
								45	4	547.883	716.517	888.688	1162.22	0.764648
										407.232	534.303	660.547	866.661	0.762174
										234.957	333.766	381.11	541.382	0.703957
										214.084	321.014	347.253	520.698	0.666899
										480.094	544.772	778.732	883.642	0.881275
										305.267	450.444	495.155	730.638	0.677702
										991.252	1243.65	1607.85	2017.25	0.797052
										571.696	683.392	927.314	1108.49	0.836556
										179.611	307.353	291.336	498.539	0.58438
										696.747	881.165	1130.15	1429.29	0.790711
										431.73	532.928	700.283	864.431	0.810109
										326.83	399.618	530.131	648.196	0.817856
									5	615.278	781.181	998.006	1267.11	0.787625
										639.247	824.829	1036.88	1337.91	0.775005
										233.549	332.133	378.826	538.733	0.703179
										368.555	487.283	597.811	790.393	0.756347
										554.687	665.772	899.725	1079.91	0.833149
										240.468	342.38	390.049	555.354	0.702342
										480.019	628.485	778.61	1019.43	0.763772
										575.538	766.261	933.546	1242.91	0.751099
										462.961	612.94	750.941	994.213	0.755312
										253.955	411.065	411.925	666.764	0.617798
										377.512	528.73	612.34	857.621	0.713998
										176.233	317.926	285.857	515.689	0.554321
										156.349	232.123	253.604	376.513	0.673561
									6	592.03	774.185	960.297	1255.76	0.764714
										244.125	344.313	395.981	558.49	0.709021
										218.133	300.769	353.821	487.859	0.725251
										255.002	359.605	413.624	583.294	0.709117
										141.165	284.508	228.975	461.483	0.496172
										163.025	265.452	264.433	430.574	0.614141
										260.279	475.512	422.183	771.3	0.547366
										336.728	447.573	546.186	725.981	0.752342
										784.163	938.136	1271.94	1521.69	0.835873
										473.324	563.737	767.751	914.404	0.839618
										320.002	397.333	519.056	644.49	0.805375
										293.436	342.987	475.965	556.339	0.855531
									7	231.4	297.139	375.34	481.971	0.77876
										245.668	302.772	398.483	491.108	0.811396
										573.752	738.755	930.649	1198.29	0.776647
										301.381	397.654	488.852	645.011	0.757898
										462.664	590.333	750.46	957.544	0.783734
										152.072	216.933	246.667	351.874	0.701009
										290.134	391.829	470.609	635.562	0.740461
										526.847	742.255	854.567	1203.97	0.709792
										250.799	370.786	406.806	601.43	0.676398
										416.329	533.251	675.302	864.955	0.780737
										299.803	382.832	486.293	620.969	0.783119
										400.08	494.712	648.946	802.443	0.808713
										370.448	560.654	600.882	909.403	0.660743
										200.002	281.954	324.411	457.341	0.709343
										298.436	398.549	484.075	646.463	0.748806
										362.885	483.256	588.614	783.861	0.750917
										278.919	447.045	452.418	725.125	0.623917
									9	560.607	678.747	909.327	1100.95	0.825944
										529.909	649.788	859.534	1053.98	0.815511
										455.986	635.232	739.628	1030.37	0.717826
										415.94	538.894	674.671	874.108	0.77184
										151.38	237.817	245.544	385.749	0.63654
										504.109	626.47	817.685	1016.16	0.804682
										152.03	329.109	246.599	533.828	0.461944
										527.007	657.367	854.827	1066.28	0.801694
										456.07	664.012	739.764	1077.05	0.68684
										424.449	566.907	688.473	919.546	0.74871
										268.237	367.755	435.091	596.513	0.72939
										298.483	454.274	484.151	736.851	0.657055
										598.649	717.123	971.033	1163.2	0.834793
										481.331	636.324	780.738	1032.14	0.756424
										186.553	294.717	302.596	478.043	0.63299
										329.212	512.173	533.995	830.765	0.642775
										323.986	465.843	525.518	755.616	0.695483
										556.345	757.588	902.414	1228.84	0.734364
										162.41	253.032	263.436	410.428	0.641856
									10	360.868	483.721	585.342	784.615	0.746025
										667.856	950.331	1083.29	1541.48	0.702761
										347.428	431.448	563.542	699.826	0.80526
										290.689	416.425	471.509	675.458	0.698058
[truncated: 164 more rows]
