# Supplementary material for: Maladaptive myelination promotes generalized epilepsy progression
Source: Nat Neurosci. 2022 May 2;25(5):596–606. doi: 10.1038/s41593-022-01052-2 (PMC9076538; doi:10.1038/s41593-022-01052-2)
Supplement: Source Data Fig. 4 — Raw Source Data [file 41593_2022_1052_MOESM6_ESM.xlsx]

## Sheet: Sheet1
FIGURE 4C, S2D: SCN8A cKO MICE MEAN G-RATIOS AND AXON DIAMETERS
Mouse	SCN8A	TrkB cKO	Age (mos)	g-ratio	axon diameter	#axons	#fields	Sex
275	Het	-	6.5	0.691227	473.336	213	10	F
277	Het	-	6.5	0.709195	444.619	200	9	M
201	Het	-	6.5	0.696845	528.609	186	14	F
271	Het	-	6.5	0.690265	432.882	199	10	F
212	Het	+	6.5	0.752624	542.227	208	12	M
213	Het	+	6.5	0.753967	557.562	198	10	M
272	Het	+	6.5	0.736822	561.201	209	10	F
92	Het	+	6.5	0.728889	475.882	204	8	F
154	WT	-	6.5	0.726241	430.879	213	8	M
204	WT	-	6.5	0.735387	485.352	218	10	M
211	WT	-	6.5	0.777316	607.858	201	14	M
203	Wt	-	6.5	0.726624	472.69	210	8	F
149	WT	+	6.5	0.764417	499.597	212	8	F
202	WT	+	6.5	0.747584	515.24	209	9	M
267	WT	+	6.5	0.735151	525.545	213	14	F
274	WT	+	6.5	0.736756	541.84	203	9	M
FIGURE 4F, S9A SCN8A OPC CKO MICE, SEIZURE FREQUENCY & DURATION
Mouse	Sex	SCN8a	TrkB cKO	Age at EEG (mos)	# seizures / hour	mean seizure duration
21	M	HET	NEG	3	2.66321	2.9667
54	F	Het	NEG	3	8.64266	1.95792
271	F	Het	NEG	3	6.95258	1.57784
275	F	HET	NEG	3	4.55514	1.93796
277	M	HET	NEG	3	4.87666	3.0868
303	F	HET	NEG	3	0	0
307	M	HET	NEG	3	0	0
11	F	HET	POS	3	0.993012	2.0808
13	F	HET	POS	3	3.64104	1.8762
272	F	HET	POS	3	2.1577	1.98232
12	F	WT	NEG	3	0	0
16	M	WT	NEG	3	0	0
55	M	WT	NEG	3	0	0
274	M	WT	POS	3	0	0
42	M	WT	POS	3	0	0
14	M	WT	POS	3	0	0
23	M	WT	POS	3	0	0
51	M	WT	POS	3	0	0
57	F	WT	POS	3	0	0
302	F	WT	POS	3	0	0
301	M	WT	POS	3	0	0
Mouse	Sex	SCN8A	Cre	Age at EEG	# seizures / hour	mean seizure duration
215	F	HET	NEG	4	5.98425	2.43415
54	F	HET	NEG	4	10.9091	1.79823
1411	M	Het	NEG	4	14.5486	2.4018
201	F	HET	NEG	4	18.4036	2.51306
277	M	Het	NEG	4	17.6261	2.34632
275	F	HET	NEG	4	14.3739	2.19364
41	M	Het	POS	4	3.20648	1.81517
272	F	Het	POS	4	13.0672	1.94735
146	M	Het	POS	4	8.02139	1.57198
153	F	Het	POS	4	2.52853	2.63276
204	M	WT	NEG	4	0	0
203	F	WT	NEG	4	0	0
44	M	WT	NEG	4	0.582996	1.38
285	F	WT	NEG	4	0	0
284	F	WT	NEG	4	0	0
149	F	WT	POS	4	0	0
42	M	WT	POS	4	0.291498	1.09
202	M	WT	POS	4	0	0
274	M	WT	POS	4	0	0
279	M	WT	POS	4	0	0
288	F	WT	POS	4	0	0
Mouse	Sex	SCN8A	Cre	Age at EEG	# seizures / hour	mean seizure duration
54	F	HET	NEG	6	45.1935	2.43651
201	F	HET	NEG	6	20.7821	2.65349
215	F	HET	NEG	6	20.5714	2.28246
271	F	HET	NEG	6	67.4205	1.92441
277	M	HET	NEG	6	20.1772	2.23874
41	M	Het	POS	6	8.99225	1.73835
272	F	Het	POS	6	12.4028	1.9
266	M	Het	POS	6	6.31579	2.19266
91	F	Het	POS	6	13.654	2.12485
55	M	WT	NEG	6	0	0
154	M	WT	NEG	6	0	0
203	F	WT	NEG	6	0	0
211	M	WT	NEG	6	0	0
204	M	WT	NEG	6	0	0
51	M	WT	POS	6	0	0
57	F	WT	POS	6	0	0
202	M	WT	POS	6	0	0
59	F	WT	POS	6	0	0
274	M	WT	POS	6	0	0
FIGURES 4I, S10 SCN8A OPC CKO MICE ICTAL COHERENCE
Scn8a	OPC cKO	AGE (MOS)	Mouse	Ictal Theta Coherence - Somatosensory cortex	Ictal Theta Coherence - Visual cortex	SEX
Het	+	6	424	0.823234	0.708589	M
Het	+	6	427	0.840341	excluded: 1 channel not working	M
Het	+	6	434	0.900347	0.687945	M
Het	+	6	451	0.742947	0.513751	M
Het	+	6	454	0.751088	0.704704	F
Het	+	6	476	0.816891	0.862572	M
Het	+	6	477	0.805776	0.661712	M
Het	-	6	396	0.858239	0.741327	M
Het	-	6	399	0.866281	0.721057	F
Het	-	6	401	0.806867	0.620801	F
Het	-	6	403	0.900376	0.836856	M
Het	-	6	432	0.874418	0.63672	F
Het	-	6	456	0.911485	0.819675	F
FIG 4B MICE. SCN8A OPC MICE CKO G-RATIO SCATTER PLOT (INVIDUAL G-RATIO MEASUREMENTS)
ID	FIELD	D1	D2	D1 CAL	D2 CAL	G RATIO		D1 = axon diameter
275	2	213.431	329.803	348.175	538.015	0.647147		D2 = axon diameter plus melin sheath
		319.564	474.912	521.312	774.734	0.672891		CAL - calibrated to nanometers
		332.051	442.096	541.682	721.201	0.751083		ID = rat number
		346.55	633.455	565.334	1033.37	0.547079		FIELD = electron micrograph number
		271.578	359.013	443.031	585.666	0.756457
		222.036	313.287	362.212	511.072	0.70873
		260.792	482.603	425.436	787.281	0.540386
		337.843	526.499	551.131	858.889	0.641678
		281.413	398.964	459.075	650.838	0.705359
		216.317	341.977	352.883	557.874	0.632548
		361.509	511.566	589.737	834.529	0.706671
		170.018	285.272	277.354	465.37	0.595986
		383.094	485.742	624.949	792.401	0.788678
		198.372	297.265	323.608	484.935	0.667324
		182.571	261.939	297.832	427.307	0.696998
		296.624	418.134	483.889	682.111	0.709399
		148.809	222.182	242.755	362.45	0.669762
		261.322	363.088	426.3	592.313	0.719721
		172.192	289.348	280.9	472.02	0.595103
		338.74	473.118	552.594	771.808	0.715974
		197.669	284.016	322.462	463.321	0.695978
	3	119.225	168.885	194.494	275.506	0.705954
		414.845	588.385	676.746	959.845	0.705057
		519.401	649.344	847.31	1059.29	0.799886
		182.609	290.801	297.894	474.39	0.627952
		435.718	580.725	710.796	947.349	0.7503
		214.336	310.713	349.651	506.873	0.68982
		390.232	508.34	636.594	829.266	0.767659
		566.46	730.264	924.078	1191.3	0.775692
		219.463	324.133	358.015	528.765	0.677077
		264.849	363.324	432.054	592.698	0.728961
		333.862	444.065	544.636	724.413	0.751831
		205.854	290.126	335.814	473.289	0.709533
		236.603	334.903	385.976	546.334	0.706482
		309.076	469.93	504.202	766.607	0.657706
		322.044	474.865	525.357	774.657	0.67818
		217.793	313.081	355.29	510.736	0.695644
		679.154	779.041	1107.92	1270.87	0.871782
		422.143	559.418	688.651	912.591	0.754611
		275.925	384.982	450.122	628.029	0.716722
		342.614	473.888	558.914	773.064	0.722985
		480.252	614.521	783.445	1002.48	0.781506
		180.205	273.066	293.972	445.458	0.659932
	4	241.646	354.239	394.202	577.878	0.682155
		181.044	294.579	295.341	480.553	0.614586
		353.142	688.163	576.088	1122.62	0.513166
		666.035	912.384	1086.52	1488.39	0.729994
		562.105	702	916.974	1145.19	0.800719
		250.585	343.456	408.785	560.287	0.729599
		190.716	290.353	311.119	473.659	0.656842
		161.914	265.092	264.134	432.45	0.610784
		229.438	373.109	374.287	608.661	0.614936
		137.437	222.2	224.204	362.48	0.618528
		173.046	274.357	282.294	447.564	0.630733
		178.198	324.137	290.698	528.772	0.549761
		378.356	538.832	617.22	879.008	0.702178
		263.078	385.426	429.165	628.754	0.682564
		303.217	447.8	494.644	730.506	0.677126
		162.114	275.678	264.46	449.719	0.588056
	5	234.139	368.42	381.956	601.011	0.635522
		471	621.311	768.352	1013.56	0.758074
		624.264	731.131	1018.38	1192.71	0.853833
		556.563	696.125	907.933	1135.6	0.799516
		189.32	299.933	308.842	489.287	0.631208
		432.834	526.241	706.091	858.468	0.822501
		177.341	325.484	289.3	530.969	0.544853
		187.043	271.184	305.127	442.388	0.689727
		381.477	539.796	622.312	880.581	0.706706
		263.865	375.502	430.449	612.564	0.702699
		346.598	508.87	565.413	830.131	0.681113
		399.962	527.487	652.467	860.501	0.75824
		302.235	393.46	493.042	641.86	0.768147
		239.24	312.386	390.277	509.602	0.765847
		457.507	610.236	746.341	995.491	0.749721
		272.753	393.956	444.948	642.669	0.692344
		227.477	351.525	371.088	573.45	0.647115
		173.416	260.169	282.897	424.419	0.666551
		363.804	480.026	593.481	783.077	0.757884
		283.938	418.459	463.194	682.641	0.678532
		244.663	363.418	399.124	592.852	0.673228
		296.331	432.842	483.411	706.104	0.684617
	6	285.895	372.871	466.387	608.272	0.76674
		347.541	465.824	566.951	759.909	0.746078
		291.878	458.294	476.147	747.625	0.636879
		314.797	426.555	513.535	695.848	0.737999
		214.674	305.452	350.202	498.29	0.702808
		310.272	431.189	506.153	703.408	0.719573
		226.279	341.485	369.134	557.072	0.662632
		363.67	681.252	593.263	1111.34	0.533826
		321.958	465.285	525.217	759.029	0.691959
		468.494	607.021	764.264	990.246	0.771792
		256.961	328.221	419.186	535.434	0.78289
		274.653	401.155	448.047	654.413	0.684656
		170.097	270.135	277.483	440.677	0.629674
		704.355	823.52	1149.03	1343.43	0.855298
		196.217	297.793	320.093	485.796	0.658904
		199.734	299.486	325.83	488.558	0.666923
		398.808	562.161	650.584	917.065	0.70942
		202.252	303.916	329.938	495.785	0.665487
		255.049	366.296	416.067	597.546	0.696292
		182.617	298.543	297.907	487.02	0.611694
	7	286.225	393.6	466.925	642.088	0.727198
		214.895	314.973	350.563	513.822	0.682265
		142.611	249.04	232.644	406.264	0.572643
		414.276	541.791	675.817	883.835	0.764642
		428.565	541.14	699.127	882.773	0.791967
		508.702	644.026	829.856	1050.61	0.789878
		441.035	573.629	719.47	935.773	0.768851
		377.974	490.511	616.597	800.181	0.770572
		507.356	703.361	827.661	1147.41	0.721331
		290.131	400.406	473.297	653.191	0.724592
		321.263	535	524.083	872.757	0.600492
		416.016	504.099	678.656	822.347	0.825266
		228.974	310.098	373.53	505.869	0.738392
		203.666	307.937	332.245	502.344	0.661389
		414.441	520.908	676.086	849.768	0.795613
		318.044	428.688	518.832	699.328	0.741901
		326.167	431.02	532.083	703.132	0.756733
		187.771	283.452	306.315	462.401	0.662444
		302.491	433.848	493.46	707.746	0.697228
		185.97	269.295	303.377	439.307	0.690581
	8	236.907	362.493	386.471	591.343	0.653549
		299.541	422.404	488.648	689.077	0.709134
		97.494	186.904	159.044	304.9	0.521626
		186.59	391.532	304.388	638.715	0.476564
		464.284	644.596	757.396	1051.54	0.720271
		375.516	553.39	612.587	902.757	0.678574
		275.98	390.959	450.212	637.78	0.705905
		190.168	257.124	310.225	419.452	0.739596
		269.824	358.402	440.17	584.669	0.752853
		195.819	294.364	319.444	480.202	0.665227
		307.148	421.199	501.057	687.111	0.729223
		677.083	850.368	1104.54	1387.22	0.796224
		338.711	489.718	552.546	798.887	0.691645
		575.17	735.392	938.287	1199.66	0.782127
		577.551	701.202	942.171	1143.89	0.823659
		212.363	346.716	346.432	565.605	0.612498
		412.634	539.333	673.139	879.825	0.765082
		176.233	254.159	287.493	414.615	0.693397
		139.846	226.497	228.134	369.489	0.61743
	9	289.386	381.294	472.082	622.013	0.758958
		121.202	224.505	197.719	366.24	0.539863
		400.5	613.395	653.344	1000.64	0.652923
		289.588	408.73	472.411	666.77	0.708507
		368.046	491.623	600.401	801.995	0.748635
		193.848	322.816	316.228	526.617	0.600491
		349.961	501.575	570.899	818.23	0.697724
		284.775	390.16	464.56	636.476	0.729893
		391.451	506.866	638.582	826.861	0.772297
		215.425	353.655	351.427	576.925	0.609139
		519.312	653.439	847.165	1065.97	0.794737
		220.057	328.799	358.984	536.377	0.669275
		154.073	231.88	251.343	378.271	0.664451
		285.617	421.9	465.933	688.254	0.676978
		266.368	396.788	434.532	647.289	0.671311
		453.706	579.314	740.14	945.047	0.783178
		246.595	335.882	402.276	547.931	0.734172
		255.327	407.07	416.52	664.062	0.627231
		128.725	198.295	209.992	323.483	0.649159
		258.312	392.231	421.39	639.855	0.658571
		214.253	307.247	349.515	501.219	0.697331
		115.434	202.237	188.31	329.914	0.570786
		380.65	499.5	620.962	814.845	0.762062
		348.932	454.12	569.22	740.816	0.76837
	10	379.717	489.624	619.44	798.734	0.775528
		196.665	315.227	320.824	514.237	0.623884
		250.731	354.216	409.023	577.84	0.707848
		147.299	245.465	240.292	400.432	0.600081
		254.615	389.44	415.359	635.302	0.653798
		206.706	289.969	337.204	473.033	0.712856
		344.397	449.174	561.822	732.747	0.766734
		385.095	498.723	628.214	813.577	0.772162
		295.718	413.295	482.411	674.217	0.715513
		338.64	445.826	552.431	727.285	0.759579
		162.188	244.663	264.581	399.124	0.662904
		300.217	425.869	489.75	694.729	0.704952
		346.539	524.298	565.316	855.299	0.660958
		170.906	277.354	278.803	452.454	0.616202
		261.767	427.103	427.026	696.742	0.61289
		146.823	276.279	239.515	450.7	0.53143
		219.784	333.624	358.538	544.248	0.658778
		172.186	248.582	280.891	405.517	0.692673
		187.533	243.223	305.927	396.775	0.771033
		414.421	587.487	676.054	958.38	0.705413
		113.78	201.318	185.612	328.414	0.565175
		383.131	538.004	625.01	877.657	0.712134
		449.811	599.817	733.786	978.494	0.749914
		219.713	358.987	358.423	585.623	0.612036
		174.155	311.95	284.103	508.891	0.558279
		243.239	371.214	396.801	605.569	0.655253
		318.653	406.059	519.825	662.413	0.784746
		230.326	333.718	375.736	544.401	0.690182
	11	182.036	317.522	296.959	517.98	0.573302
		186.067	300.536	303.535	490.271	0.619117
		138.746	235.128	226.339	383.569	0.590087
		313.261	445.04	511.029	726.003	0.703894
		255.562	379.401	416.904	618.925	0.673593
		173.566	281.469	283.142	459.166	0.616643
		271.884	375.682	443.53	612.858	0.723708
		168.324	279.83	274.591	456.493	0.601522
		225.569	341.974	367.976	557.869	0.659609
		139.463	235.423	227.509	384.051	0.592393
		149.201	235.595	243.395	384.331	0.633294
		290.147	391.216	473.323	638.199	0.741654
		193.848	306.544	316.228	500.072	0.632366
		297.469	404.516	485.268	659.896	0.73537
		255.762	362.933	417.23	592.06	0.704709
		178.751	316.395	291.6	516.142	0.564962
		241.812	338.018	394.473	551.416	0.715382
		479.613	560.418	782.403	914.222	0.855813
		402.305	485.783	656.289	792.468	0.828158
		162.41	284.116	264.943	463.485	0.571633
		116.297	195.439	189.718	318.824	0.595055
ID	FIELD	D1	D2	D1 CAL	D2 CAL	G RATIO
277	2	267.926	374.856	437.073	611.511	0.714744
		299.867	386.012	489.179	629.71	0.776833
		323.965	453.278	528.491	739.442	0.714716
		277.8	402.413	453.181	656.465	0.690336
		385.897	474.558	629.522	774.157	0.813171
		339.238	453.992	553.406	740.607	0.747233
		271.884	358.734	443.53	585.21	0.757899
		144.031	224.617	234.961	366.423	0.641229
		299.822	401.943	489.106	655.698	0.745932
		226.947	354.528	370.223	578.349	0.640138
		208.655	306.62	340.383	500.196	0.6805
		161.447	279.732	263.372	456.333	0.577149
		330.764	473.08	539.582	771.746	0.699171
		596.008	716.938	972.281	1169.56	0.831324
		263.403	361.584	429.695	589.86	0.72847
		293.437	414.946	478.69	676.91	0.707169
		120.503	195.065	196.579	318.214	0.617758
		201.189	356.856	328.204	582.147	0.563782
		152.322	225.864	248.486	368.457	0.674397
		250.352	333.108	408.405	543.406	0.751564
		238.65	344.703	389.315	562.321	0.692335
		125.782	237.154	205.191	386.874	0.530381
		187.723	309.668	306.237	505.168	0.606207
	3	200.262	295.743	326.692	482.452	0.677149
		297.995	381.903	486.126	623.007	0.78029
		246.155	347.311	401.558	566.576	0.708745
		352.953	445.822	575.78	727.279	0.79169
		465.296	575.404	759.047	938.669	0.808642
		213.974	313.97	349.06	512.186	0.681511
		184.321	276.916	300.687	451.739	0.665621
		182.082	258.253	297.034	421.294	0.705053
		311.313	423.984	507.852	691.654	0.734256
		182.822	257.973	298.241	420.837	0.708687
		222.036	302.952	362.212	494.212	0.732908
		211.568	301.04	345.135	491.093	0.70279
		179.627	292.043	293.029	476.416	0.61507
		382.256	460.819	623.582	751.744	0.829514
		383.6	533.24	625.775	869.886	0.719376
		209.781	302.853	342.22	494.051	0.692683
		254.583	340	415.307	554.649	0.748774
		572.603	692.163	934.1	1129.14	0.827266
		267.081	355.681	435.695	580.23	0.7509
		190.547	293.471	310.843	478.746	0.649287
		161.704	260.233	263.791	424.524	0.621382
	4	214.084	312.194	349.24	509.289	0.68574
		136.208	237.428	222.199	387.321	0.573681
		161.533	258.265	263.512	421.313	0.625454
		163.083	251.603	266.041	410.445	0.648176
		269.258	371.259	439.246	605.643	0.725256
		174.685	256.164	284.967	417.886	0.681926
		356.948	477.863	582.297	779.548	0.746967
		212.659	384.427	346.915	627.124	0.553184
		287.68	437.892	469.299	714.343	0.656966
		234.139	320.433	381.956	522.729	0.730696
		291.433	400.556	475.421	653.436	0.727571
		218.088	311.108	355.772	507.517	0.701004
		246.205	346.029	401.639	564.485	0.711516
		211.102	281.1	344.375	458.564	0.750985
		943.297	1080.19	1538.82	1762.13	0.873272
		452.093	588.185	737.509	959.519	0.768624
		198.237	359.673	323.388	586.742	0.551159
		152.266	247.2	248.395	403.263	0.615963
		198.93	257.026	324.519	419.292	0.773968
		250.863	354.04	409.238	577.553	0.708572
		189.908	296.177	309.801	483.16	0.641198
		277.342	341.686	452.434	557.4	0.811687
	5	254.395	408.832	415	666.936	0.622248
		174.837	304.105	285.215	496.093	0.574923
		275.835	390.61	449.976	637.21	0.706165
		706.205	851.049	1152.05	1388.33	0.829805
		319.324	439.114	520.92	716.336	0.727201
		184.098	295.549	300.323	482.135	0.622902
		207.234	294.942	338.065	481.145	0.702626
		315.696	429.663	515.002	700.918	0.734753
		213.965	326.034	349.046	531.866	0.656266
		248.171	347.14	404.847	566.297	0.714902
		141.209	244.233	230.357	398.423	0.578173
		178.596	264.13	291.347	430.881	0.676167
		323.11	424.446	527.096	692.408	0.761251
		184.878	270.363	301.595	441.049	0.683814
		344.006	454.472	561.184	741.39	0.756936
		341.423	439.3	556.971	716.639	0.777198
		212.84	294.07	347.21	479.723	0.723773
		236.58	321.818	385.938	524.989	0.735136
		269.631	371.989	439.855	606.834	0.724836
		326.038	451.736	531.873	736.927	0.721745
	6	318.308	403.272	519.263	657.866	0.789313
		275.833	395.011	449.972	644.39	0.698292
		250.138	358.712	408.055	585.175	0.697323
		245.422	333.042	400.362	543.299	0.73691
		144.917	260.824	236.406	425.488	0.555612
		411.108	528.736	670.649	862.538	0.77753
		173.948	261.409	283.765	426.442	0.665425
		272.853	344.851	445.111	562.563	0.79122
		234.683	357.351	382.843	582.954	0.65673
		316.19	427.102	515.808	696.741	0.740315
		234.361	353.624	382.318	576.874	0.662741
		219.641	303.866	358.305	495.703	0.722822
		383.275	459.923	625.245	750.282	0.833346
		406.177	498.523	662.605	813.251	0.814761
		170.074	241.168	277.445	393.423	0.70521
		294.775	417.885	480.873	681.705	0.705397
		191.167	274.263	311.855	447.411	0.697021
		232.8	317.706	379.772	518.281	0.732753
		242.72	360.161	395.954	587.538	0.673921
		192.044	301.425	313.285	491.721	0.63712
		166.244	274.176	271.197	447.269	0.60634
	7	393.996	512.079	642.734	835.365	0.769405
		860.189	960.641	1403.24	1567.11	0.895432
		182.989	305.569	298.514	498.481	0.598847
		130.602	245.709	213.054	400.83	0.531531
		188.958	301.04	308.251	491.093	0.627684
		172.662	249.329	281.667	406.736	0.692507
		303.401	406.355	494.945	662.896	0.74664
		230.204	355.801	375.537	580.426	0.647002
		334.521	427.992	545.711	698.192	0.781606
		289.353	397.223	472.028	647.998	0.72844
		272.809	377.171	445.039	615.287	0.723303
		225.362	320.882	367.638	523.462	0.70232
		249.506	312.652	407.024	510.036	0.798031
		154.019	240.921	251.254	393.02	0.639293
		278.842	395.049	454.881	644.452	0.705842
		232.699	369.909	379.607	603.44	0.629071
		267.286	339.184	436.029	553.318	0.788027
		166.82	246.887	272.137	402.752	0.675694
		202.158	381.933	329.785	623.055	0.529302
		197.185	306.858	321.672	500.584	0.642594
		269.431	356.385	439.529	581.378	0.756011
	8	317.151	457.499	517.375	746.328	0.693228
		364.936	485.372	595.328	791.798	0.751869
		210.109	295.797	342.755	482.54	0.710315
		202.04	278.649	329.592	454.566	0.72507
		299.292	372.308	488.241	607.354	0.803883
		221.93	308.919	362.039	503.946	0.718408
		155.206	237.261	253.191	387.049	0.654157
		283.621	417.381	462.677	680.883	0.679525
		681.455	809.469	1111.67	1320.5	0.841854
		206.456	309.317	336.796	504.595	0.667458
		253.994	374.739	414.346	611.32	0.677789
		431.431	512.956	703.803	836.796	0.841068
		128.363	203.482	209.401	331.945	0.630832
		209.744	290.998	342.16	474.711	0.720775
		311.642	391.327	508.388	638.38	0.796372
		258.565	377.927	421.803	616.52	0.684167
		124.288	222.946	202.754	363.697	0.55748
		267.854	371.259	436.956	605.643	0.721475
		207.27	304.401	338.124	496.576	0.680911
		276.796	382.908	451.543	624.646	0.722879
		334.525	483.374	545.718	788.538	0.692062
		181.069	247.032	295.382	402.989	0.732978
	9	195.359	292.882	318.693	477.785	0.667023
		158.518	219.146	258.594	357.498	0.723344
		279.235	402.836	455.522	657.155	0.693173
		280.957	403.887	458.331	658.869	0.695633
		371.732	514.012	606.414	838.519	0.723197
		255.03	344.681	416.036	562.285	0.739902
		652.669	810.344	1064.71	1321.93	0.805422
		430.955	542.042	703.026	884.245	0.795058
		320.539	429.854	522.902	701.23	0.745693
		331.183	430.377	540.266	702.083	0.769518
		257.163	377.908	419.515	616.489	0.680491
		211.691	288.82	345.336	471.158	0.732951
		279.407	375.941	455.803	613.281	0.74322
		213.706	290.264	348.623	473.514	0.736247
		210.851	283.79	343.966	462.953	0.742982
		227.554	311.328	371.214	507.876	0.730914
		192.629	309.726	314.24	505.263	0.621934
		278.539	362.821	454.387	591.878	0.767704
		203.6	312.879	332.137	510.406	0.650731
		405.809	542	662.005	884.176	0.748725
		345.398	443.37	563.455	723.279	0.779029
		196.125	282.028	319.943	460.078	0.69541
		386.29	485.65	630.163	792.251	0.795408
		386.078	523.242	629.817	853.576	0.737857
		368.136	539.157	600.548	879.538	0.682799
		307.458	411.951	501.563	672.024	0.746346
		201.695	305.011	329.029	497.571	0.661271
	10	152.971	223.161	249.545	364.047	0.685474
		248.3	323.938	405.057	528.447	0.766505
		227.66	327.332	371.387	533.984	0.695502
		231.897	338.835	378.299	552.749	0.684395
		173.954	268.039	283.775	437.258	0.648988
		250.416	351.103	408.509	572.762	0.713227
		167.631	250.177	273.46	408.119	0.67005
		364.664	464.39	594.884	757.569	0.785254
		236.415	334.15	385.669	545.106	0.707512
		292.542	391.031	477.23	637.897	0.74813
		780.487	873.504	1273.23	1424.97	0.893513
		349.311	426.386	569.838	695.573	0.819237
		323.868	440.06	528.333	717.879	0.735963
		245.073	356.948	399.793	582.297	0.686579
		182.964	281.626	298.473	459.423	0.64967
		170.176	245.22	277.612	400.033	0.693973
		203.062	302.026	331.259	492.701	0.672333
		665.869	792.773	1086.25	1293.27	0.839924
		334.054	535.956	544.949	874.316	0.623286
		174.513	258.008	284.687	420.894	0.676386
		255.973	343.804	417.574	560.855	0.744532
		265.437	388.932	433.013	634.473	0.682477
		419.033	497.393	683.577	811.408	0.842459
ID	FIELD	D1	D2	D1 CAL	D2 CAL	G RATIO
201	44	263.403	453.565	429.695	739.91	0.580739
		176.082	275.138	287.246	448.838	0.639977
		372.651	525.419	607.914	857.127	0.709245
		137.768	247.814	224.744	404.264	0.555933
		228.045	435.501	372.015	710.442	0.523638
		815.163	940.366	1329.79	1534.04	0.866857
		131.822	302.06	215.044	492.757	0.43641
		387.66	518.189	632.398	845.333	0.748105
		179.605	309.742	292.993	505.289	0.579854
		946.605	1160.76	1544.22	1893.57	0.815504
		294.156	396.02	479.863	646.036	0.742781
		730	846.414	1190.86	1380.77	0.862462
		369.177	547.39	602.246	892.969	0.674431
		379.415	510.701	618.948	833.117	0.74293
	43	216.005	320.25	352.374	522.431	0.674489
		207.155	286.252	337.936	466.969	0.723681
		225.016	353.142	367.073	576.088	0.637183
		238.24	337.147	388.646	549.995	0.706635
		203.482	288.624	331.945	470.838	0.705007
		312.237	432.03	509.359	704.78	0.722721
		288.862	379.749	471.227	619.493	0.760666
		341.264	438.634	556.711	715.553	0.778015
		185.181	238.814	302.09	389.582	0.775419
		137.5	227.264	224.307	370.741	0.605023
		163.466	247.588	266.666	403.896	0.660234
		637.385	779.585	1039.78	1271.75	0.817595
		713.3	820	1163.62	1337.68	0.869878
		415.146	492.687	677.237	803.731	0.842616
		301.04	413.044	491.093	673.808	0.728833
		300.927	453.37	490.909	739.592	0.663756
		175.775	254.018	286.746	414.385	0.691979
		239.268	392.7	390.323	640.62	0.60929
	40	339.838	452.754	554.385	738.587	0.750602
		445.601	612.603	726.918	999.352	0.72739
		352.466	483.82	574.985	789.266	0.728506
		260.233	366.808	424.524	598.382	0.709453
		218.662	325.085	356.708	530.318	0.67263
		263.401	368.067	429.692	600.436	0.715633
		630.079	749.827	1027.86	1223.21	0.840299
		948.103	1149.65	1546.66	1875.45	0.824687
		296.378	420.195	483.488	685.473	0.705334
	37	588.908	735.326	960.698	1199.55	0.80088
		341.696	453.193	557.416	739.303	0.753975
		542.918	683.348	885.674	1114.76	0.794497
		400.362	531.519	653.119	867.078	0.753241
		707.736	853.628	1154.54	1392.54	0.829092
		526.719	686.72	859.248	1120.26	0.767007
		552.178	665.204	900.78	1085.16	0.830088
		210.953	390.104	344.132	636.385	0.540761
		198.073	315.653	323.121	514.931	0.627502
	32	418.81	587.083	683.214	957.721	0.713374
		333.287	506.774	543.698	826.711	0.657664
		202.319	323.872	330.047	528.339	0.624688
		229.787	359.507	374.856	586.471	0.639173
		430.289	510.882	701.94	833.413	0.842247
		268.226	405.265	437.563	661.117	0.661853
		537.729	696.07	877.209	1135.51	0.772521
		424.086	627.288	691.821	1023.31	0.676063
		532.023	691.503	867.9	1128.06	0.769372
		459.848	630.714	750.16	1028.9	0.729091
		382.426	516.138	623.86	841.987	0.740938
		448.486	599.27	731.625	977.602	0.748387
		813.947	1057.37	1327.81	1724.91	0.769787
		226.153	366.547	368.928	597.956	0.616982
		228	383.064	371.941	624.9	0.595201
		680.226	869.67	1109.67	1418.71	0.782166
	29	1008.03	1244.71	1644.43	2030.53	0.809851
		311.333	473.544	507.884	772.502	0.657453
		519.7	644.442	847.798	1051.29	0.806434
		172.154	285.281	280.838	465.385	0.603454
		411.593	553.336	671.44	902.669	0.743839
		299.348	425.31	488.333	693.817	0.703835
		319.495	426.758	521.199	696.179	0.748656
		287.837	394.777	469.555	644.008	0.729113
		267.442	380.411	436.284	620.573	0.703034
		311.448	378.556	508.072	617.546	0.822726
		422.834	546.671	689.778	891.796	0.773471
		259.625	357.762	423.532	583.625	0.725692
	23	181.951	274.089	296.821	447.127	0.663839
		212.002	331.489	345.843	540.765	0.639545
		331.91	479.438	541.452	782.117	0.69229
		172.627	259.942	281.61	424.049	0.664098
		329.201	469.814	537.033	766.418	0.700705
		250.799	334.858	409.134	546.261	0.748971
		161.834	234.047	264.003	381.806	0.691459
	24	261.222	408.824	426.137	666.923	0.63896
		433.074	510.119	706.483	832.168	0.848967
		228.916	350.203	373.436	571.294	0.653667
		146.509	212.085	239.003	345.979	0.690803
		235.697	450.968	384.498	735.674	0.522647
		278.002	422.167	453.511	688.69	0.658512
		201.249	281.155	328.302	458.654	0.715794
		120.154	188.481	196.01	307.473	0.637486
		164.924	243.39	269.044	397.047	0.677612
		219.401	340.872	357.914	556.072	0.643646
		189.423	304.631	309.01	496.951	0.621811
		635.958	782.586	1037.45	1276.65	0.812637
		199.123	319.081	324.834	520.524	0.624052
		203.177	305.941	331.447	499.088	0.664105
		173.118	249.098	282.411	406.359	0.694979
		695.449	792.182	1134.5	1292.3	0.87789
	21	177.674	286.419	289.843	467.241	0.620329
		156.083	262.452	254.622	428.144	0.594711
		114.022	221.651	186.007	361.584	0.514421
		209.344	303.587	341.507	495.248	0.689568
		169.65	275.726	276.754	449.798	0.615285
		131.137	233.309	213.927	380.602	0.562074
		272.254	363.167	444.134	592.442	0.749666
		185.828	266.807	303.145	435.248	0.696488
		198.588	322.245	323.961	525.685	0.616264
		245.489	361.643	400.471	589.956	0.678816
		520.532	774.497	849.155	1263.45	0.67209
		234.307	351.115	382.23	572.781	0.667323
		608.922	744.529	993.347	1214.57	0.817862
		118.152	212.763	192.744	347.085	0.555322
		172.052	265.189	280.672	432.608	0.64879
	17	126.254	217.904	205.961	355.471	0.579402
		214.009	285.063	349.117	465.029	0.750743
		142.004	225.08	231.654	367.178	0.630905
		263.486	372.667	429.83	607.94	0.707028
		298.585	404.754	487.088	660.284	0.737695
		1463.08	1603.02	2386.76	2615.05	0.912701
		311.61	403.223	508.336	657.786	0.772798
		216.393	292.727	353.007	477.532	0.739231
		160.465	235.85	261.77	384.747	0.680369
		299.042	423.562	487.834	690.966	0.706017
		225.009	325.075	367.062	530.302	0.692176
		95.802	164.806	156.284	268.852	0.581302
		206.652	274.165	337.116	447.251	0.75375
		237.192	320.975	386.936	523.613	0.738973
		483.439	563.962	788.644	920.003	0.857219
		682.678	813.543	1113.67	1327.15	0.839142
	16	202.01	270.118	329.543	440.649	0.747858
		114.978	193.982	187.566	316.447	0.592725
		761.578	880.736	1242.38	1436.76	0.864706
		141.287	210.343	230.485	343.137	0.671698
		136.473	206.526	222.631	336.91	0.660803
		189.404	315.457	308.979	514.612	0.600411
		102.201	216.391	166.723	353.003	0.472298
		194.487	268.198	317.271	437.517	0.725162
		207.386	298.077	338.313	486.259	0.695746
		229.401	313.321	374.227	511.127	0.73216
		186.132	254.372	303.641	414.962	0.731731
	16	365.772	608.888	596.692	993.292	0.600721
		120.354	235.936	196.336	384.887	0.510113
		267.367	432.501	436.162	705.548	0.618188
		339.063	450.601	553.121	735.075	0.752468
		142.58	219.44	232.594	357.977	0.649745
		276.4	372.486	450.897	607.644	0.742041
		234.367	344.001	382.328	561.176	0.681297
		160.963	260.762	262.582	425.387	0.617279
		489.459	711.086	798.465	1160.01	0.688326
		191.175	263.204	311.868	429.37	0.726338
		615.159	726.275	1003.52	1184.79	0.847006
		180.369	278.862	294.24	454.914	0.646804
		325.613	460.001	531.179	750.409	0.707853
		388.973	625.838	634.54	1020.94	0.621523
		466.897	598.993	761.659	977.15	0.77947
	18	284.016	601.968	463.321	982.003	0.471812
		285.007	448.286	464.938	731.299	0.63577
		137.743	203.295	224.703	331.639	0.677552
		408.01	609.081	665.595	993.607	0.669878
		200.639	302.002	327.307	492.662	0.664363
		154.674	237.893	252.323	388.08	0.650183
		355.224	506.807	579.485	826.765	0.700906
		449.481	587.245	733.248	957.985	0.765406
		356.265	582.495	581.183	950.237	0.611619
		124.459	240.707	203.033	392.67	0.517056
		273.222	366.38	445.713	597.684	0.745734
		167.887	265.445	273.878	433.026	0.632474
		212.941	286.295	347.375	467.039	0.743782
	19	229.12	350.736	373.768	572.163	0.653255
		710.044	822.119	1158.31	1341.14	0.863675
		596.215	726.006	972.618	1184.35	0.821226
		87.132	171.02	142.14	278.989	0.509484
		575.535	695.236	938.883	1134.15	0.827827
		295.574	440.555	482.176	718.687	0.670913
		407.47	536.247	664.715	874.791	0.759855
		536.06	682.643	874.486	1113.61	0.785271
		124.78	216.335	203.556	352.912	0.576791
		167.738	283.069	273.635	461.777	0.592569
		243.977	356.849	398.005	582.135	0.683698
		374.066	554.155	610.222	904.005	0.675021
		331.905	481.087	541.444	784.808	0.689906
		219.911	308.561	358.746	503.362	0.712699
		223	478.051	363.785	779.855	0.466477
ID	FIELD	D1	D2	D1 CAL	D2 CAL	G RATIO
271	2	252.389	363.902	411.728	593.641	0.693563
		198.917	290.622	324.498	474.098	0.684453
		178.09	280.92	290.522	458.271	0.633953
		209.323	344.571	341.473	562.106	0.607489
		253.512	384.282	413.56	626.887	0.659703
		427.805	576.292	697.887	940.117	0.742341
		465.283	576.459	759.026	940.39	0.80714
		199.81	316.623	325.954	516.514	0.631066
		286.681	390.978	467.669	637.811	0.733241
		463.324	594.899	755.83	970.471	0.778828
		230.586	322.593	376.16	526.253	0.714789
		273.996	403.194	446.976	657.739	0.679564
		260.555	411.904	425.049	671.948	0.632562
		210.155	314.701	342.83	513.378	0.667793
		214.114	315.601	349.289	514.847	0.678433
		304.731	441.128	497.114	719.622	0.690799
		234.796	300.364	383.028	489.99	0.781705
		202.158	300.463	329.785	490.152	0.672822
		275.087	390.512	448.755	637.051	0.704426
		178.314	286.356	290.887	467.139	0.6227
		342.032	460.679	557.964	751.515	0.742452
		167.171	280.931	272.71	458.289	0.595061
		187.243	309.517	305.454	504.922	0.604952
	3	188.215	273.3	307.039	445.84	0.688675
		263.304	389.988	429.533	636.196	0.675159
		224.321	331.217	365.94	540.321	0.677263
		221.269	366.437	360.961	597.777	0.603839
		301.597	495.165	492.002	807.773	0.609084
		317.725	426.752	518.312	696.17	0.744519
		134.852	244.266	219.987	398.476	0.55207
		283.833	391.778	463.023	639.116	0.724474
		272.046	377.16	443.794	615.269	0.721301
		233.032	334.527	380.15	545.721	0.696601
		269.258	415.74	439.246	678.206	0.64766
		165.895	251.056	270.628	409.553	0.660789
		339.991	454.271	554.635	741.062	0.748432
		380.434	504.01	620.61	822.202	0.754814
		260.386	377.637	424.773	616.047	0.689514
		243.387	375.683	397.042	612.86	0.647852
		472	618.524	769.984	1009.01	0.763107
		176.816	289.111	288.444	471.633	0.611585
		649.543	772.427	1059.61	1260.08	0.840912
		203.944	290.875	332.698	474.511	0.70114
	4	368.278	538.431	600.78	878.354	0.683984
		212.085	288.023	345.979	469.858	0.736347
		140.872	225.109	229.808	367.225	0.625795
		475.143	615.912	775.111	1004.75	0.771446
		327.713	444.072	534.605	724.424	0.737973
		206.073	303.876	336.171	495.719	0.678148
		315.607	426.395	514.856	695.587	0.740175
		208.54	278.218	340.196	453.863	0.749556
		206.073	299.328	336.171	488.3	0.688452
		197.74	282.646	322.577	461.086	0.699603
		214.537	299.386	349.979	488.395	0.71659
		254.719	359.68	415.529	586.754	0.708182
		150.546	282.305	245.589	460.53	0.533274
		320.189	450.401	522.331	734.749	0.710898
		536.695	685.789	875.522	1118.74	0.782595
		280.002	387.012	456.773	631.341	0.723497
		562.885	690.142	918.246	1125.84	0.815608
		190.672	282.285	311.047	460.498	0.675459
		227.706	336.162	371.462	548.388	0.67737
		117.277	193.573	191.316	315.78	0.605854
	5	272.017	407.521	443.747	664.798	0.667492
		267.882	438.95	437.002	716.069	0.610279
		205.061	346.521	334.52	565.287	0.591771
		231.138	335.41	377.06	547.162	0.689121
		230.534	319.766	376.075	521.641	0.720946
		208.24	303.936	339.706	495.817	0.685144
		257.42	367.361	419.935	599.284	0.700728
		217.995	312.414	355.62	509.648	0.697776
		271.4	356.634	442.741	581.785	0.761004
		205.232	313.129	334.799	510.814	0.655423
		119.754	206.41	195.357	336.721	0.580175
		248.129	376.48	404.778	614.16	0.659076
		156.252	235.053	254.897	383.447	0.664752
		174.711	256.353	285.01	418.194	0.681525
		322.845	471.559	526.664	769.264	0.684633
		410.078	567.86	668.969	926.362	0.722146
		190.979	273.534	311.548	446.222	0.698191
		250.99	353.638	409.445	576.897	0.709737
		114.529	192.419	186.834	313.897	0.595206
		254.587	335.175	415.313	546.778	0.759564
	6	296.998	398.694	484.499	650.398	0.744927
		361.087	485.606	589.049	792.179	0.74358
		220.792	315.978	360.183	515.462	0.698758
		244.632	349.726	399.073	570.515	0.699496
		176.581	291.578	288.06	475.657	0.605605
		417.738	542.466	681.465	884.936	0.770072
		231.366	334.978	377.432	546.457	0.69069
		197.132	358.32	321.586	584.535	0.550156
		419.005	529.472	683.532	863.739	0.791364
		263.219	378.877	429.395	618.07	0.694735
		175.696	275.045	286.617	448.687	0.63879
		167.194	274.642	272.747	448.029	0.608771
		159.275	254.531	259.829	415.222	0.625759
		202.04	300.202	329.592	489.726	0.673014
		305.026	436.394	497.595	711.899	0.698969
		237.876	334.325	388.052	545.392	0.711511
		322.964	439.877	526.858	717.581	0.734214
		203.578	301.341	332.101	491.584	0.675574
		306.863	423.137	500.592	690.272	0.72521
		260	341.826	424.144	557.628	0.760621
		274.269	447.766	447.421	730.45	0.612528
	7	201.837	303.765	329.261	495.538	0.664451
		254.561	365.624	415.271	596.45	0.696237
		178.734	288.125	291.573	470.024	0.620335
		283.214	414.5	462.013	676.183	0.683267
		333.946	458.737	544.773	748.347	0.727968
		214.406	353.074	349.765	575.977	0.607255
		169.461	283.087	276.445	461.806	0.598618
		260.309	393.772	424.648	642.369	0.661065
		184.046	281.155	300.238	458.654	0.654607
		305.354	393.024	498.131	641.148	0.776935
		347.806	472.699	567.383	771.124	0.735787
		216.301	309.343	352.856	504.638	0.699227
		279.451	369.121	455.874	602.155	0.757072
		204.788	302.235	334.075	493.042	0.677579
		191.732	282.144	312.777	460.268	0.679554
		171.712	290.131	280.117	473.297	0.591843
		94.987	201.993	154.954	329.515	0.470249
	8	359.447	489.173	586.374	797.998	0.734805
		302.645	445.018	493.711	725.967	0.680074
		275.83	413.011	449.967	673.754	0.667851
		261.232	372.121	426.153	607.049	0.702008
		286.4	390.041	467.21	636.282	0.734282
		216.086	315.357	352.506	514.449	0.685211
		173.589	281.413	283.179	459.075	0.616848
		200.801	311.443	327.571	508.064	0.644744
		412.985	567.107	673.711	925.134	0.728231
		409.518	560.001	668.055	913.542	0.731281
		229.172	312.621	373.853	509.985	0.733067
		220.493	320.539	359.695	522.902	0.687882
		208.586	298.458	340.271	486.881	0.698879
		208.195	319.532	339.633	521.259	0.651562
		425.793	575.243	694.605	938.406	0.740197
	9	256.743	360.835	418.83	588.638	0.711525
		303.621	493.035	495.303	804.299	0.61582
		309.84	403.268	505.449	657.86	0.768323
		357.259	407.751	582.804	665.173	0.87617
		168.751	281.519	275.287	459.248	0.59943
		167.72	268.232	273.605	437.573	0.62528
		270.387	346.37	441.088	565.041	0.780631
		198.298	303.626	323.488	495.312	0.6531
		448.286	580.496	731.299	946.976	0.772246
		507.075	648.282	827.202	1057.56	0.782183
		400.565	480.635	653.45	784.07	0.833408
		207.781	289.002	338.958	471.455	0.71896
		718.754	957.176	1172.52	1561.46	0.750911
		208.002	311.853	339.318	508.732	0.666987
		121.192	231.106	197.703	377.008	0.5244
		206.022	294.245	336.088	480.008	0.700172
		213.251	329.892	347.881	538.16	0.646427
		189.172	282.113	308.6	460.217	0.670554
		223.289	320.777	364.256	523.29	0.696088
	10	176.955	256.281	288.67	418.077	0.690473
		217.267	300.629	354.432	490.423	0.722708
		183.412	269.258	299.204	439.246	0.681176
		130.096	268.638	212.228	438.235	0.48428
		377.339	449.049	615.561	732.543	0.840307
		289.033	365.749	471.506	596.654	0.79025
		185.327	312.136	302.328	509.194	0.593738
		461.66	619.658	753.116	1010.86	0.745024
		159.201	247.731	259.708	404.129	0.642637
		266.055	401.151	434.021	654.406	0.663229
		218.403	316.891	356.285	516.951	0.689205
		392.73	522.19	640.669	851.86	0.752083
		309.278	408.589	504.532	666.54	0.756942
		289.614	379.816	472.454	619.602	0.762511
		416.077	534.838	678.755	872.493	0.77795
		161.012	302.05	262.662	492.741	0.533064
		510.91	634.741	833.458	1035.47	0.804911
		313.409	430.562	511.271	702.385	0.727907
	11	287.313	426.755	468.7	696.175	0.67325
		311.108	419.869	507.517	684.941	0.740964
		236.231	349.07	385.369	569.445	0.676744
		345.358	508.146	563.39	828.949	0.679643
		251.098	356.612	409.622	581.749	0.704121
		177.612	327.29	289.742	533.915	0.542675
		441.022	586.435	719.449	956.664	0.752039
		262.24	357.144	427.798	582.617	0.73427
		177.477	267.949	289.522	437.111	0.662354
		333.482	444.933	544.016	725.829	0.749511
		296.582	393.732	483.821	642.303	0.753259
		454.235	601.801	741.003	981.731	0.754793
		218.909	326.118	357.111	532.003	0.671257
		275.274	374.4	449.06	610.767	0.73524
		287.939	374.769	469.721	611.369	0.768311
		233.019	341.353	380.129	556.856	0.682634
		175.454	290.225	286.222	473.45	0.604545
		417.615	546.882	681.264	892.14	0.763629
		419.019	525.479	683.555	857.225	0.797404
		234.002	350.173	381.732	571.245	0.668247
		210.06	333.074	342.675	543.351	0.630671
		139.435	234.084	227.463	381.866	0.595662
		199.379	307.938	325.251	502.346	0.647465
		183.657	266.543	299.604	434.817	0.689033
		289.171	411.389	471.731	671.108	0.702914
		147.733	236.865	241	386.403	0.623701
ID	FIELD	D1	D2	D1 CAL	D2 CAL	G RATIO
212	3	478.023	555.083	779.809	905.519	0.861174
		512.182	774.553	835.533	1263.54	0.661261
		266.086	343.012	434.072	559.563	0.775734
		255.409	365.921	416.654	596.935	0.697989
		276.101	378.621	450.409	617.653	0.729228
		228.712	350.053	373.103	571.049	0.653364
		294.749	426.469	480.83	695.708	0.691138
		451.708	555.151	736.881	905.63	0.813667
		237.8	360.214	387.928	587.625	0.660163
		173.589	245.407	283.179	400.338	0.707351
		257.109	359.235	419.427	586.028	0.715713
		306.444	455.728	499.909	743.439	0.672427
		146.697	257.288	239.31	419.719	0.570167
		445.224	542.455	726.303	884.918	0.820757
		562.773	665.649	918.064	1085.89	0.84545
		195.931	336.506	319.626	548.949	0.582251
		246.033	344.093	401.359	561.326	0.715019
		221.07	328.71	360.636	536.232	0.672538
		508.394	609.21	829.354	993.817	0.834514
	4	277.764	338.733	453.122	552.582	0.820009
		146.769	207.509	239.427	338.514	0.70729
		257.624	353.004	420.268	575.863	0.729805
		845.983	966.485	1380.07	1576.65	0.875319
		216.363	324.82	352.958	529.886	0.666101
		226.374	285.356	369.289	465.507	0.793304
		420.374	521.383	685.765	850.543	0.806267
		483.699	614.186	789.069	1001.93	0.787545
		504.357	616.929	822.768	1006.41	0.817528
		304.059	386.914	496.018	631.181	0.785857
		240.62	337.085	392.529	549.894	0.713826
		257.449	332.096	419.982	541.755	0.775225
		274.25	360.834	447.39	588.636	0.760045
		551.567	692.142	899.783	1129.11	0.796899
		220.617	284.313	359.897	463.806	0.775965
	5	247.002	322.039	402.94	525.349	0.766994
		112.898	182.409	184.173	297.568	0.618928
		337.415	468.653	550.432	764.524	0.719968
		232.648	303.041	379.524	494.357	0.767711
		543.124	659.03	886.01	1075.09	0.824126
		159.138	218.552	259.605	356.529	0.728147
		457.083	701.154	745.649	1143.81	0.651901
		640.938	730.405	1045.58	1191.53	0.87751
		204.612	276.221	333.788	450.605	0.740755
		289.196	377.922	471.772	616.512	0.765227
		419.612	533.653	684.522	870.56	0.786301
		258.242	351.063	421.276	572.697	0.7356
		373.241	487.165	608.876	794.723	0.766149
		279.566	396.141	456.062	646.233	0.705723
		157.267	250.503	256.553	408.651	0.627805
		265.096	371.981	432.457	606.821	0.71266
		248.069	311.207	404.68	507.679	0.797119
		169.664	243.463	276.777	397.166	0.696878
	6	277.147	407.039	452.116	664.011	0.680886
		399.602	471.84	651.879	769.723	0.846901
		293.575	400.766	478.915	653.778	0.732535
		418.881	549.065	683.33	895.701	0.762899
		174.794	255.895	285.145	417.447	0.683069
		455.027	533.69	742.295	870.62	0.852605
		383.63	513.622	625.824	837.883	0.746911
		238.872	323.025	389.677	526.958	0.739485
		122.147	184.589	199.261	301.124	0.661724
		150.473	228.79	245.47	373.23	0.65769
		512.575	685.606	836.175	1118.44	0.747623
		261.324	393.89	426.303	642.561	0.663444
		293.471	381.418	478.746	622.215	0.769421
		125.284	185.699	204.378	302.935	0.674662
		192.083	283.72	313.349	462.838	0.677016
	7	448.529	539.86	731.695	880.685	0.830825
		165.895	214.201	270.628	349.431	0.774483
		471.641	595.894	769.398	972.095	0.791485
		348.001	420.315	567.701	685.669	0.827953
		243.584	358.218	397.364	584.369	0.679988
		597.576	676.473	974.838	1103.54	0.88337
		608.247	696.759	992.246	1136.64	0.872966
		421.391	545.619	687.424	890.08	0.772317
		385.44	586.256	628.777	956.372	0.65746
		275.329	340.899	449.15	556.116	0.807656
		169.047	209.571	275.77	341.878	0.806634
		331.833	415.326	541.326	677.53	0.79897
		228.02	297.899	371.974	485.969	0.765427
		167.215	229.297	272.781	374.057	0.729251
		206.867	292.565	337.467	477.268	0.70708
		245.459	332.266	400.423	542.033	0.738742
		282.857	381.932	461.431	623.054	0.740595
		268.755	325.601	438.426	531.16	0.825412
	8	400.553	492.879	653.431	804.044	0.81268
		397.756	489.401	648.868	798.37	0.81274
		440.296	523.249	718.264	853.587	0.841466
		279.83	353.645	456.493	576.909	0.791274
		502.32	674.71	819.445	1100.67	0.744498
		161.533	227.864	263.512	371.719	0.708901
		469.01	579.2	765.106	944.861	0.809755
		206.155	300.147	336.305	489.636	0.686847
		207.933	310.427	339.206	506.406	0.669829
		341.621	412.95	557.294	673.654	0.82727
		165.895	227.178	270.628	370.6	0.730242
		232.551	322.397	379.365	525.933	0.721319
		181.813	249.834	296.595	407.56	0.727735
		331.204	461.053	540.3	752.126	0.718364
		299.715	379.907	488.931	619.75	0.788917
		293.411	400.026	478.648	652.571	0.73348
		239.677	323.867	390.99	528.331	0.740048
		552.007	674.24	900.501	1099.9	0.81871
		243.101	410.702	396.576	669.987	0.591916
		340.325	427.3	555.179	697.064	0.796454
		448.95	534.15	732.382	871.37	0.840494
	9	187.387	260.726	305.688	425.328	0.718712
		298.198	407.481	486.457	664.732	0.731808
		175.73	225.504	286.672	367.869	0.779277
		281.539	406.315	459.281	662.83	0.692908
		714.09	839.297	1164.91	1369.16	0.850819
		203.384	300.167	331.785	489.669	0.677569
		397.316	540.818	648.15	882.248	0.734658
		147.272	237.2	240.248	386.949	0.620877
		238.73	325.22	389.445	530.538	0.734057
		801.87	943.021	1308.11	1538.37	0.85032
		288.6	346.831	470.799	565.793	0.832106
		159.227	244.233	259.75	398.423	0.651947
		469.196	558.168	765.409	910.551	0.8406
		219.317	306.537	357.777	500.06	0.715467
		232.054	344.246	378.555	561.576	0.674094
		223.02	328.792	363.817	536.365	0.678301
		274.973	436.232	448.569	711.635	0.630337
		527.991	616.393	861.323	1005.54	0.856582
		516.072	612.405	841.879	999.029	0.842697
		492.295	622.531	803.091	1015.55	0.790796
		584.377	761.927	953.307	1242.95	0.766972
		264.705	321.672	431.819	524.75	0.822903
	10	294.959	388.567	481.173	633.878	0.759094
		342.405	444.815	558.573	725.636	0.769769
		208.806	288.444	340.63	470.545	0.723905
		519.905	648.497	848.132	1057.91	0.801708
		267.643	371.602	436.612	606.202	0.720241
		284.972	404.465	464.881	659.812	0.704565
		385.138	525.404	628.284	857.103	0.733032
		356.118	483.265	580.943	788.361	0.7369
		340.688	436.312	555.772	711.765	0.780836
		360.303	475.544	587.77	775.765	0.757665
		327.928	423.481	534.956	690.834	0.774363
		664.265	897.414	1083.63	1463.97	0.740199
		308.858	431.69	503.847	704.225	0.715462
		225.858	308.682	368.447	503.56	0.731685
		288.804	405.177	471.132	660.974	0.712785
		217.92	260.422	355.498	424.832	0.836796
	11	332.388	423.572	542.232	690.982	0.784726
		365.903	442.556	596.905	721.951	0.826795
		390.512	488.321	637.051	796.608	0.799703
		282.843	415.933	461.408	678.52	0.680021
		261.155	327.098	426.028	533.602	0.7984
		517.433	612.883	844.1	999.809	0.844261
		202.252	281.517	329.938	459.245	0.718436
		157.582	248.02	257.067	404.6	0.63536
		451.214	530.649	736.075	865.659	0.850306
		371.797	458.24	606.52	747.537	0.811359
		225.942	304.961	368.584	497.489	0.740888
		144.917	220.554	236.406	359.794	0.657059
		417.077	543.36	680.387	886.395	0.767589
		588.09	670.88	959.364	1094.42	0.876595
		262.482	338.386	428.192	552.016	0.775688
		630.093	816.688	1027.88	1332.28	0.771522
		207.87	274.643	339.103	448.031	0.756873
	12	414.816	565.046	676.698	921.772	0.734128
		375.542	505.466	612.63	824.577	0.742962
		638.78	759.421	1042.06	1238.86	0.841141
		315.357	406.518	514.449	663.162	0.775752
		382.374	457.526	623.775	746.372	0.835743
		200.811	276.268	327.587	450.682	0.72687
		611.949	719.269	998.285	1173.36	0.850793
		164.438	241.76	268.251	394.388	0.68017
		768.843	987.411	1254.23	1610.78	0.778645
		232.418	315.163	379.148	514.132	0.737453
		195.898	302.764	319.573	493.905	0.647032
		305.424	425.556	498.245	694.219	0.717706
		284.542	450.894	464.179	735.553	0.631062
	13	250.186	340.085	408.134	554.788	0.735657
		231.041	337.658	376.902	550.829	0.684246
		458.118	554.617	747.338	904.759	0.826008
		602.589	663.931	983.016	1083.08	0.907608
		630.223	764.589	1028.1	1247.29	0.824264
		520.862	630.464	849.693	1028.49	0.826157
		452.994	600.75	738.979	980.016	0.754047
		490.61	615.419	800.343	1003.95	0.797197
		288.272	408.167	470.264	665.852	0.70626
		456.128	544.474	744.091	888.212	0.837741
		163.11	250.799	266.085	409.134	0.650361
		238.288	310.556	388.724	506.617	0.767295
		294.783	391.184	480.886	638.147	0.753566
		255.947	347.967	417.532	567.646	0.73555
		341.756	471.695	557.514	769.486	0.724528
		420.476	557.853	685.931	910.038	0.75374
		299.908	461.191	489.246	752.351	0.65029
	14	730.387	884.695	1191.5	1443.22	0.825581
		260.893	355.486	425.6	579.912	0.733905
		300.108	369.439	489.573	602.674	0.812334
		265.415	354.198	432.977	577.811	0.749341
		213.054	271.31	347.56	442.594	0.785279
		258.474	329.632	421.654	537.736	0.784129
		278.313	371.775	454.018	606.485	0.748606
		172.105	270.363	280.759	441.049	0.63657
		274.372	378.303	447.589	617.134	0.72527
		315.801	454.921	515.173	742.122	0.694189
		234.472	309.93	382.499	505.595	0.756532
		632.69	714.127	1032.12	1164.97	0.885963
		304.357	425.842	496.504	694.685	0.714718
		402.881	487.36	657.228	795.041	0.82666
		290.147	373.991	473.323	610.1	0.775813
		151.233	215.724	246.71	351.915	0.701049
		276.525	360.717	451.101	588.445	0.766598
ID	FIELD	D1	D2	D1 CAL	D2 CAL	G RATIO
213	2	430.85	585.044	702.855	954.395	0.73644
		167.59	235.688	273.393	384.483	0.711067
		727.616	808.575	1186.98	1319.05	0.899874
		414.074	544.94	675.488	888.972	0.759852
		188.003	262.315	306.693	427.92	0.716707
		282.179	357.933	460.325	583.904	0.788357
		257.803	351.07	420.56	572.708	0.734335
		113.534	214.227	185.21	349.473	0.529971
		803.225	923.585	1310.32	1506.66	0.869682
		236.072	304.532	385.109	496.79	0.775196
		321.66	442.018	524.731	721.073	0.727708
		337.26	455.027	550.179	742.295	0.741187
		398.453	478.357	650.005	780.354	0.832962
		476.001	597.69	776.511	975.024	0.796401
		288.142	356.894	470.052	582.209	0.80736
		357.077	417.809	582.507	681.581	0.854642
		411.458	504.719	671.22	823.359	0.815222
		261.174	376.152	426.059	613.625	0.694331
	3	639.088	736.811	1042.56	1201.98	0.86737
		567.849	653.6	926.344	1066.23	0.868802
		444.19	569.18	724.617	928.515	0.780403
		563.077	701.463	918.56	1144.31	0.802718
		485.518	605.248	792.036	987.354	0.80218
		497.555	596.049	811.672	972.347	0.834755
		634.842	731.314	1035.63	1193.01	0.868084
		426.644	520.5	695.993	849.103	0.819681
		231.311	315.221	377.343	514.227	0.733806
		196.459	306.235	320.488	499.568	0.64153
		316.097	436.806	515.656	712.571	0.723655
		340.946	445.533	556.192	726.808	0.765254
		433.416	522.476	707.041	852.326	0.829542
		426.198	548.179	695.266	894.256	0.77748
		772.324	967.398	1259.91	1578.14	0.798352
	4	201.817	286.526	329.228	467.416	0.704358
		301.47	410.649	491.794	669.9	0.734131
		345.939	459.436	564.338	749.488	0.752965
		299.881	391.862	489.202	639.253	0.765272
		191.541	270.15	312.465	440.701	0.709017
		177.116	261.232	288.933	426.153	0.678003
		209.619	306.62	341.956	500.196	0.683644
		206.475	316.425	336.827	516.191	0.652524
		270.049	362.84	440.537	591.909	0.744265
		232.699	309.079	379.607	504.207	0.752879
		217.83	293.497	355.351	478.788	0.742188
		491.374	749.862	801.589	1223.27	0.655286
		227.438	357.844	371.024	583.759	0.635579
		494.252	623.863	806.284	1017.72	0.792244
		159.028	237.076	259.426	386.747	0.670789
		244.73	343.68	399.233	560.653	0.712087
		831.609	976.84	1356.62	1593.54	0.851326
		259.332	347.288	423.054	566.538	0.746735
	5	426.98	544.325	696.542	887.969	0.784421
		128.062	212.925	208.91	347.349	0.601442
		673.211	834.233	1098.22	1360.9	0.806982
		232.691	332.688	379.594	542.721	0.699427
		220.239	346.539	359.281	565.316	0.635539
		280.66	346.439	457.847	565.153	0.810128
		348.08	451.134	567.83	735.945	0.771567
		354.532	417.675	578.356	681.362	0.848823
		312.93	410.554	510.489	669.746	0.762214
		297.859	428.716	485.904	699.374	0.69477
		684.311	795.026	1116.33	1296.94	0.86074
		255.666	309.958	417.073	505.641	0.824841
		171.129	245.758	279.166	400.91	0.696331
		347.23	464.526	566.444	757.791	0.747493
		285.661	362.836	466.005	591.902	0.787301
		396.062	474.612	646.104	774.245	0.834496
		165.247	262.366	269.571	428.003	0.629834
		614.545	709.524	1002.52	1157.46	0.866137
		165	258.55	269.168	421.778	0.638174
		339.037	410.21	553.078	669.184	0.826496
		451.266	623.82	736.16	1017.65	0.723391
		185.602	323.631	302.777	527.946	0.573499
		530.951	612.281	866.152	998.827	0.867169
		248.278	350.091	405.021	571.111	0.709181
		217.702	304.385	355.142	496.55	0.715219
	6	196.122	273.827	319.938	446.7	0.716226
		698.765	821.623	1139.91	1340.33	0.850469
		168.582	225.499	275.011	367.861	0.747595
		242.258	339.511	395.201	553.852	0.71355
		270.978	333.096	442.052	543.387	0.813513
		258.213	343.21	421.228	559.886	0.752347
		470.491	550.921	767.522	898.729	0.854008
		922.494	1042.84	1504.88	1701.2	0.884601
		1051.11	1174.57	1714.7	1916.1	0.894892
		236.583	318.609	385.943	519.754	0.74255
		180.834	249.062	294.998	406.3	0.72606
		408.375	496.79	666.191	810.424	0.822027
		313.614	412.069	511.605	672.217	0.761072
		156.311	288.721	254.993	470.997	0.541391
		224.321	300.641	365.94	490.442	0.746142
		306.571	418.466	500.116	682.653	0.732607
		378.961	486.77	618.207	794.078	0.778522
		259.731	362.243	423.705	590.935	0.717008
		355.726	458.528	580.303	748.007	0.7758
	7	359.79	474.489	586.933	774.044	0.758268
		284.086	400.005	463.436	652.537	0.710206
		616.235	826.474	1005.28	1348.24	0.745619
		486.342	569.956	793.38	929.781	0.853297
		220.511	314.721	359.724	513.411	0.700656
		292.948	438.631	477.892	715.548	0.667869
		222.272	303.832	362.597	495.648	0.731562
		637.636	731.202	1040.19	1192.83	0.872038
		553.283	655.494	902.582	1069.32	0.84407
		193.259	315.057	315.268	513.959	0.61341
		286.932	366.657	468.078	598.135	0.782562
		445.624	533.667	726.956	870.582	0.835023
		266.835	346.417	435.294	565.117	0.770271
		183.6	277.95	299.511	453.426	0.66055
		518.768	635.087	846.277	1036.03	0.816846
		128.141	197.203	209.039	321.701	0.649792
		204.893	262.069	334.246	427.519	0.781828
		220.273	301.761	359.336	492.269	0.729958
		280.03	342.791	456.819	559.202	0.816912
		367.904	452.842	600.17	738.731	0.812433
		345.272	456.246	563.25	744.284	0.756767
	8	487.814	596.35	795.781	972.838	0.817999
		234.35	326.671	382.3	532.905	0.717388
		353.069	448.716	575.969	732	0.786843
		541.602	679.094	883.527	1107.82	0.797536
		147.221	235.262	240.165	383.788	0.625775
		163.404	275.812	266.564	449.938	0.592447
		235.372	321.279	383.967	524.109	0.732609
		441.584	546.542	720.365	891.586	0.80796
		188.86	285.776	308.091	466.192	0.660867
		404.827	510.756	660.403	833.207	0.792604
		369.85	479.026	603.344	781.445	0.772088
		240.433	332.343	392.223	542.158	0.723448
		313.383	398.56	511.228	650.179	0.786288
		270.485	385.593	441.248	629.026	0.701478
		315.748	437.653	515.086	713.953	0.721457
		591.588	704.643	965.07	1149.5	0.839557
		126.846	213.216	206.927	347.824	0.594918
		288.467	391.429	470.582	638.546	0.736959
		290.849	387.398	474.468	631.971	0.750776
		250.599	327.452	408.808	534.179	0.7653
		290.548	378.695	473.977	617.773	0.767235
		262.017	360.257	427.434	587.695	0.727306
		430.043	491.635	701.538	802.015	0.87472
	9	469.516	587.052	765.931	957.67	0.799786
		276.4	361.204	450.897	589.24	0.765219
		364.243	480.555	594.197	783.94	0.757963
		483.428	606.092	788.626	988.731	0.797615
		228.405	300.892	372.602	490.852	0.759093
		282.206	368.456	460.369	601.07	0.765915
		565.109	667.533	921.874	1088.96	0.846563
		297.15	768.294	484.747	1253.33	0.386766
		273.788	356.753	446.636	581.979	0.767444
		285.449	365.604	465.659	596.418	0.78076
		237.857	345.861	388.021	564.21	0.687724
		500.977	562.027	817.254	916.847	0.891375
		543.946	610.023	887.351	995.144	0.891681
		340.026	422.753	554.692	689.646	0.804314
		264.32	348.001	431.191	567.701	0.759538
	10	326.732	477.386	533.005	778.77	0.684419
		155.801	237.171	254.162	386.902	0.656914
		186.271	267.808	303.868	436.881	0.695539
		235.376	291.084	383.974	474.852	0.808619
		303.784	388.213	495.569	633.3	0.782519
		546.923	672.268	892.207	1096.69	0.813549
		189.974	287.924	309.909	469.697	0.659806
		318.126	389.667	518.966	635.672	0.816405
		269.431	386.207	439.529	630.028	0.697634
		355.675	422.513	580.22	689.254	0.841808
		206.235	279.014	336.436	455.162	0.739156
		285.086	366.111	465.067	597.245	0.778687
		118.072	200.262	192.613	326.692	0.589588
		248.033	308.756	404.622	503.68	0.80333
		451.054	529.605	735.814	863.956	0.85168
		214.149	285.125	349.346	465.131	0.751071
		231.398	313.019	377.485	510.635	0.739246
		241.68	319.173	394.258	520.674	0.757207
		198.648	264.486	324.059	431.462	0.751072
		364.671	504.647	594.896	823.241	0.722626
		275.065	362.068	448.719	590.649	0.759705
		240.204	351.808	391.85	573.912	0.68277
		496.179	645.136	809.427	1052.42	0.769108
		247.002	341.108	402.94	556.457	0.724117
	11	499.786	552.544	815.312	901.377	0.904518
		389.709	522.346	635.741	852.114	0.746074
		182.261	292.85	297.326	477.732	0.62237
		435.165	550.273	709.894	897.672	0.790817
		150.95	229.478	246.248	374.352	0.657797
		258.017	357.693	420.909	583.512	0.721336
		203.039	280.064	331.222	456.874	0.724974
		433.859	670.537	707.763	1093.86	0.647032
		391.931	479.821	639.365	782.742	0.816828
		557.23	725.981	909.021	1184.31	0.767555
		387.072	538.906	631.439	879.129	0.718255
		341.716	415.047	557.449	677.075	0.823319
		187.044	293.789	305.129	479.264	0.636661
		348.827	435.766	569.049	710.874	0.800492
		532.106	637.909	868.036	1040.63	0.834141
		398.935	517.511	650.791	844.227	0.770873
		361.809	531.58	590.227	867.178	0.680629
		432.12	516.856	704.927	843.158	0.836055
		225.109	315.087	367.225	514.008	0.714434
		242.019	320.419	394.811	522.706	0.75532
ID	FIELD	D1	D2	D1 CAL	D2 CAL	G RATIO
272	2	161.941	234.798	264.178	383.031	0.689703
		392.165	493.932	639.747	805.762	0.793966
		379.701	537.554	619.414	876.923	0.70635
		223.161	294.267	364.047	480.044	0.758362
		254.403	363.749	415.013	593.392	0.699392
		294.924	428.221	481.116	698.566	0.688719
		338.658	421.011	552.46	686.804	0.804392
		555.479	726.529	906.165	1185.2	0.764565
		287.124	452.04	468.392	737.423	0.635174
		407.011	510.079	663.966	832.103	0.797937
		518.927	668.506	846.537	1090.55	0.776249
		439.956	597.358	717.71	974.483	0.736503
	3	284.401	359.018	463.949	585.674	0.792164
		409.539	540.84	668.09	882.284	0.757228
		513.729	686.276	838.057	1119.54	0.748575
		504.876	689.148	823.615	1124.22	0.732609
		489.041	604.653	797.783	986.383	0.808796
		456.355	580.124	744.462	946.369	0.786651
		234.463	323.336	382.485	527.465	0.725137
		544.332	704.205	887.98	1148.78	0.772974
		340.391	469.068	555.287	765.201	0.725675
		541.861	647.013	883.949	1055.49	0.837481
		373.955	489.579	610.041	798.661	0.76383
		281.157	402.482	458.657	656.577	0.698558
		543.297	661.105	886.292	1078.47	0.821801
		272.382	455.974	444.343	743.84	0.597363
		432.468	499.38	705.494	814.649	0.86601
		341.92	477.301	557.781	778.631	0.716361
		266.608	395.297	434.923	644.856	0.67445
		234	354.171	381.729	577.767	0.660698
		293.471	418.47	478.746	682.659	0.701295
	4	482.511	636.267	787.131	1037.96	0.758347
		377.115	527.883	615.196	861.147	0.714391
		326.711	437.104	532.971	713.057	0.747445
		304.232	460.576	496.3	751.347	0.660547
		210.002	408.044	342.581	665.651	0.514655
		195.898	296.061	319.573	482.971	0.661681
		402.413	533.679	656.465	870.602	0.754036
		248.294	406.133	405.047	662.533	0.611361
		272.677	369.778	444.824	603.227	0.737407
		535.322	681.948	873.282	1112.48	0.784989
		379.554	484.282	619.175	790.02	0.783746
		465	612.013	758.564	998.39	0.759788
		344.935	522.215	562.7	851.9	0.660523
		298.329	381.536	486.67	622.408	0.781916
		466.275	683.005	760.644	1114.2	0.682682
		406.661	517.336	663.395	843.941	0.786067
		372.539	477.328	607.731	778.675	0.780468
		510.141	678.425	832.204	1106.73	0.751949
		280.432	380.158	457.475	620.16	0.737672
		171.479	258.01	279.737	420.897	0.664622
		338.87	445.856	552.806	727.334	0.760044
	5	284.255	387.569	463.711	632.25	0.733431
		282.073	396.062	460.152	646.104	0.712194
		226.433	295.108	369.385	481.416	0.767289
		361.4	454.024	589.56	740.659	0.795993
		176.139	256.912	287.339	419.106	0.685601
		402.061	585.427	655.891	955.02	0.686782
		426.713	550.276	696.106	897.677	0.775453
		299.827	404.085	489.114	659.192	0.74199
		291.383	394.629	475.339	643.767	0.738372
		253.645	393.975	413.777	642.7	0.64381
		396.989	663.103	647.617	1081.73	0.598684
		325.73	470.67	531.37	767.814	0.692056
		282.577	383.713	460.974	625.959	0.736428
		418.919	510.553	683.392	832.876	0.82052
		222.092	286.419	362.303	467.241	0.775409
		304.508	417.253	496.75	680.674	0.729792
		364.146	491.757	594.039	802.214	0.7405
		450.245	564.136	734.494	920.287	0.798114
		319.507	415.217	521.219	677.352	0.769494
		418.369	549.717	682.494	896.765	0.761063
		338.333	408.354	551.93	666.157	0.828529
		261.09	345.338	425.922	563.357	0.756042
		193.093	262.406	314.997	428.069	0.735856
		313.328	409.539	511.139	668.09	0.765075
		388.5	500.8	633.768	816.966	0.775759
	6	266.002	372.263	433.935	607.281	0.714554
		236.681	327.185	386.103	533.744	0.723386
		192.302	308.37	313.706	503.051	0.623608
		227.317	349.894	370.827	570.79	0.649674
		443.464	549.372	723.432	896.202	0.80722
		271.884	370.369	443.53	604.191	0.73409
		306.426	403.517	499.879	658.266	0.759388
		274.022	352.525	447.018	575.082	0.777312
		348.369	484.232	568.302	789.938	0.719426
		344.819	450.289	562.511	734.566	0.765773
		406.739	516.48	663.522	842.545	0.787521
		309.091	403.686	504.227	658.542	0.765672
		373.803	464.069	609.793	757.046	0.80549
		431.602	510.421	704.082	832.661	0.84558
		322.851	438.511	526.674	715.352	0.736244
		271.4	368.278	442.741	600.78	0.736943
		406.51	501.761	663.148	818.533	0.810167
		212.361	343.127	346.429	559.75	0.618899
		325.085	450.999	530.318	735.724	0.720811
		342.546	513.817	558.803	838.201	0.666669
		350.091	456.07	571.111	743.997	0.767626
		367.151	479.771	598.941	782.661	0.765263
		294.715	388.191	480.775	633.264	0.759201
		309.429	434.166	504.778	708.264	0.712697
		221	319.862	360.522	521.798	0.690923
		286	409.02	466.558	667.243	0.699232
		335.261	447.182	546.918	729.498	0.749719
	7	314.56	412.216	513.148	672.457	0.763095
		388.726	495.162	634.137	807.768	0.785048
		452.223	634.039	737.721	1034.32	0.713242
		304.784	426.391	497.201	695.581	0.714799
		428.516	580.69	699.047	947.292	0.737943
		197.585	247.776	322.325	404.202	0.797434
		307.026	384.942	500.858	627.964	0.79759
		260.417	361.006	424.824	588.917	0.721365
		202.608	245.153	330.519	399.923	0.826455
		221.923	296.233	362.028	483.251	0.74915
		305.668	425.541	498.643	694.194	0.718304
		398.246	537.327	649.667	876.553	0.741161
		337.544	448.876	550.643	732.261	0.751976
		259.124	389.61	422.715	635.579	0.665086
		291.925	388.032	476.223	633.005	0.752322
		552.264	686.745	900.92	1120.3	0.804176
		673.314	806.345	1098.39	1315.41	0.83502
		258.01	330.106	420.897	538.509	0.781597
		310.097	400.136	505.868	652.75	0.774979
		724.178	871.292	1181.37	1421.36	0.831154
		300.88	393.01	490.832	641.126	0.765578
	8	383.839	507.159	626.165	827.339	0.756842
		745.085	866.404	1215.47	1413.38	0.859974
		407.107	570.196	664.122	930.173	0.713977
		455.021	581.818	742.285	949.132	0.782068
		300.027	411.767	489.44	671.724	0.728633
		288.78	395.98	471.093	645.971	0.729279
		265.24	412.555	432.692	673.01	0.64292
		214.441	350.828	349.822	572.313	0.611243
		220.518	341.879	359.736	557.715	0.645018
		312.016	415.637	508.998	678.038	0.750694
		598.585	823.957	976.485	1344.14	0.726476
		483.44	588.881	788.646	960.654	0.820947
		210.152	282.305	342.825	460.53	0.744415
		359.58	470.455	586.591	767.463	0.764324
		333.398	464.934	543.879	758.457	0.717087
		316.938	413.038	517.028	673.798	0.767334
		258.01	407.416	420.897	664.626	0.633284
		389.166	516.236	634.855	842.147	0.753853
		251.623	368.505	410.478	601.15	0.682821
		218.833	342.654	356.987	558.979	0.638641
		250.338	332.006	408.382	541.608	0.754016
		202.25	306.15	329.935	499.429	0.660624
		271.68	366.399	443.197	597.715	0.741487
	9	400.05	654.322	652.61	1067.41	0.611396
		300.433	456.143	490.103	744.116	0.658638
		169.779	260.824	276.964	425.488	0.650933
		339.578	459.749	553.961	749.998	0.738616
		240.441	355.348	392.237	579.687	0.676635
		268.127	376.707	437.401	614.53	0.711765
		378.737	499.472	617.842	814.799	0.758275
		307.709	418.703	501.972	683.039	0.73491
		289.131	391.449	471.666	638.579	0.738617
		272.905	388.978	445.196	634.548	0.701595
		608.358	748.997	992.427	1221.85	0.81223
		442.041	605.898	721.111	988.414	0.729563
		375.073	506.249	611.865	825.855	0.740886
		516.871	715.793	843.183	1167.69	0.722096
		225.4	320.152	367.7	522.271	0.704041
		689.884	851.268	1125.42	1388.69	0.810419
		312.706	431.802	510.124	704.408	0.724188
		524.295	664.361	855.294	1083.79	0.789172
		270.414	389.801	441.132	635.891	0.693723
	10	405.731	579.645	661.878	945.587	0.699965
		204.377	328.694	333.405	536.206	0.621785
		769.675	904.747	1255.59	1475.93	0.850707
		342.218	447.522	558.268	730.052	0.764695
		503.064	612.04	820.659	998.434	0.821946
		375.757	506.32	612.98	825.971	0.742133
		195.003	288	318.113	469.821	0.677094
		276.805	352.483	451.558	575.013	0.7853
		187.864	273.386	306.467	445.98	0.687175
		790.759	1009.68	1289.98	1647.11	0.783177
		275.485	369.486	449.405	602.75	0.74559
		303.645	486.576	495.343	793.762	0.624044
		174.184	277.849	284.15	453.261	0.626902
		349.704	442.639	570.48	722.086	0.790043
		273.426	357.2	446.046	582.708	0.76547
		157.686	251.191	257.237	409.773	0.627753
		165.68	271.183	270.277	442.387	0.610953
	11	343.996	482.012	561.168	786.316	0.713667
		600.454	767.87	979.533	1252.64	0.781974
		246.018	346.204	401.334	564.77	0.710616
		777.6	936.824	1268.52	1528.26	0.830039
		336.381	428.991	548.746	699.822	0.784121
		281.626	384.376	459.423	627.041	0.732684
		341.69	437.759	557.406	714.126	0.780544
		353.57	491.791	576.786	802.269	0.718944
		276.235	345.579	450.628	563.75	0.79934
		365.636	482.216	596.47	786.649	0.758241
		263.105	380.489	429.209	620.7	0.691492
		271.562	379.178	443.005	618.561	0.716186
		293.981	359.388	479.577	586.277	0.818004
		258.072	326.008	420.998	531.824	0.791612
		345.029	429.66	562.853	700.914	0.803028
		311.925	405.868	508.85	662.101	0.768538
		246.018	343.628	401.334	560.568	0.715943
		463.036	622.18	755.361	1014.98	0.744216
		276.391	437.371	450.883	713.493	0.631937
		458.996	579.99	748.77	946.15	0.791386
		249.84	346.023	407.569	564.475	0.722033
		390.483	511.938	637.003	835.135	0.762754
		312.815	386.7	510.302	630.832	0.808935
		300.593	392.21	490.364	639.821	0.766408
		146.294	222.8	238.653	363.458	0.656616
ID	FIELD	D1	D2	D1 CAL	D2 CAL	G RATIO
92	2	301.629	383.24	492.054	625.188	0.78705
		214.92	309.658	350.604	505.152	0.694056
		427.682	577.001	697.687	941.274	0.741215
		180.795	269.474	294.935	439.599	0.670918
		359.117	456.215	585.835	744.233	0.787166
		147.665	258.403	240.889	421.538	0.571452
		219	316.18	357.259	515.791	0.692643
		297.123	379.569	484.703	619.199	0.78279
		234.557	325.122	382.638	530.378	0.721443
		216.933	302.2	353.887	492.985	0.717846
		466.476	613.13	760.972	1000.21	0.760811
		326.055	411.807	531.9	671.79	0.791767
		550.611	785.845	898.223	1281.97	0.700661
		310.923	435.725	507.215	710.808	0.713576
		195.256	285.272	318.525	465.37	0.684456
		369.242	499.267	602.352	814.465	0.739568
		286.44	403.391	467.276	658.06	0.71008
		381.136	523.087	621.755	853.323	0.728628
		260.05	344.328	424.225	561.71	0.755239
		437.029	535.716	712.935	873.925	0.815785
		338.64	467.786	552.431	763.109	0.723921
		262.345	356.253	427.969	581.163	0.736401
		280.104	362.083	456.94	590.674	0.773591
		310.644	479.612	506.76	782.401	0.647699
		386.988	507.74	631.302	828.287	0.762177
	3	256.338	347.363	418.17	566.661	0.737954
		144.18	221.142	235.204	360.754	0.651979
		184.098	271.662	300.323	443.168	0.677673
		312.847	448.534	510.354	731.703	0.697488
		131.137	239.169	213.927	390.162	0.548303
		738.082	1029.42	1204.05	1679.31	0.716991
		290.869	450.525	474.501	734.951	0.645622
		182.24	269.898	297.292	440.29	0.675218
		275.007	363.112	448.625	592.352	0.757361
		272.619	347.356	444.729	566.649	0.78484
		318.324	371.927	519.289	606.732	0.855878
		201.933	288.647	329.418	470.876	0.699585
		348.304	444.649	568.196	725.365	0.783323
		580.252	710.883	946.577	1159.68	0.816241
		382.027	498.703	623.209	813.545	0.766041
		356.455	515.88	581.493	841.566	0.690965
		428.85	548.31	699.592	894.47	0.782131
		273.146	350.822	445.589	572.303	0.778589
		316.665	440.204	516.582	718.114	0.71936
		494.162	644.037	806.137	1050.63	0.767288
		200.01	292.171	326.281	476.625	0.684565
		441.594	675.21	720.382	1101.48	0.65401
	4	466.177	574.359	760.485	936.964	0.811647
		288.196	388.005	470.14	632.961	0.742764
		137.641	282.257	224.537	460.452	0.487644
		255.783	401.995	417.264	655.783	0.636284
		232.562	337.12	379.383	549.951	0.689849
		276.492	366.085	451.047	597.202	0.755267
		166.508	381.189	271.628	621.842	0.436812
		183.109	239.408	298.71	390.551	0.764841
		257.031	456.741	419.3	745.091	0.56275
		438.311	534.509	715.026	871.956	0.820025
		455.848	565.148	743.635	921.938	0.806599
		365.636	511.332	596.47	834.147	0.715066
		307.234	419.612	501.197	684.522	0.732186
		112.971	178.941	184.292	291.91	0.631331
		428.476	589.756	698.982	962.082	0.726531
		321.753	542.462	524.883	884.93	0.593135
		274.046	382.92	447.057	624.666	0.715674
		225.816	311.014	368.378	507.364	0.726064
		429.111	553.173	700.018	902.403	0.775727
		323.818	449.177	528.251	732.752	0.720914
		199.604	298.617	325.618	487.14	0.668428
		390.063	508.476	636.318	829.488	0.767122
		328.174	397.598	535.357	648.61	0.825391
		126.752	191.212	206.773	311.928	0.662887
	5	188.6	290.93	307.667	474.6	0.648266
		200.36	307.163	326.852	501.082	0.652292
		259.077	334.311	422.638	545.369	0.774958
		198.215	272.046	323.352	443.794	0.728608
		324.076	371.571	528.672	606.152	0.872178
		198.58	257.67	323.948	420.343	0.770676
		375.281	517.088	612.204	843.537	0.725758
		214.758	325.96	350.339	531.746	0.658848
		362.36	456.773	591.126	745.144	0.793304
		215.128	292.515	350.943	477.186	0.735443
		307.059	408.892	500.912	667.034	0.750954
		191.039	325.112	311.646	530.362	0.58761
		477.074	545.03	778.261	889.119	0.875317
		398.339	531.097	649.819	866.39	0.750031
		291.062	412.078	474.816	672.232	0.706327
		305.003	421.284	497.558	687.25	0.723984
		441.852	562.299	720.803	917.29	0.785795
		371.602	488.496	606.202	796.894	0.760706
		179.109	278.927	292.184	455.02	0.642136
		282.023	376.34	460.07	613.931	0.749384
		203.158	313.949	331.416	512.152	0.647105
		243.988	397.175	398.023	647.92	0.614309
		297.41	396.429	485.171	646.703	0.750223
		254.238	346.439	414.744	565.153	0.733861
		640.141	747.31	1044.28	1219.1	0.856594
		190.536	293.298	310.825	478.463	0.649633
		271.28	347.287	442.545	566.537	0.781141
		163.625	233.238	266.925	380.486	0.701537
	6	178.239	290.617	290.765	474.09	0.613312
		295.434	435.507	481.948	710.452	0.678368
		344.119	448.684	561.369	731.948	0.766952
		281.789	360.555	459.688	588.181	0.781542
		253.403	361.216	413.382	589.259	0.701528
		379.19	545.264	618.581	889.501	0.695425
		295.489	410.25	482.038	669.25	0.720266
		287.124	423.615	468.392	691.052	0.677795
		484.198	572.545	789.883	934.005	0.845694
		430.633	536.601	702.501	875.369	0.80252
		382.394	470.022	623.808	766.757	0.813566
		220.638	342.761	359.931	559.153	0.643708
		186.955	272.377	304.984	444.334	0.686383
		267.748	385.331	436.783	628.599	0.694852
		257.002	350.036	419.253	571.021	0.734216
		239.52	302.421	390.734	493.346	0.792008
		360.09	467.98	587.423	763.426	0.769456
		341.33	414.146	556.819	675.605	0.824178
		336.381	358.176	548.746	584.3	0.93915
		212.426	302.775	346.535	493.923	0.701597
		226.365	325.332	369.274	530.721	0.695797
		258.031	386.43	420.931	630.392	0.66773
		297.088	407.034	484.646	664.003	0.729885
		171.353	267.2	279.532	435.889	0.641291
		186.188	261.082	303.732	425.909	0.71314
		130.004	200.01	212.078	326.281	0.649988
		396.471	516.035	646.772	841.819	0.768303
	7	283.917	374.214	463.16	610.463	0.758702
		263.973	329.879	430.625	538.139	0.800212
		185.327	273.233	302.328	445.731	0.678275
		191.384	263.651	312.209	430.1	0.725899
		368.47	528.923	601.093	862.843	0.696642
		379.348	562.004	618.838	916.809	0.674992
		408.923	554.963	667.085	905.323	0.736847
		210.238	316.91	342.966	516.982	0.6634
		383.704	524.858	625.945	856.212	0.731062
		193.166	252.032	315.116	411.145	0.766434
		353.386	442.217	576.486	721.398	0.799124
		210.801	308.026	343.884	502.489	0.684361
		166.208	254.448	271.139	415.086	0.65321
		204.01	308.318	332.806	502.966	0.661687
		336.933	427.477	549.646	697.352	0.78819
		293.061	357.013	478.077	582.403	0.820869
		344.224	414.367	561.54	675.966	0.830723
		258.699	358.675	422.021	585.114	0.721263
		262.275	371.345	427.855	605.783	0.706284
		211.74	299.082	345.416	487.899	0.707966
		277.8	385.323	453.181	628.586	0.720954
		214.401	302.2	349.757	492.985	0.709467
		223.66	305.408	364.861	498.219	0.732332
		246.27	327.915	401.746	534.935	0.751018
		251	326.3	409.462	532.3	0.769231
		550.245	655.162	897.626	1068.78	0.839861
		274.527	356.316	447.842	581.266	0.770459
		544.738	659.146	888.643	1075.28	0.82643
	8	216.416	300.541	353.044	490.279	0.720088
		192.666	255.766	314.3	417.237	0.75329
		172	253	280.587	412.724	0.679842
		242.165	358.046	395.049	584.088	0.676352
		259.538	354.054	423.39	577.576	0.733046
		383.881	485.378	626.233	791.808	0.790891
		219.317	319.331	357.777	520.931	0.686801
		180.025	240.608	293.679	392.509	0.748209
		230.931	320.408	376.723	522.688	0.72074
		182.124	273.766	297.103	446.6	0.665254
		257.329	335.096	419.786	546.649	0.767926
		229.271	320.358	374.015	522.607	0.715671
		443.125	535.556	722.879	873.664	0.827411
		406.808	498.016	663.635	812.424	0.816857
		295.393	411.096	481.881	670.63	0.71855
		294.049	381.266	479.688	621.967	0.771244
		437.023	519.917	712.925	848.152	0.840563
		281.114	351.036	458.587	572.653	0.800812
		170.88	213.178	278.76	347.762	0.801584
		400.889	466.672	653.979	761.292	0.859038
		339.37	475.942	553.622	776.414	0.713049
		360.203	511.735	587.607	834.804	0.703886
		197.122	289.209	321.569	471.793	0.68159
		111.4	159.248	181.729	259.785	0.699538
	9	327.918	449.013	534.94	732.485	0.730308
		382.498	483.558	623.977	788.838	0.791007
		248.125	314.331	404.772	512.775	0.789375
		170.836	233.555	278.688	381.003	0.731459
		402.185	534.195	656.093	871.444	0.75288
		212.474	321.459	346.613	524.403	0.660968
		280.203	400.515	457.101	653.369	0.699607
		244.074	332.385	398.163	542.227	0.734311
		364.664	451.774	594.884	736.989	0.807182
		170.294	251.873	277.804	410.886	0.676111
		205.934	339.629	335.945	554.044	0.60635
		198.962	296.816	324.571	484.202	0.670321
		455.186	593.668	742.555	968.463	0.766735
		370.05	462.705	603.67	754.821	0.799754
		313.944	413.304	512.144	674.232	0.759596
		279.33	349.892	455.677	570.786	0.798332
		124.868	192.427	203.7	313.91	0.648911
		257.857	360.68	420.648	588.385	0.714919
		494.07	594.649	805.987	970.064	0.83086
		244.43	348.901	398.744	569.17	0.700571
		264.766	331.833	431.918	541.326	0.797889
		211.91	327.391	345.693	534.08	0.647269
		177.054	276.991	288.832	451.861	0.639205
		261.429	338.352	426.475	551.961	0.772654
		263.873	351.558	430.462	573.504	0.750582
		361.354	484.868	589.485	790.976	0.745263
