# Supplementary material for: Maladaptive myelination promotes generalized epilepsy progression
Source: Nat Neurosci. 2022 May 2;25(5):596–606. doi: 10.1038/s41593-022-01052-2 (PMC9076538; doi:10.1038/s41593-022-01052-2)
Supplement: Source Data Fig. 5 — Raw Source Data [file 41593_2022_1052_MOESM7_ESM.xlsx]

## Sheet: Sheet1
FIGURE 5B: SCN8A MICE OLIGODENDROCYTE COUNTS AFTER TSA TREATMENT
MOUSE	GT	Tx	sections	Oligodendrocytes	Coefficient of Error (Gundersen), m=1	Sex
221	Het	TSA	4	104330	0.03	F
232	Het	TSA	3	81648	0.04	F
222	Het	TSA	3	112891	0.03	M
2410	Het	TSA	4	101109	0.03	F
248	Het	TSA	4	110752	0.03	M
226	WT	TSA	4	95367	0.03	F
246	WT	TSA	4	117511	0.03	M
215	WT	TSA	4	79472	0.03	M
212	WT	TSA	4	103682	0.03	F
216	WT	TSA	3	93309	0.04	M
217	Het	VEH	4	131984	0.03	M
218	Het	VEH	4	114650	0.03	M
234	Het	VEH	4	123121	0.03	M
223	Het	VEH	3	128247	0.03	M
242	Het	VEH	4	139173	0.03	M
247	Het	VEH	4	124072	0.03	F
245	WT	VEH	4	112877	0.03	M
231	WT	VEH	4	77919	0.03	M
241	WT	VEH	3	79035	0.04	M
FIGURE 5C, S9B SCN8A TSA TREATMENT: SEIZURE FREQUENCY AND DURATION
Number	SW	treatment	P28 seizures per hour	P28 seizure duration	P45 seizures per hour	P45 seizure duration	Sex
221	Het	TSA	31.6286	2.4143	51.1942	3.16347	F
222	Het	TSA	27.7714	2.96915	42.3336	3.22703	M
232	Het	TSA	25.0217	3.29991	33.6915	3.87411	F
248	Het	TSA	42.2296	2.89985	42.1592	3.72857	M
2410	Het	TSA	13.3099	2.51546	40.5124	3.50291	F
217	Het	VEH	24.7479	2.75491	56.129	2.99364	M
218	Het	VEH	18.4785	2.68799	93.5484	3.20384	M
223	Het	VEH	34.7143	2.86291	67.0144	3.67641	M
234	Het	VEH	24.7154	2.81835	75.6939	3.38957	M
242	Het	VEH	29.434	2.21589	57.9866	4.1995	M
247	Het	VEH	37.3944	2.29323	35.6376	2.97456	F
212	WT	TSA	0	0	0	0	F
215	WT	TSA	0	0	0	0	M
216	WT	TSA	0.989918	2.34048	0.962567	1.73333	M
226	WT	TSA	0	0	0	0	F
246	Wt	TSA	0	0	0.988106	2.93333	M
231	WT	VEH	0.312772	1.491	1.2111	3.1	M
241	Wt	VEH	1.41509	3.1476	5.59927	1.85294	M
245	Wt	VEH	0		7.84906	2.69231	M
