# Supplementary material for: Maladaptive myelination promotes generalized epilepsy progression
Source: Nat Neurosci. 2022 May 2;25(5):596–606. doi: 10.1038/s41593-022-01052-2 (PMC9076538; doi:10.1038/s41593-022-01052-2)
Supplement: Source Data Extended Data Fig. 1 — Raw Source Data [file 41593_2022_1052_MOESM8_ESM.xlsx]

## Sheet: Sheet1
FIGURE S1 OLIGODENDROGLIAL DENSITY INCREASES WITH ABSENCE SEIZURES IN WAG/RIJ RATS
A: BODY WEIGHTS (GRAMS)
Rat	Sex	Age (mos)	Genotype	Weight (g)		Rat	Sex	Age (mos)	Genotype	Weight (g)
6	F	1.5	WAG	130		20	F	6	WAG	174
7	F	1.5	WAG	121		5	F	6	WAG	222
20	F	1.5	WAG	112		10	F	6	WAG	203
5	F	1.5	WAG	138		30	F	6	WAG	184
10	F	1.5	WAG	132		31	F	6	WAG	202
10	F	1.5	WIS	187		18	F	6	WIS	314
16	F	1.5	WIS	154		21	F	6	WIS	276
17	F	1.5	WIS	185		26	F	6	WIS	236
18	F	1.5	WIS	180		33	F	6	WIS	280
21	F	1.5	WIS	151		34	F	6	WIS	341
25	F	1.5	WIS	194
26	F	1.5	WIS	203
B: CORPUS CALLOSUM VOLUMES
GT	RAT	AGE (mos)	CC VOL (um3)	SEX
WAG	26	6	2708280000	F
WAG	34	6	3571720000	M
WAG	27	6	2772580000	F
WAG	35	6	3445500000	M
WAG	28	6	3234000000	F
WIS	23	6	3943500000	F
WIS	24	6	4130630000	F
WIS	25	6	4203000000	F
WIS	37	6	3707980000	M
WIS	38	6	5183020000	M
GT	RAT	AGE (mos)	CC VOL (um3)	SEX
WAG	5	1.5	2733500000	F
WAG	6	1.5	2064080000	F
WAG	7	1.5	2591470000	F
WAG	8	1.5	2791070000	F
WAG	14	1.5	2209690000	M
WIS	1	1.5	2065850000	F
WIS	2	1.5	2498060000	F
WIS	3	1.5	2200770000	F
WIS	4	1.5	2380660000	F
WIS	9	1.5	2438930000	M
WIS	10	1.5	2519440000	M
WIS	12	1.5	3461380000	M
C: RAT CC1 OLIGODENDROCYTE DENSITY
# sections	GT	RAT	AGE (mos)	Mature oligodendrocytes (CC1/Olig2+ cells)	Corpus callosum VOLUME (um3)	CC1/OLIG2 CELLS per volume	SEX
6	WAG	26	6	522620	2708280000	0.000192971	F
6	WAG	27	6	532672	2772580000	0.000192121	F
5	WAG	35	6	507164	3445500000	0.000147196	M
6	WAG	34	6	763504	3571720000	0.000213764	M
7	WIS	24	6	422492	4130630000	0.000102283	F
5	WIS	37	6	289744	3707980000	7.81407e-05	M
7	WIS	38	6	408856	5183020000	7.88837e-05	M
