# Supplementary material for: Maladaptive myelination promotes generalized epilepsy progression
Source: Nat Neurosci. 2022 May 2;25(5):596–606. doi: 10.1038/s41593-022-01052-2 (PMC9076538; doi:10.1038/s41593-022-01052-2)
Supplement: Source Data Extended Data Fig. 2 — Raw Source Data [file 41593_2022_1052_MOESM9_ESM.xlsx]

## Sheet: Sheet1
FIGURES 1I AND S2A: RAT MEAN G-RATIOS, AXON DIAMETERS
RAT	GT	AGE (mos)	SEX	g-ratio	axon diameter	fields	#axons
1	WAG	6	F	0.700292	591.78	11	199
2	WAG	6	F	0.701781	501.394	8	209
3	WAG	6	M	0.659111	512.55	9	218
4	WAG	6	M	0.68376	528.869	11	210
5	WIS	6	F	0.741361	749.682	18	195
6	WIS	6	F	0.738002	526.668	9	213
7	WIS	6	M	0.741563	617.441	9	209
8	WIS	6	M	0.72644	558.553	14	264
5	WAG	1.5	F	0.734623	481.824	10	203
6	WAG	1.5	M	0.757002	636.013	11	214
7	WAG	1.5	M	0.749595	535.963	11	200
8	WIS	1.5	M	0.747445	562.177	13	205
9	WIS	1.5	M	0.743828	575.503	10	203
10	WIS	1.5	F	0.724725	514.588	15	208
11	WIS	1.5	F	0.742269	567.049	12	200
FIGURES 2E, S2B: RAT ETX MEAN G-RATIOS AND AXON DIAMETERS
RAT	GT	AGE (mos)	RX	SEX	g-ratio	axon diameter
1	WAG	7	ETX	F	0.753579	609.409
9	WAG	7	ETX	M	0.757435	565.364
19	WAG	7	ETX	F	0.753118	615.773
4	WAG	7	H20	M	0.702921	526.896
5	WAG	7	H20	F	0.723406	549.566
20	WAG	7	H20	F	0.722768	577.472
23	WIS	7	ETX	F	0.758324	557.402
13	WIS	7	ETX	M	0.76194	787.661
16	WIS	7	ETX	F	0.74933	604.855
14	WIS	7	H20	M	0.760422	592.384
18	WIS	7	H20	F	0.744025	569.744
21	WIS	7	H20	F	0.730371	540.974
26	WIS	7	H20	F	0.746044	687.27
FIGURES 3H-I & S2C: SCN8A MICE MEAN G-RATIOS, % MYELINATED AXONS, AXON DIAMETERS
MOUSE	GT	AGE	SEX	g-ratio	axon diameter	fields	# myelinated axons measured	% myelinated axons
494	Het	p45	F	0.718182	576.81	20	241	18.3952
549	Het	p45	F	0.697566	478.292	16	298	20.0974
409	Het	p45	M	0.73748	636.028	19	286	28.6002
405	Het	p45	M	0.723384	573.174	19	214	16.8665
547	WT	p45	F	0.749243	537.515	17	288	13.9545
544	WT	p45	F	0.752152	575.785	20	233	11.995
426	WT	p45	M	0.753978	565.774	18	216	11.8591
407	WT	p45	M	0.746734	643.464	19	241	15.5785
MOUSE	GT	AGE	SEX	g-ratio	axon diameter	fields	# myelinated axons measured	myelinated axons counted, normalized to volume
2027	HET	p21	M	0.75729	518.181	20	241	21.2699
2030	HET	p21	F	0.777463	608.013	21	172	19.9893
2028	HET	p21	F	0.725889	550.794	20	229	10.7755
2029	WT	p21	F	0.745559	618.529	20	145	17.1
2075	WT	p21	M	0.771338	653.461	20	171	13
2074	WT	p21	M	0.776822	667.22	22	171	19.6
2026	WT	p21	F	0.742593	649.828	27	271	13.1
FIGURE 4C, S2D: SCN8A cKO MICE MEAN G-RATIOS AND AXON DIAMETERS
Mouse	SCN8A	TrkB cKO	AGE	g-ratio	axon diameter	#axons	#fields	Sex
275	Het	-	6.5	0.691227	473.336	213	10	F
277	Het	-	6.5	0.709195	444.619	200	9	M
201	Het	-	6.5	0.696845	528.609	186	14	F
271	Het	-	6.5	0.690265	432.882	199	10	F
212	Het	+	6.5	0.752624	542.227	208	12	M
213	Het	+	6.5	0.753967	557.562	198	10	M
272	Het	+	6.5	0.736822	561.201	209	10	F
92	Het	+	6.5	0.728889	475.882	204	8	F
154	WT	-	6.5	0.726241	430.879	213	8	M
204	WT	-	6.5	0.735387	485.352	218	10	M
211	WT	-	6.5	0.777316	607.858	201	14	M
203	Wt	-	6.5	0.726624	472.69	210	8	F
149	WT	+	6.5	0.764417	499.597	212	8	F
202	WT	+	6.5	0.747584	515.24	209	9	M
267	WT	+	6.5	0.735151	525.545	213	14	F
274	WT	+	6.5	0.736756	541.84	203	9	M
