# Supplementary material for: Maladaptive myelination promotes generalized epilepsy progression
Source: Nat Neurosci. 2022 May 2;25(5):596–606. doi: 10.1038/s41593-022-01052-2 (PMC9076538; doi:10.1038/s41593-022-01052-2)
Supplement: Source Data Extended Data Fig. 3 — Raw Source Data [file 41593_2022_1052_MOESM10_ESM.xlsx]

## Sheet: Sheet1
FIGURE S3: PERCENT AXONAL MYELINATION AND TOTAL AXON NUMBER ARE SIMILAR IN CONTROL AND WAG/RIJ RATS
Genotype	Age (mos)	Rat	Sex	Mean Unmyelinated Axons	Mean Myelinated Axons	Mean Total Axons	Mean % myelination
WAG	1.5	5	F	134.1	24.2	158.3	15.7445
WAG	1.5	6	M	103.6	28.3	131.9	21.487
WAG	1.5	7	M	79	28.6364	107.636	26.7749
WIS	1.5	1	F	118.4	23.6	142	16.9967
WIS	1.5	9	M	84.5	28.2	112.7	25.3508
WIS	1.5	11	F	118.333	23.3333	141.667	16.8463
Genotype	Age (mos)	Rat	Sex	Mean Unmyelinated Axons	Mean Myelinated Axons	Mean Total Axons	Mean % myelination
WAG	6	1	F	65.3	25.2	90.5	27.8453
WAG	6	2	F	92.4	33.5	125.9	26.6084
WAG	6	3	M	69.3333	31.5556	100.889	31.2775
WIS	6	6	F	103.778	32.6667	136.444	23.9414
WIS	6	7	M	76.4	31.4	107.8	29.128
WIS	6	8	M	69.4545	28.4545	97.9091	29.0622
