# Supplementary material for: Maladaptive myelination promotes generalized epilepsy progression
Source: Nat Neurosci. 2022 May 2;25(5):596–606. doi: 10.1038/s41593-022-01052-2 (PMC9076538; doi:10.1038/s41593-022-01052-2)
Supplement: Source Data Extended Data Fig. 4 — Raw Source Data [file 41593_2022_1052_MOESM11_ESM.xlsx]

## Sheet: Sheet1
FIGURE S4: INCREASED MYELIN SHEATH THICKNESS ACROSS AXON DIAMETERS
A - B
			% of total myelinated axons				g-ratio
	RAT	GT	201-400	401-600	601-800	>801	201-400	401-600	601-800	>801	AGE (MOS)	SEX
	1	WAG/RIJ	24.6231	30.1508	22.6131	18.593	0.63454	0.704974	0.743808	0.76613	6	F
	2	WAG/RIJ	25.2336	33.1776	23.8318	8.41121	0.665127	0.691642	0.729406	0.756658	6	F
	3	WAG/RIJ	31.6514	35.7798	22.4771	7.33945	0.609063	0.665584	0.700898	0.754842	6	M
	4	WAG/RIJ	32.8571	30.9524	23.3333	10	0.633611	0.688519	0.72765	0.770907	6	M
	5	CONTROL	12.8205	22.5641	27.1795	36.9231	0.674864	0.703102	0.729918	0.798713	6	F
	6	CONTROL	29.9065	39.2523	21.4953	9.34579	0.696922	0.744999	0.763341	0.781794	6	F
	7	CONTROL	15.7143	39.0476	25.7143	19.0476	0.662686	0.731393	0.754886	0.81292	6	M
	8	CONTROL	38.6364	28.0303	13.6364	17.803	0.665738	0.728249	0.781184	0.827182	6	M
C- D			% of total myelinated axons				g-ratio
	MOUSE	GT	201-400	401-600	601-800	>801	201-400	401-600	601-800	>801	AGE	SEX
	494	Het	27.3859	37.7593	17.8423	17.0124	0.656712	0.717757	0.746319	0.788569	p45	F
	549	Het	42.6174	35.906	13.0872	7.71812	0.642824	0.716434	0.76836	0.804636	p45	F
	409	Het	15.5709	37.3702	26.9896	19.3772	0.672115	0.7192	0.749031	0.812185	p45	M
	405	Het	27.8539	32.8767	21.9178	15.9817	0.670608	0.709906	0.765793	0.789844	p45	M
	547	WT	31.3993	35.4949	19.1126	12.9693	0.683175	0.764748	0.788552	0.826714	p45	F
	544	WT	26.1603	40.5063	18.9873	14.346	0.68541	0.752231	0.784753	0.83183	p45	F
	426	WT	25.7919	37.1041	21.267	14.9321	0.680401	0.756818	0.781845	0.843202	p45	M
	407	WT	25.3112	26.971	24.0664	23.2365	0.672196	0.729542	0.779828	0.816474	p45	M
