# Supplementary material for: Maladaptive myelination promotes generalized epilepsy progression
Source: Nat Neurosci. 2022 May 2;25(5):596–606. doi: 10.1038/s41593-022-01052-2 (PMC9076538; doi:10.1038/s41593-022-01052-2)
Supplement: Source Data Extended Data Fig. 5 — Raw Source Data [file 41593_2022_1052_MOESM12_ESM.xlsx]

## Sheet: Sheet1
FIGURE S5 RAT SPLENIUM G-RATIO MEASUREMENTS
B										C
RAT 6 MO SPLENIUM G-RATIO SCATTER PLOT (INDIVIDUAL G-RATIO MEASUREMENTS)											RAT	GT	AGE	SEX	mean g-ratio	fields	axons
ID	FIELD	D1	D2	D1 CAL	D2 CAL	G RATIO	D1 = axon diameter				1	WAG	6	F	0.720326	14	197
1	3	228.267	335.771	372.377	547.75	0.679829	D2 = axon diameter plus melin sheath				2	WAG	6	F	0.743804	16	217
		675.038	781.734	1101.2	1275.26	0.863514	CAL - calibrated to nanometers				4	WAG	6	M	0.740562	12	200
		182	289.511	296.9	472.285	0.628646	ID = rat number				5	WIS	6	F	0.748964	13	200
		256.632	339.847	418.649	554.4	0.75514	FIELD = electron micrograph number				6	WIS	6	F	0.734779	12	207
		140.769	265.548	229.639	433.194	0.530108					7	WIS	6	M	0.763638	10	205
		135.351	202.514	220.801	330.365	0.668354
		282.347	374.909	460.599	611.597	0.753108
		256.632	329.203	418.649	537.036	0.779555
		203.506	362	331.984	590.538	0.562171
		166.589	273.511	271.76	446.184	0.609076
		171.559	286.356	279.868	467.139	0.599111
		279.957	408.994	456.7	667.201	0.684501
		193.205	302.364	315.179	493.253	0.638981
		189.516	232.034	309.162	378.522	0.81676
		282.058	366	460.127	597.064	0.77065
	4	650.889	750.962	1061.81	1225.06	0.86674
		176.789	294.164	288.4	479.876	0.600988
		244.748	344.773	399.263	562.436	0.709882
		454.493	604.119	741.424	985.512	0.752324
		119.535	213.701	195	348.615	0.559356
		447.652	589.134	730.264	961.067	0.759848
		583.346	708.308	951.625	1155.48	0.823577
		276.407	508.968	450.909	830.29	0.543073
		596.299	699.811	972.755	1141.62	0.852086
		181.604	257.309	296.254	419.754	0.705782
		305.167	490.163	497.825	799.613	0.622583
		265.03	370.015	432.349	603.613	0.716268
		219.021	316.045	357.294	515.571	0.693006
	5	166.501	222.359	271.617	362.739	0.748794
		428.22	601.96	698.564	981.99	0.711376
		317.421	439.28	517.816	716.607	0.722594
		413.903	599.707	675.209	978.315	0.690175
		237.065	292.548	386.729	477.24	0.810346
		427.576	563.56	697.514	919.347	0.758705
		296.271	473.206	483.313	771.951	0.626093
		400.011	535.519	652.546	873.604	0.746959
		367.1	444.386	598.858	724.936	0.826084
		238.411	332.133	388.925	541.816	0.717818
		362.721	462.883	591.715	755.111	0.783613
		223.464	302.054	364.542	492.747	0.739815
		210.162	297.06	342.842	484.6	0.707473
	6	239.954	370.787	391.442	604.873	0.647148
		214.117	296.014	349.294	482.894	0.723334
		263.154	355.23	429.289	579.494	0.740799
		274.117	372.001	447.173	606.853	0.736872
		399.691	523.683	652.024	854.295	0.763231
		155.467	236.352	253.617	385.566	0.657777
		424.076	508.127	691.804	828.918	0.834587
		338.09	413.302	551.533	674.228	0.818022
		302.524	388.731	493.514	634.145	0.778235
		442.886	545.825	722.489	890.416	0.811407
		542.8	685.974	885.481	1119.04	0.791284
		235.195	304.631	383.679	496.951	0.772065
		178.539	287.963	291.254	469.76	0.620007
		121.754	174.544	198.62	284.737	0.697555
		410.682	499.309	669.954	814.533	0.822501
		402.253	478.014	656.204	779.794	0.841509
	7	187.916	284.675	306.551	464.396	0.660107
		342.041	439.345	557.979	716.713	0.778525
		236.213	356.09	385.339	580.897	0.663352
		262.191	333.635	427.718	544.266	0.785862
		534.96	721.598	872.692	1177.16	0.741355
		585.55	743.855	955.22	1213.47	0.787183
		323.11	398.057	527.096	649.359	0.811718
	8	175.401	286.356	286.135	467.139	0.612528
		300.758	385.946	490.633	629.602	0.779275
		152.517	257.794	248.804	420.545	0.591624
		342.405	417.135	558.573	680.481	0.820849
		153.333	271.467	250.135	442.85	0.564831
		238.7	279.235	389.396	455.522	0.854836
		404.495	504.048	659.861	822.264	0.802493
		198.893	265.932	324.458	433.821	0.747909
		160.649	220.109	262.07	359.069	0.729861
		399.289	476.109	651.369	776.687	0.83865
		206.63	318.221	337.08	519.121	0.649329
		342.146	408.078	558.15	665.706	0.838433
		354.401	462.082	578.142	753.804	0.766966
		216.933	345.809	353.887	564.126	0.62732
		196.119	306.729	319.933	500.374	0.639389
		147.826	236.115	241.152	385.179	0.626076
		178.265	269.253	290.808	439.238	0.662072
		317.336	406.001	517.677	662.318	0.781614
		185.691	294.058	302.922	479.703	0.631477
		186.253	271.608	303.838	443.08	0.685742
		253.701	365.69	413.868	596.558	0.69376
	9	264.121	329.123	430.866	536.905	0.802499
		223.604	325.125	364.77	530.383	0.687748
		117.955	188.901	192.423	308.158	0.624428
		127.822	194.886	208.519	317.922	0.655881
		381.184	457.577	621.834	746.455	0.833049
		506.774	597.616	826.711	974.904	0.847993
		235.567	335.725	384.285	547.675	0.701667
		301.423	372.535	491.718	607.724	0.809113
		343.953	456.098	561.098	744.042	0.754121
		451.983	544.616	737.33	888.444	0.829911
		294.401	389.6	480.263	635.563	0.755649
		172.912	285.077	282.075	465.052	0.606545
	10	199.791	275.248	325.923	449.018	0.725858
		153.496	250.218	250.401	408.186	0.613449
		126.301	219.857	206.038	358.657	0.574469
		252.676	330.492	412.196	539.139	0.764545
		363.816	475.295	593.501	775.359	0.765453
		272.277	373.323	444.171	609.01	0.729334
		500.12	616.11	815.856	1005.07	0.811738
		133.561	216.552	217.881	353.266	0.616762
		146.501	250.853	238.99	409.222	0.584011
		175.973	271.317	287.069	442.605	0.648588
		154.175	267.997	251.509	437.189	0.575286
		633.988	773.045	1034.24	1261.08	0.820118
		165.718	227.159	270.339	370.569	0.729524
		126.178	209.146	205.837	341.184	0.603301
		114.826	192.167	187.318	313.486	0.597532
		274.236	373.996	447.367	610.108	0.733259
		184.174	261.799	300.447	427.078	0.703494
		158.717	260.634	258.918	425.178	0.608965
		87.658	163.248	142.998	266.31	0.536962
		268.435	346.66	437.904	565.514	0.774347
	11	872.995	980.418	1424.14	1599.38	0.890431
		216.603	330.021	353.349	538.37	0.656331
		168.772	243.836	275.321	397.775	0.692154
		230.313	282.312	375.715	460.542	0.81581
		385.269	494.895	628.498	807.333	0.778486
		159.62	233.667	260.392	381.186	0.683109
		102.337	188.438	166.945	307.403	0.54308
		228.81	297.647	373.263	485.558	0.768729
		453.617	552.158	739.995	900.747	0.821535
		191.927	261.959	313.095	427.339	0.73266
		241.385	329.771	393.777	537.962	0.731978
		161.124	263.234	262.845	429.419	0.612094
		134.728	208.904	219.785	340.79	0.644928
	12	300.107	411.122	489.571	670.672	0.729971
		192.096	272.412	313.37	444.392	0.705167
		549.784	698.193	896.874	1138.98	0.787438
		273.136	347.908	445.573	567.55	0.785081
		655.857	787.01	1069.91	1283.87	0.833353
		497.24	691.563	811.158	1128.16	0.719009
		544.413	659.1	888.113	1075.2	0.825995
		162.174	212.133	264.558	346.057	0.764492
		284.81	410.729	464.617	670.031	0.693426
	13	176.011	238.019	287.131	388.285	0.739483
		217.528	330.526	354.858	539.194	0.658127
		253.663	360.095	413.806	587.431	0.704434
		269.257	426.444	439.245	695.667	0.631401
		440.819	573.031	719.117	934.798	0.769276
		540.133	683.35	881.131	1114.76	0.790419
		189.874	307.259	309.746	501.238	0.617961
		329.12	413.113	536.9	673.92	0.796683
		279.715	362.939	456.305	592.07	0.770694
	14	345.99	451.426	564.421	736.421	0.766438
		607.613	723.685	991.212	1180.56	0.83961
		171.406	247.363	279.618	403.529	0.692933
		172.414	265.372	281.263	432.907	0.649707
		294.679	409.117	480.716	667.401	0.720281
		388.211	486.426	633.297	793.517	0.798089
		126.147	207.714	205.786	338.848	0.607311
		457.541	562.444	746.396	917.527	0.813487
		468.154	558.826	763.71	911.625	0.837746
		463.692	559.447	756.431	912.638	0.82884
		275.116	386.942	448.803	631.227	0.711001
		271.046	380.648	442.163	620.959	0.712065
		201.321	311.629	328.419	508.367	0.646028
		155.379	227.615	253.473	371.313	0.68264
		170.106	255.716	277.498	417.155	0.665215
		489.506	576.003	798.542	939.646	0.849832
		189.663	289.109	309.401	471.63	0.656026
		329.111	434.722	536.886	709.171	0.757061
		402.84	471.553	657.162	769.254	0.854284
		243.354	314.797	396.989	513.535	0.773051
		153.3	242.302	250.082	395.272	0.632682
	15	343.199	460.684	559.868	751.524	0.744977
		104.914	203.81	171.148	332.48	0.514764
		243.105	327.867	396.582	534.856	0.741474
		483.74	574.866	789.135	937.791	0.841483
		275.299	349.217	449.101	569.685	0.788332
		525.7	688.722	857.586	1123.53	0.763298
		367.11	488.66	598.874	797.162	0.751259
		288.085	385.338	469.959	628.61	0.747616
		302.209	382.848	493	624.548	0.789371
		327.136	428.371	533.664	698.811	0.763674
		421.637	539.143	687.825	879.515	0.78205
		323.215	426.737	527.268	696.145	0.75741
		193.794	281.267	316.14	458.837	0.689004
		114.706	194.815	187.122	317.806	0.588794
	16	166.193	236.857	271.114	386.39	0.70166
		291.839	434.018	476.083	708.023	0.672412
		219.462	341.417	358.013	556.961	0.642798
		290.172	415.271	473.364	677.44	0.698753
		413.043	487.672	673.806	795.55	0.846969
		171.4	266.27	279.608	434.372	0.643708
		118.467	185.826	193.258	303.142	0.637516
		168.732	267.471	275.256	436.331	0.630842
		175.916	284.107	286.976	463.47	0.619189
		175.759	280.736	286.719	457.971	0.626065
		156.205	239.443	254.821	390.608	0.652368
		201.262	281.027	328.323	458.445	0.716166
		249.65	322.099	407.259	525.447	0.775072
		295.26	369.451	481.664	602.693	0.799186
ID	FIELD	D1	D2	D1 CAL	D2 CAL	G RATIO
2	2	274.076	339.713	447.106	554.181	0.806787
		274.639	346.5	448.024	565.253	0.792609
		230.634	321.081	376.238	523.786	0.718305
		227.009	306.002	370.325	499.188	0.741855
		285.125	346.284	465.131	564.9	0.823385
		390.599	476.207	637.192	776.847	0.820229
		301.022	359.41	491.064	586.313	0.837545
		483.086	618.059	788.069	1008.25	0.781618
		323.256	419.506	527.334	684.349	0.770563
		210.601	291.93	343.558	476.232	0.721409
		467.476	582.028	762.604	949.475	0.803185
		541.808	643.654	883.863	1050.01	0.841769
		257.83	346.62	420.604	565.449	0.743841
		504.525	649.853	823.042	1060.12	0.776368
		291.359	404.505	475.3	659.878	0.720285
	3	270.383	366.318	441.082	597.582	0.73811
		400	480.305	652.529	783.532	0.832804
		664.192	791.424	1083.51	1291.07	0.839237
		344.304	519.126	561.67	846.861	0.663238
		365.194	515.283	595.749	840.592	0.708725
		244.91	388.311	399.527	633.46	0.630706
		336.095	437.924	548.279	714.395	0.767473
	4	246.703	382.037	402.452	623.225	0.645757
		254.829	349.044	415.708	569.403	0.730077
		431.129	557.254	703.31	909.06	0.773667
		443.186	540.249	722.979	881.32	0.820337
		299.758	400.716	489.002	653.697	0.748056
		389.781	519.127	635.858	846.863	0.750839
		577.306	719.487	941.772	1173.71	0.802386
		222.791	306.529	363.444	500.047	0.726819
		300.272	414.162	489.84	675.631	0.725011
		371.508	546.528	606.049	891.563	0.67976
		411.756	519.373	671.706	847.264	0.792794
		162.308	263.045	264.777	429.111	0.617035
		414.541	499.169	676.25	814.305	0.830462
	5	302.583	382.96	493.61	624.731	0.790116
		254.011	345.768	414.374	564.059	0.734628
		271.662	348.5	443.168	568.515	0.779518
		375.953	488.296	613.3	796.568	0.769928
		293.651	353.546	479.039	576.747	0.830588
		205.335	290.252	334.967	473.494	0.707437
	6	253.239	341.708	413.114	557.436	0.741098
		356.001	474.684	580.752	774.362	0.749975
		403.507	493.318	658.25	804.76	0.817945
		354.789	476.358	578.775	777.093	0.744795
		286.354	406.553	467.135	663.219	0.704346
		177.775	270.364	290.008	441.051	0.657539
		259.67	344.518	423.605	562.02	0.75372
		803.057	897.575	1310.04	1464.23	0.894696
	7	480.551	574.279	783.933	936.834	0.83679
		245.637	405.968	400.713	662.264	0.605065
		275.944	356.609	450.153	581.744	0.7738
		287.346	356.865	468.754	582.162	0.805195
		323.512	456.478	527.752	744.662	0.708713
		823.168	939.585	1342.85	1532.77	0.876097
		806.081	940.006	1314.98	1533.45	0.857528
		375.439	555.431	612.462	906.086	0.675942
		305.962	381.62	499.122	622.545	0.801745
		288.434	441.061	470.529	719.512	0.653955
	8	176.62	244.725	288.124	399.225	0.721708
		527.077	649.069	859.832	1058.84	0.812051
		361.508	506.376	589.736	826.062	0.713912
		418.043	510.204	681.962	832.307	0.819364
		351.384	461.442	573.22	752.76	0.761491
		449.23	550.782	732.838	898.502	0.815622
		258.887	322.556	422.328	526.192	0.802611
		470.248	541.989	767.126	884.158	0.867634
		467.77	605.427	763.083	987.646	0.772628
		399.347	461.687	651.463	753.16	0.864973
		305.866	413.334	498.966	674.281	0.739997
		284.968	419.329	464.874	684.06	0.679581
	9	541.21	659.242	882.887	1075.44	0.820958
		220.097	329.849	359.049	538.09	0.667266
		305.091	379.389	497.701	618.905	0.804164
		332.415	443.221	542.276	723.036	0.749998
		378.782	453.586	617.915	739.945	0.835083
		312.947	413.154	510.517	673.987	0.757458
	10	402.061	541.55	655.891	883.442	0.742426
		378.676	492.814	617.742	803.938	0.768395
		242.959	308.691	396.344	503.574	0.787062
		257.9	336.81	420.718	549.445	0.765714
		261.031	374.54	425.825	610.995	0.696938
		369.673	441.586	603.055	720.369	0.837148
		409.403	508.269	667.868	829.15	0.805485
		267.947	356.32	437.108	581.272	0.751984
		384.12	470.825	626.623	768.067	0.815845
		402.356	539.676	656.372	880.385	0.745551
		319.138	429.34	520.617	700.392	0.743322
		377.953	474.034	616.563	773.302	0.797312
		281.387	368.392	459.033	600.966	0.763825
		158.534	215.752	258.62	351.961	0.734797
		378.209	435.342	616.98	710.183	0.868763
		225.524	319.539	367.902	521.271	0.705779
		338.562	438.073	552.303	714.638	0.772844
		370.525	468.91	604.445	764.943	0.790184
		374.132	483.87	610.33	789.347	0.773208
		259.543	325.137	423.398	530.403	0.798257
	11	364.198	506.963	594.124	827.02	0.718392
		350.657	468.064	572.034	763.563	0.749165
		579.523	708.237	945.388	1155.36	0.818261
		171.479	259.717	279.737	423.682	0.660253
		208.607	315.377	340.305	514.481	0.661453
		231.458	311.888	377.582	508.79	0.742119
		338.846	437.276	552.767	713.338	0.774902
		171.063	249.865	279.059	407.61	0.684622
		294.676	375.617	480.711	612.752	0.784512
		198.989	287.212	324.615	468.535	0.69283
		418.586	549.28	682.848	896.052	0.762063
		220.792	331.343	360.183	540.527	0.666355
		150.053	220.731	244.785	360.083	0.6798
		423.84	571.416	691.419	932.163	0.741736
		323.274	485.867	527.364	792.605	0.665355
		481.851	606.767	786.054	989.832	0.794129
		474.605	624.823	774.233	1019.29	0.759583
	12	508.701	697.001	829.855	1137.03	0.729843
		319.812	434.337	521.716	708.543	0.736322
		475.595	584.05	775.848	952.773	0.814305
		333.908	519.325	544.711	847.186	0.642965
		300.135	460.213	489.617	750.755	0.652165
		248.444	367.18	405.292	598.989	0.676627
		455.01	665.18	742.268	1085.12	0.68404
		367.983	507.158	600.299	827.338	0.725579
		181.647	308.469	296.325	503.212	0.588866
		591.26	782.859	964.535	1277.09	0.755257
		288.535	370.034	470.693	603.644	0.779753
		252.975	430.977	412.684	703.062	0.58698
		179.011	278.007	292.024	453.519	0.643908
		265.58	349.116	433.246	569.52	0.760721
	13	247.048	390.086	403.015	636.356	0.633317
		308.73	406.492	503.638	663.119	0.759498
		192.333	295.412	313.757	481.912	0.651067
		291.385	454.563	475.343	741.538	0.641022
		335.756	483.717	547.726	789.098	0.694117
		403.09	544.924	657.569	888.946	0.739718
		345.462	512.297	563.56	835.721	0.674339
		177.634	302.761	289.778	493.9	0.586714
		388.082	500.1	633.086	815.824	0.776009
		379.886	477.557	619.716	779.049	0.795478
		405.132	560.161	660.9	913.803	0.723242
		548.525	704.067	894.821	1148.56	0.779081
		486.115	746.399	793.01	1217.62	0.65128
	14	181.941	254.975	296.804	415.946	0.713564
		247.164	348.736	403.204	568.9	0.708742
		358.247	441.118	584.416	719.605	0.812134
		475.502	602.517	775.697	982.899	0.789193
		410.896	572.832	670.303	934.473	0.717306
		825.448	1018.12	1346.57	1660.88	0.810758
		567.932	721.326	926.48	1176.71	0.787344
		174.951	267.899	285.401	437.029	0.653048
		419.338	600.001	684.075	978.794	0.698896
		328.536	506.893	535.948	826.905	0.648137
		308.007	463.621	502.458	756.315	0.664351
		304.164	403.897	496.189	658.886	0.753073
		263.06	365.471	429.135	596.201	0.719784
		288.063	391.063	469.923	637.949	0.736615
		289.9	399.836	472.92	652.261	0.725047
	15	296.905	392.441	484.347	640.197	0.75656
		379.469	539.57	619.036	880.212	0.70328
		232.594	305.682	379.436	498.666	0.760902
		280.179	377.26	457.062	615.432	0.742668
		371.747	519.198	606.439	846.979	0.716002
		293.084	367.15	478.114	598.94	0.798268
		484.839	582.997	790.928	951.055	0.831632
		484.19	613.233	789.869	1000.38	0.789569
		222.625	330.46	363.173	539.086	0.673682
		561.555	694.295	916.077	1132.62	0.808813
		245.431	396.011	400.377	646.021	0.619758
		113.741	196.37	185.548	320.343	0.579218
		326.626	479.48	532.832	782.186	0.681209
		233.041	326.834	380.165	533.171	0.713026
		570.575	701.038	930.791	1143.62	0.8139
		403.801	614.136	658.729	1001.85	0.657511
		475.576	638.154	775.817	1041.03	0.745237
		271.36	375.717	442.675	612.915	0.722246
		286.504	399.397	467.38	651.545	0.717341
		279.661	392.274	456.217	639.925	0.712923
		442.023	546.152	721.082	890.949	0.809341
		424.948	580.675	693.227	947.268	0.731817
		252.71	370.557	412.251	604.498	0.681973
		277.2	366.12	452.202	597.259	0.757129
		285.748	425.548	466.147	694.206	0.671482
		466.117	593.619	760.387	968.383	0.785212
	16	174.554	264.246	284.754	431.07	0.660574
		187.783	285.217	306.334	465.281	0.658386
		410.21	558.069	669.184	910.39	0.735052
		350.691	475.125	572.09	775.082	0.738103
		288.891	460.618	471.274	751.416	0.627181
		382.378	489.972	623.781	799.302	0.780408
		364	449.004	593.801	732.47	0.810683
		479.371	590.732	782.008	963.674	0.811486
		572.977	679.695	934.71	1108.8	0.842991
		332.742	449.545	542.809	733.352	0.740175
		404.199	521.614	659.378	850.92	0.774901
		481.067	600.247	784.775	979.196	0.801448
		336.991	446.637	549.741	728.608	0.754508
		800.85	903.246	1306.44	1473.48	0.886636
		376.392	539.467	614.016	880.044	0.697711
		380.316	505.537	620.418	824.693	0.752301
	17	530.111	628.318	864.781	1024.99	0.843699
		406.02	538.023	662.349	877.688	0.754652
		352.091	486.636	574.374	793.86	0.72352
		184.456	312.606	300.907	509.961	0.590059
		251.553	332.074	410.364	541.719	0.757521
		233.698	315.217	381.237	514.22	0.741388
		226.055	327.098	368.768	533.602	0.691093
		212.96	308.905	347.406	503.923	0.689403
		202.441	286.534	330.246	467.429	0.706517
		189.395	289.573	308.964	472.387	0.654049
		233.038	302.653	380.16	493.724	0.769984
		473.038	585.055	771.677	954.413	0.808536
		202.53	256.049	330.392	417.698	0.790981
		409.964	526.538	668.783	858.953	0.778603
		382.347	515.027	623.731	840.175	0.742382
		271	356.854	442.088	582.144	0.759414
		138.985	221.613	226.729	361.522	0.627152
		309.584	406.51	505.031	663.148	0.761566
		251.739	349.464	410.667	570.088	0.720357
ID	FIELD	D1	D2	D1 CAL	D2 CAL	G RATIO
4	10	246.42	317.787	401.99	518.413	0.775425
		178.846	241.615	291.755	394.152	0.740211
		227.759	310.5	371.548	506.525	0.733523
		570.169	699.504	930.129	1141.12	0.815105
		268.427	357.022	437.891	582.418	0.75185
		530.658	641.702	865.674	1046.82	0.826954
		385.918	504.39	629.556	822.822	0.765118
		248.567	331.054	405.493	540.055	0.750835
		507.224	670.708	827.445	1094.14	0.756252
		189.613	267.243	309.32	435.959	0.709515
		432.261	534.733	705.157	872.321	0.808368
		317.527	441.616	517.989	720.418	0.719012
		723.969	866.923	1181.03	1414.23	0.835102
		174.184	310.483	284.15	506.498	0.56101
		341.157	462.406	556.537	754.333	0.737787
		265.475	361.282	433.075	589.367	0.734814
	13	137.906	204.888	224.969	334.238	0.67308
		256.901	367.483	419.088	599.483	0.699083
		400.762	505.382	653.772	824.44	0.792988
		624.064	735.851	1018.05	1200.41	0.848085
		222.171	333.395	362.432	543.874	0.66639
		231.09	319.002	376.982	520.395	0.724416
		436.898	553.182	712.721	902.418	0.789791
		387.64	509.129	632.365	830.553	0.761379
		341.463	472.64	557.036	771.028	0.722459
		879.004	1012.38	1433.94	1651.52	0.868254
		573.763	728.362	935.992	1188.19	0.787744
		333.912	452.951	544.718	738.909	0.737192
		382.645	520.557	624.217	849.196	0.735068
	14	298.503	408.512	486.954	666.414	0.730708
		402.199	508.002	656.116	828.715	0.791727
		155.859	251.205	254.256	409.796	0.620445
		305.483	380.601	498.341	620.883	0.802633
		273.364	429.01	445.945	699.853	0.637197
		369.416	472.316	602.636	770.499	0.782137
		104.48	194.833	170.44	317.835	0.536254
		564.354	677.284	920.643	1104.87	0.83326
		139.635	240.635	227.79	392.553	0.580277
		350.858	464.272	572.362	757.377	0.755716
		325.96	448.381	531.746	731.454	0.726971
	15	305.592	396.639	498.519	647.046	0.770454
		124.228	226.991	202.656	370.295	0.547282
		658.401	806.038	1074.06	1314.91	0.816836
		266.185	354.107	434.233	577.662	0.751708
		135.656	206.718	221.299	337.223	0.656237
		168.56	282.392	274.976	460.672	0.596901
		369.579	509.98	602.902	831.941	0.724693
		522.034	596.502	851.605	973.086	0.875159
		369.716	462.112	603.126	753.853	0.800057
		410.591	545.457	669.806	889.816	0.752747
		193.32	303.336	315.367	494.838	0.637313
		376.299	488.37	613.865	796.688	0.77052
		315.662	410.333	514.946	669.385	0.769283
		216.231	328.82	352.742	536.411	0.657597
	17	235.771	311.798	384.618	508.643	0.756166
		124.483	193.278	203.072	315.299	0.644062
		304.855	398.147	497.316	649.506	0.765685
		213.565	345.98	348.393	564.405	0.617276
		455.484	648.071	743.041	1057.21	0.70283
		379.057	478.467	618.364	780.533	0.792232
		351.04	511.645	572.659	834.657	0.686101
		347.589	487.591	567.029	795.418	0.71287
		131.469	241.058	214.468	393.243	0.545383
		376.286	515.055	613.843	840.22	0.730574
		472.068	555.073	770.095	905.502	0.850461
		406.196	543.958	662.636	887.37	0.746741
		289.676	402.286	472.555	656.258	0.720075
		146.978	258.519	239.768	421.728	0.568538
		124.579	227.229	203.228	370.684	0.548253
		275.348	351.628	449.181	573.618	0.783066
		448.47	536.107	731.599	874.563	0.836531
	18	443.006	553.378	722.685	902.737	0.800549
		373.915	477.809	609.976	779.46	0.782562
		150.147	239.379	244.938	390.504	0.627235
		228.079	308.646	372.07	503.501	0.738966
		282.95	401.276	461.582	654.61	0.705126
		140.057	212.385	228.478	346.468	0.659449
		277.074	356.165	451.997	581.02	0.777937
		299.553	397.257	488.667	648.054	0.754053
		269.111	369.679	439.007	603.065	0.727959
		304.694	411.32	497.054	670.995	0.740771
		367.661	436.422	599.773	711.945	0.842444
		347.573	492.468	567.003	803.374	0.705778
		267.863	339.86	436.971	554.421	0.788157
		281.992	371.506	460.02	606.046	0.759051
		304.897	397.571	497.385	648.566	0.766899
		345.254	458.18	563.22	747.439	0.753534
		205.858	322.527	335.821	526.145	0.638266
		479.15	633.228	781.648	1033	0.756678
		328.17	410.503	535.351	669.662	0.799434
		266.4	335.7	434.584	547.635	0.793566
		180.006	265.726	293.648	433.485	0.677412
		260.768	351.424	425.396	573.285	0.742032
		355.441	468.967	579.838	765.036	0.757923
		390.334	510.38	636.76	832.594	0.764791
		293.831	379.326	479.333	618.803	0.774613
		245.122	358.549	399.873	584.909	0.68365
	19	295.418	384.862	481.922	627.834	0.767595
		477.447	679.311	778.869	1108.17	0.70284
		192.703	313.978	314.361	512.199	0.613747
		190.704	252.544	311.1	411.98	0.755132
		406.059	536.605	662.413	875.375	0.756719
		189.901	259.859	309.79	423.914	0.730785
		312.875	415.409	510.4	677.666	0.753173
		450.218	577.281	734.45	941.731	0.779894
		385.004	486.278	628.065	793.276	0.791736
		229.478	328.592	374.352	536.039	0.698368
		194.743	318.971	317.688	520.344	0.610535
		400.362	553.776	653.119	903.387	0.722967
		326.298	411.603	532.297	671.457	0.792749
		447.616	565.706	730.206	922.848	0.791252
		238.034	311.093	388.31	507.493	0.765154
		339.063	444.983	553.121	725.91	0.761968
		216.749	366.411	353.587	597.734	0.591546
		196.163	304.756	320.005	497.155	0.643672
		357.876	444.573	583.811	725.241	0.804988
		388.155	517.769	633.206	844.648	0.749668
		384.339	532.56	626.98	868.777	0.721682
	20	260.5	399.18	424.959	651.191	0.652588
		295.96	426.559	482.806	695.855	0.693831
		327.495	456.942	534.25	745.419	0.71671
		249.324	311.643	406.728	508.39	0.800031
		263.188	376.87	429.344	614.796	0.698352
		327.2	489.732	533.768	798.91	0.668121
		515.957	622.782	841.692	1015.96	0.828471
		399.81	521.824	652.219	851.263	0.766178
		147.757	257.166	241.039	419.52	0.574559
		188.096	281.114	306.845	458.587	0.669109
		299.933	394.464	489.287	643.498	0.760356
		362.442	500.794	591.259	816.956	0.723735
		303.645	437.738	495.343	714.091	0.693668
		228.976	309.547	373.533	504.971	0.739713
		520.218	592.582	848.643	966.692	0.877884
		251.454	345.225	410.202	563.173	0.728377
	24	254.249	345.266	414.762	563.24	0.736386
		302.979	378.334	494.256	617.184	0.800824
		249.816	366.175	407.53	597.349	0.682231
		457.739	599.121	746.719	977.359	0.764018
		254.689	320.878	415.48	523.455	0.793725
		230.417	300.52	375.884	490.245	0.766728
		242.8	312.8	396.085	510.277	0.776215
		325.436	406.589	530.891	663.277	0.800405
		224.758	302.811	366.653	493.982	0.742239
		302.972	376.532	494.245	614.245	0.804638
		406.044	488.613	662.388	797.085	0.831014
		204.583	311.552	333.741	508.241	0.656658
		361.132	470.605	589.122	767.708	0.767378
		423.738	501.419	691.253	817.976	0.845078
		652.763	802.524	1064.87	1309.17	0.813388
		297.294	377.22	484.982	615.367	0.788118
		335.036	430.502	546.551	702.287	0.778245
		542.28	665.074	884.633	1084.95	0.815368
		640.281	777.452	1044.5	1268.27	0.823563
		203.214	265.377	331.507	432.915	0.765756
	25	259.647	336.75	423.568	549.347	0.771038
		223.607	293.667	364.775	479.065	0.76143
		317.541	401.553	518.011	655.062	0.790782
		533.485	631.342	870.285	1029.92	0.845002
		477.299	572.997	778.628	934.742	0.832987
		312.058	426.953	509.067	696.498	0.730895
		355.968	437.345	580.698	713.45	0.81393
		260.99	354.611	425.759	578.485	0.73599
		295.042	419.608	481.308	684.515	0.703137
		194.371	278.051	317.082	453.591	0.699048
		528.379	617.91	861.956	1008.01	0.855107
		208.806	289.392	340.63	472.091	0.721533
		227.255	319.888	370.726	521.84	0.710421
		471	543.943	768.352	887.346	0.8659
		419.772	544.612	684.783	888.437	0.770773
		372.307	493.427	607.352	804.938	0.754533
		476.253	587.233	776.922	957.966	0.811012
		352.051	462.578	574.308	754.613	0.761063
		153.395	227.105	250.237	370.481	0.675436
		243.18	333	396.705	543.23	0.73027
	28	596.191	803.678	972.579	1311.06	0.741828
		274.875	391.234	448.409	638.228	0.702585
		335.44	425.185	547.21	693.613	0.788927
		350.811	459.77	572.285	750.033	0.763014
		305.153	387.963	497.803	632.892	0.786552
		354.384	463.794	578.114	756.597	0.764098
		453.855	562.553	740.383	917.705	0.806777
		303.435	442.415	495	721.721	0.685861
		406.55	502.542	663.214	819.808	0.808987
		451.438	569.702	736.44	929.367	0.792411
		183.535	264.613	299.405	431.669	0.693598
		167.376	267.591	273.044	436.527	0.625492
		229.897	331.545	375.036	540.856	0.693411
		275.191	405.547	448.925	661.577	0.678567
		195.576	295.895	319.047	482.7	0.660964
		302.28	391.369	493.116	638.449	0.772366
		320.93	450.96	523.54	735.661	0.71166
		212.514	323.631	346.679	527.946	0.656655
		569.321	675.263	928.746	1101.57	0.84311
		499.432	643.241	814.734	1049.33	0.776431
		277.335	413.062	452.423	673.837	0.671413
		346.994	498.135	566.059	812.618	0.696586
	31	225.719	301.761	368.22	492.269	0.748006
		280.03	355.725	456.819	580.302	0.787209
		235.008	304.935	383.374	497.447	0.770682
		494.662	604.381	806.953	985.94	0.818461
ID	FIELD	D1	D2	D1 CAL	D2 CAL	G RATIO
5	2	303.583	413.754	495.241	674.966	0.733728
		552.293	711.405	900.967	1160.53	0.776341
		177.73	254.283	289.935	414.817	0.698946
		685.555	778.56	1118.36	1270.08	0.880542
		280.292	396.697	457.246	647.14	0.706564
		200.322	267.557	326.79	436.471	0.748708
		806.87	1008.66	1316.26	1645.45	0.799943
		474.098	576.853	773.406	941.033	0.82187
		401.36	583.695	654.747	952.194	0.687619
		116	175.169	189.233	285.757	0.662218
		279.428	395.84	455.837	645.742	0.705911
		664.657	840.919	1084.27	1371.81	0.790394
		414.367	539.781	675.966	880.556	0.767658
		784.626	905.749	1279.98	1477.57	0.866273
		187.387	260.048	305.688	424.222	0.720586
		212.867	261.819	347.254	427.111	0.813031
	4	397.702	595.278	648.78	971.09	0.668095
		125.811	203.902	205.238	332.63	0.617017
		187.949	318.381	306.605	519.382	0.590327
		402.87	522.135	657.21	851.77	0.771582
		515.878	696.688	841.563	1136.52	0.740472
		306.206	431.045	499.52	703.173	0.710381
		399.538	528.061	651.775	861.437	0.756613
		549.401	670.342	896.25	1093.54	0.819583
		470.149	634.992	766.964	1035.88	0.740401
		264.426	364.549	431.364	594.697	0.725351
	4_extra	342.71	402.621	559.07	656.804	0.851198
		250.354	316.948	408.408	517.044	0.78989
	5	307.415	449.72	501.493	733.638	0.68357
		318.157	405.725	519.016	661.868	0.784169
		756.352	877.253	1233.85	1431.08	0.862182
		438.657	550.189	715.591	897.535	0.797284
		436.555	568.792	712.162	927.883	0.767513
		463.934	631.635	756.825	1030.4	0.734497
		312.032	461.469	509.024	752.804	0.676171
		192.925	270.292	314.723	440.933	0.713765
		192.688	273.148	314.336	445.592	0.705434
		470.106	602.61	766.894	983.051	0.780116
		233.368	415.388	380.698	677.631	0.561807
		268.365	366.546	437.79	597.954	0.732145
		212.424	282.15	346.532	460.277	0.752876
		299.506	435.23	488.591	710	0.688156
	6	490.059	593.055	799.444	967.463	0.82633
		472.106	618.262	770.157	1008.58	0.763602
		397.079	513.196	647.763	837.188	0.773738
		278.776	397.598	454.773	648.61	0.70115
		183.675	266.685	299.633	435.049	0.688734
		347.851	449.784	567.457	733.742	0.773373
		660.27	748.764	1077.11	1221.47	0.881813
		816.039	980.051	1331.22	1598.78	0.83265
		603.187	800.714	983.992	1306.22	0.753311
		190.589	335.291	310.912	546.967	0.568429
		364.078	539.5	593.928	880.098	0.674843
		410.079	546.314	668.971	891.214	0.750629
		385.73	525.753	629.25	857.672	0.733672
		230.24	317.196	375.595	517.449	0.72586
		370.022	509.537	603.625	831.219	0.726193
		223.258	346.088	364.206	564.581	0.64509
		547.418	685.945	893.015	1119	0.798049
		134.833	205.565	219.956	335.343	0.655914
		184.404	287.696	300.822	469.325	0.640968
	7	205.645	317.416	335.473	517.808	0.647872
		248.652	347.124	405.631	566.271	0.71632
		166	254.002	270.799	414.359	0.653538
		253.811	337.22	414.047	550.114	0.752657
		667.892	810.682	1089.55	1322.48	0.823864
		299.813	408.001	489.091	665.581	0.734834
		169.211	344.14	276.038	561.403	0.491692
		733.936	869.397	1197.29	1418.27	0.84419
		482.5	768.002	787.113	1252.86	0.628254
		434.99	558.582	709.608	911.227	0.77874
		341.585	437.428	557.235	713.586	0.780894
		345.827	454.529	564.155	741.483	0.760847
	8	527.933	648.726	861.228	1058.28	0.8138
		186.896	290.827	304.887	474.432	0.642636
		558.319	662.048	910.798	1080.01	0.843321
		392.759	472.771	640.716	771.241	0.83076
		580.003	711.168	946.171	1160.14	0.815564
		396.045	538.093	646.077	877.803	0.736016
		281.126	475.262	458.607	775.305	0.591518
		722.645	896.143	1178.87	1461.9	0.806395
		644.795	842.606	1051.87	1374.56	0.765239
		437.12	550.771	713.083	898.485	0.793651
	8_extra	257.235	299.782	419.633	489.041	0.858074
	9	365.9	439.609	596.9	717.144	0.832331
		255.265	436.468	416.419	712.02	0.584842
		286.754	404.5	467.788	659.869	0.70891
		302.853	372.307	494.051	607.352	0.81345
		297.015	401.508	484.527	654.989	0.739749
		206.052	281.349	336.137	458.971	0.732372
		222.992	314.704	363.772	513.383	0.708577
		444.01	541.867	724.323	883.959	0.819408
		514.856	656.762	839.896	1071.39	0.783931
		276.842	357.241	451.618	582.775	0.774945
		283.105	378.921	461.835	618.142	0.747135
		206.959	280.21	337.617	457.113	0.738585
		268.571	377.842	438.126	616.382	0.710802
		376.903	463.739	614.85	756.507	0.812748
		408.64	520.207	666.623	848.625	0.785533
		181.004	245.204	295.276	400.007	0.738177
		204.157	315.471	333.046	514.635	0.64715
		228.849	345.568	373.326	563.732	0.66224
		432.666	591.921	705.817	965.613	0.730952
		230.139	310.161	375.431	505.972	0.741999
		393.571	528.077	642.041	861.463	0.745291
		413.258	528.428	674.157	862.036	0.782052
		513.56	653.154	837.781	1065.5	0.786277
	10	133.795	215.258	218.263	351.155	0.621556
		412.672	531.555	673.201	867.137	0.776349
		882.632	1056.47	1439.86	1723.44	0.835456
		212.25	272.94	346.248	445.253	0.777643
		359.517	482.469	586.488	787.062	0.745161
		532.735	707.822	869.062	1154.69	0.75264
		324.5	442.281	529.364	721.502	0.733696
		437.138	564.686	713.113	921.184	0.774126
		326.435	417.235	532.52	680.644	0.782377
		439.528	549.402	717.011	896.251	0.800012
		359.462	465.885	586.398	760.008	0.771568
		370.157	509.928	603.845	831.856	0.725901
		867.988	1009.47	1415.97	1646.76	0.859849
		398.279	514.685	649.721	839.617	0.773831
		258.039	322.851	420.945	526.674	0.799251
		238.101	334.426	388.419	545.556	0.711969
		349.803	456.806	570.641	745.197	0.765758
	11	453.042	597.335	739.057	974.445	0.758439
		309.968	414.307	505.657	675.868	0.74816
		385.974	504.411	629.648	822.856	0.765197
		260.031	358.706	424.194	585.165	0.724914
		428.5	511.839	699.021	834.974	0.837177
		460.566	609.346	751.331	994.039	0.755837
		663.807	778.347	1082.88	1269.73	0.852842
		347.94	502.538	567.602	819.801	0.692366
		350.843	425.352	572.338	693.886	0.82483
		561.53	736.253	916.036	1201.07	0.762686
		400.251	559.035	652.938	911.966	0.715968
		192.094	281.273	313.367	458.847	0.682945
		592.186	708.865	966.046	1156.39	0.8354
		257.263	374.748	419.679	611.334	0.686496
		222.569	322.119	363.082	525.48	0.690953
		248.262	336.621	404.995	549.137	0.737512
	12	291.329	435.769	475.251	710.879	0.66854
		622.163	792.748	1014.95	1293.23	0.784818
		426.469	557.855	695.708	910.041	0.76448
		687.663	788.287	1121.8	1285.95	0.872351
		406.079	518.703	662.445	846.171	0.782874
		434.166	540.231	708.264	881.29	0.803667
		269.474	362.505	439.599	591.362	0.743366
		319.849	420.024	521.777	685.194	0.761502
		287.684	370.274	469.305	604.036	0.776949
		684.842	847.876	1117.2	1383.16	0.807715
		275.073	385.405	448.732	628.719	0.713725
		453.841	567.441	740.361	925.679	0.799803
		330.151	440.192	538.582	718.095	0.750016
		261.5	346.031	426.591	564.488	0.755713
		204.13	302.173	333.002	492.941	0.67554
		258.565	350.488	421.803	571.759	0.737729
		187.677	289.175	306.162	471.737	0.649008
		391.025	501.303	637.887	817.786	0.780017
	13	235.44	345.568	384.078	563.732	0.681313
		396.01	512.056	646.02	835.328	0.773372
		251.763	333.57	410.706	544.16	0.754753
		694.184	810.158	1132.44	1321.63	0.85685
		252.088	355.033	411.237	579.173	0.710041
		220.082	282.638	359.024	461.073	0.778671
		158.455	214.674	258.491	350.202	0.738119
		371.656	457.345	606.29	746.077	0.812638
		481.449	610.502	785.398	995.925	0.788612
		244.948	339.838	399.589	554.385	0.720779
		430.549	566.043	702.364	923.398	0.760629
		437.017	523.153	712.915	853.431	0.835352
		273.307	354.201	445.852	577.816	0.771616
		158.051	256.043	257.832	417.688	0.617283
		165.718	228.377	270.339	372.556	0.725633
		435.491	529.092	710.426	863.119	0.823091
		160.818	244.954	262.346	399.599	0.656523
		266.391	452.248	434.569	737.762	0.589037
		852.938	996.633	1391.42	1625.83	0.85582
	14	422.753	547.582	689.646	893.282	0.772036
		286.787	344.733	467.842	562.37	0.83191
		363.786	511.048	593.452	833.684	0.711843
		176.045	249.044	287.186	406.271	0.706883
		171.919	215.635	280.455	351.77	0.797269
		203.027	255.55	331.202	416.884	0.794471
		482.104	592.166	786.467	966.013	0.814137
		345.385	465.59	563.434	759.527	0.741822
		315.008	388.734	513.879	634.15	0.810343
		358.669	511.361	585.104	834.194	0.701401
		173.046	277.418	282.294	452.558	0.623774
		369.087	426.629	602.1	695.969	0.865124
		256.567	363.096	418.543	592.326	0.706609
		410.078	589.687	668.969	961.969	0.695416
		513.537	690.57	837.744	1126.54	0.743642
		267.925	380.802	437.072	621.21	0.703581
		247.245	333.384	403.336	543.856	0.741622
	15	508.34	643.479	829.266	1049.72	0.789987
		325.519	415.713	531.026	678.162	0.783038
		379.189	504.05	618.579	822.268	0.752284
		382.653	471.239	624.23	768.742	0.812015
		228.265	331.747	372.374	541.186	0.68807
		952.46	1063.8	1553.77	1735.4	0.895338
ID	FIELD	D1	D2	D1 CAL	D2 CAL	G RATIO
6	2	298.911	384.65	487.62	627.488	0.777099
		426.62	503.272	695.954	820.998	0.847693
		172.425	244.009	281.281	398.057	0.706634
		359.912	475.595	587.132	775.848	0.756762
		384.433	500.572	627.134	816.594	0.767987
		130.231	188.93	212.449	308.206	0.689308
		310.409	465.867	506.377	759.979	0.666304
		211.729	313.321	345.398	511.127	0.675757
		436.487	589.582	712.051	961.798	0.740333
		442.871	546.088	722.465	890.845	0.810988
		332.581	455.79	542.546	743.54	0.72968
		624.894	758.434	1019.4	1237.25	0.823927
		295.009	373.709	481.254	609.639	0.789408
		345.138	448.224	563.031	731.197	0.770012
		498.486	615.525	813.191	1004.12	0.809855
		195.205	262.942	318.442	428.943	0.742388
		161.208	241.428	262.982	393.847	0.667727
		386.828	483.949	631.041	789.476	0.799316
	2_extra	307.695	370.295	501.949	604.07	0.830946
		400.328	509.054	653.064	830.431	0.786416
	3	379.579	537.686	619.215	877.139	0.705949
		226.08	348.629	368.809	568.726	0.648483
		97.591	165.517	159.202	270.011	0.589613
		404.465	467.234	659.812	762.209	0.865658
		710.547	850.517	1159.13	1387.47	0.83543
		389.964	484.809	636.157	790.879	0.804366
		498.317	681.751	812.915	1112.15	0.730937
		335.391	488.627	547.131	797.108	0.686395
		257.783	367.16	420.527	598.956	0.7021
		254.283	380.284	414.817	620.365	0.668666
		367.719	473.084	599.868	771.752	0.777281
		166.235	229.539	271.183	374.452	0.724212
	4	266.276	390.287	434.382	636.684	0.682257
		247.63	363.816	403.964	593.501	0.680646
		752.226	855.934	1227.12	1396.3	0.878836
		766.391	885.268	1250.23	1444.16	0.865716
		237.693	345.024	387.754	562.845	0.688917
		337.013	455.833	549.777	743.61	0.739334
		237.255	363.446	387.039	592.897	0.652793
		467.783	605.08	763.104	987.08	0.773093
		467.402	681.274	762.483	1111.38	0.686071
		1079.44	1217.21	1760.92	1985.66	0.886819
		358.972	438.098	585.599	714.679	0.819387
		375.117	450.787	611.936	735.378	0.832138
		308.551	424.597	503.346	692.654	0.726691
		221.278	336.819	360.976	549.46	0.656964
	5	200.506	324.863	327.09	529.956	0.617202
		724.198	894.166	1181.4	1458.67	0.809914
		402.508	524.169	656.62	855.088	0.767897
		204.677	308.271	333.894	502.889	0.663952
		889.134	1076.33	1450.46	1755.84	0.826078
		166.087	268.257	270.941	437.613	0.619134
		401.5	518.404	654.976	845.684	0.774492
		807.217	917.485	1316.83	1496.71	0.879815
		600.753	768.785	980.021	1254.14	0.781432
		345.774	454.898	564.069	742.085	0.760113
		94.021	161.028	153.378	262.688	0.58388
		262.226	365	427.775	595.432	0.718427
		239.084	309.524	390.023	504.933	0.772425
		275.021	421.647	448.648	687.842	0.652254
		477.603	589.572	779.124	961.781	0.810084
		209.614	333.918	341.948	544.728	0.627741
		170.182	243.181	277.622	396.706	0.699816
	6	181.024	251.357	295.308	410.044	0.720187
		382.897	499.388	624.628	814.662	0.766732
		120.652	187.224	196.822	305.423	0.644426
		172.43	253.71	281.289	413.883	0.679634
		110.259	161.563	179.868	263.561	0.682452
		353.669	445.189	576.948	726.246	0.794424
		390.121	547.526	636.413	893.191	0.712516
		287.946	432.12	469.732	704.927	0.666357
		279.992	423.64	456.757	691.093	0.66092
		379.202	497.855	618.6	812.162	0.761672
		462.017	602.539	753.698	982.935	0.766784
		227.962	307.391	371.879	501.454	0.741603
		310.78	386.299	506.982	630.178	0.804506
		351.02	446.895	572.626	729.029	0.785464
		307.163	439.292	501.082	716.626	0.699223
		200.01	274.504	326.281	447.804	0.728623
		270.091	355.141	440.605	579.349	0.760518
		208.038	278.554	339.377	454.411	0.74685
		495.007	632.412	807.515	1031.67	0.782729
		414.787	516.497	676.651	842.573	0.803077
		160.262	233.012	261.439	380.117	0.687784
	7	223.732	295.98	364.979	482.838	0.755902
		577.86	663.578	942.675	1082.51	0.870825
		306.294	465.402	499.664	759.22	0.658128
		275.754	362.715	449.843	591.705	0.76025
		172.047	239.098	280.664	390.046	0.719567
		560.032	758.962	913.592	1238.11	0.737892
		285.591	398.323	465.891	649.793	0.716983
		287.704	459.333	469.338	749.32	0.626352
		348.106	487.077	567.873	794.579	0.714684
		331.545	493.852	540.856	805.631	0.671345
		257.24	358.173	419.641	584.295	0.7182
		312.57	455.471	509.902	743.02	0.686257
		645.76	767.391	1053.44	1251.86	0.841501
		577.557	655.08	942.181	1068.65	0.881659
		380.596	493.077	620.874	804.367	0.771879
		399.249	504.381	651.303	822.808	0.791562
		802.399	987.075	1308.97	1610.24	0.812906
		344.405	515.459	561.835	840.879	0.668152
	8	473.274	580.105	772.062	946.338	0.815842
		460.39	540.814	751.044	882.241	0.851291
		405.048	554.734	660.763	904.949	0.730166
		254.788	349.518	415.641	570.176	0.72897
		706.003	807.716	1151.72	1317.64	0.874073
		227.689	297.928	371.434	486.016	0.764242
		572.014	670.173	933.139	1093.27	0.853532
		302.176	452.003	492.946	737.362	0.668527
		315.768	450.809	515.119	735.414	0.700447
		406.433	515.104	663.023	840.3	0.789031
		270.141	456.136	440.687	744.104	0.592238
		532.768	617.34	869.116	1007.08	0.863006
		138.101	222.445	225.287	362.879	0.620832
		212.758	293.603	347.077	478.961	0.724645
		175.283	287.038	285.943	468.251	0.610661
		238.212	371.446	388.6	605.948	0.64131
		255.225	405.763	416.354	661.93	0.629
		171.436	259.32	279.667	423.034	0.661098
		232.378	370.446	379.083	604.316	0.627293
		132.456	215.984	216.078	352.339	0.613268
	9	364.714	549.846	594.966	896.976	0.663302
		244.753	340.459	399.271	555.398	0.718891
		349.857	526.502	570.729	858.894	0.664493
		277.925	384.995	453.385	628.051	0.721892
		240.825	330.685	392.863	539.454	0.728261
		877.625	1068.56	1431.69	1743.16	0.821318
		256.632	389.434	418.649	635.292	0.658987
		413.747	476.424	674.954	777.201	0.868443
		213.063	285.761	347.574	466.168	0.745599
		311.91	485.603	508.825	792.175	0.642315
		251.348	320.023	410.029	522.06	0.785406
		427.275	561.958	697.023	916.734	0.760333
		220.735	305.566	360.09	498.476	0.722381
		426.433	680.899	695.649	1110.77	0.626279
		216.813	303.211	353.692	494.635	0.715057
		621.55	820.009	1013.95	1337.7	0.757979
	9_extra	526.711	696.498	859.235	1136.21	0.756228
	10	225.93	336.44	368.564	548.842	0.671531
		314.713	507.319	513.398	827.6	0.620345
		459.674	670.875	749.876	1094.41	0.685186
		430.46	600.699	702.219	979.933	0.716598
		280.492	370.838	457.573	604.956	0.756373
		232.135	299.627	378.687	488.788	0.774747
		397.885	584.578	649.078	953.635	0.680636
		393.451	470.617	641.845	767.728	0.836032
		214.786	311.285	350.385	507.806	0.689998
		308.54	374.943	503.328	611.653	0.822898
		806.804	930.134	1316.16	1517.35	0.867406
		374.327	483.61	610.648	788.923	0.774027
		536.64	666.501	875.432	1087.28	0.80516
		245.177	331.711	399.962	541.127	0.739128
		203.089	312.894	331.303	510.431	0.649066
		261.926	367.485	427.285	599.486	0.712753
		279.43	432.206	455.84	705.067	0.64652
		208.985	297.652	340.922	485.566	0.702112
		268.635	351.833	438.23	573.953	0.76353
		713.773	916.327	1164.39	1494.82	0.77895
	11	251.73	376.888	410.653	614.825	0.667917
		506.002	666.515	825.452	1087.3	0.759176
		145.561	276.586	237.457	451.201	0.526278
		428.714	545.476	699.37	889.847	0.785945
		373.283	520.256	608.945	848.705	0.717499
		361.536	470.623	589.781	767.737	0.768207
		349.337	470.959	569.881	768.285	0.741757
		937.48	1058.55	1529.33	1726.83	0.88563
		604.957	733.793	986.879	1197.05	0.824425
		333.338	484.413	543.781	790.233	0.688128
		322.286	511.733	525.752	834.801	0.629793
		282.708	420.188	461.188	685.462	0.672813
		524.988	665.984	856.424	1086.43	0.788289
		328.634	492.172	536.108	802.891	0.667722
		213.591	313.441	348.436	511.323	0.681439
		504.397	629.337	822.834	1026.65	0.801474
	12	298.826	399.823	487.481	652.24	0.747396
		199.542	290.465	325.517	473.842	0.686974
		205.056	327.988	334.512	535.054	0.625194
		294.498	434.615	480.421	708.997	0.677607
		269.904	360.946	440.3	588.819	0.747768
		335.229	432.937	546.866	706.259	0.774314
		537.06	677.417	876.117	1105.08	0.792806
		214.401	323.971	349.757	528.501	0.661791
		500.145	578.847	815.897	944.285	0.864037
		631.855	781.211	1030.76	1274.41	0.808815
		198.98	254.702	324.6	415.501	0.781227
		167.555	260.639	273.336	425.186	0.642862
		352.626	435.803	575.246	710.935	0.809141
		300.242	421.732	489.791	687.98	0.711926
		182.584	318.522	297.853	519.612	0.573223
		209.33	320.694	341.485	523.155	0.652741
		133.929	227.07	218.481	370.424	0.589814
		184.201	295.884	300.491	482.682	0.622545
		699.412	829.104	1140.97	1352.54	0.843576
		387.964	532.768	632.894	869.116	0.728204
		317.604	434.658	518.114	709.067	0.730699
		220.714	319.103	360.055	520.56	0.69167
	13	366.067	472.56	597.173	770.897	0.774647
		239.794	317.07	391.181	517.243	0.756281
		247.978	333.059	404.532	543.326	0.744547
		304.267	395.579	496.357	645.316	0.769169
		267.47	378.122	436.33	616.838	0.707364
		497.932	578.479	812.287	943.685	0.860761
		204.313	296.929	333.3	484.387	0.688087
		382.46	495.665	623.915	808.589	0.77161
		301.921	392.7	492.53	640.62	0.768834
		520.1	638.163	848.45	1041.05	0.814996
ID	FIELD	D1	D2	D1 CAL	D2 CAL	G RATIO
7	23	330.151	446.694	538.582	728.701	0.739099
		248.676	362.004	405.67	590.545	0.686943
		180.278	300.426	294.091	490.091	0.600075
		314.742	403.632	513.445	658.454	0.779775
		360.588	531.677	588.235	867.336	0.678209
		372.683	561.894	607.966	916.63	0.663262
		468.068	635.604	763.569	1036.87	0.736414
		298.336	398.169	486.682	649.542	0.74927
		168.122	238.582	274.261	389.204	0.704672
		381.73	485.747	622.724	792.409	0.785862
		334.642	441.409	545.909	720.08	0.758122
		497.835	594.012	812.129	969.024	0.838089
		552.178	699.245	900.78	1140.69	0.789677
		528.486	610.12	862.131	995.302	0.8662
		275.653	398.56	449.679	650.179	0.691622
		295.938	389.318	482.77	635.103	0.760145
		233.012	328.296	380.117	535.556	0.709762
		364.87	469.56	595.22	766.003	0.777047
		389.801	478.75	635.891	780.995	0.814206
		458.246	598.334	747.546	976.075	0.76587
		472.602	613.596	770.966	1000.97	0.770217
		311.174	477.757	507.625	779.375	0.651323
		587.218	886.526	957.941	1446.21	0.662381
		160.205	237.287	261.346	387.091	0.675153
	24	235.316	330.049	383.876	538.416	0.712973
		381.933	461.195	623.055	752.357	0.828138
		324.504	435.471	529.37	710.393	0.745179
		203.887	276.547	332.605	451.137	0.73726
		248.104	342.859	404.737	559.313	0.723633
		462.156	613.787	753.925	1001.28	0.752958
		285.344	413.484	465.488	674.525	0.690097
		408.886	504.484	667.024	822.976	0.810503
		922.206	1104.95	1504.41	1802.53	0.834613
		638.661	798.326	1041.86	1302.33	0.8
		341.832	436.947	557.638	712.801	0.782319
		411.851	512.028	671.861	835.282	0.804352
		438.771	561.031	715.777	915.222	0.78208
		514.222	741.307	838.861	1209.31	0.693669
		400.801	526.972	653.835	859.661	0.760574
		281.824	363.407	459.746	592.834	0.775505
		172.803	228.561	281.897	372.856	0.756048
		539.222	781.958	879.644	1275.62	0.689579
	25	144.554	239.14	235.814	390.114	0.604474
		457.056	634.562	745.605	1035.17	0.72027
		335.69	434.802	547.618	709.302	0.772053
		893.219	1105.83	1457.13	1803.96	0.807736
		327.249	475.656	533.848	775.948	0.687995
		281.684	341.123	459.517	556.481	0.825755
		389.281	486.779	635.042	794.093	0.799708
		402.205	539.393	656.126	879.923	0.745662
		537.267	746.694	876.455	1218.1	0.719528
		724	877.333	1181.08	1431.21	0.825228
		473.152	601.187	771.863	980.729	0.78703
		426.005	535.167	694.951	873.029	0.796023
		154.411	214.994	251.894	350.724	0.718211
		287.484	446.2	468.979	727.896	0.644294
		294.416	388.922	480.287	634.457	0.757005
		247.706	357.978	404.088	583.977	0.691959
	26	373.838	464.55	609.85	757.83	0.804731
		521.231	623.315	850.295	1016.83	0.836224
		98.082	168.291	160.003	274.537	0.582812
		265.377	342.277	432.915	558.364	0.775328
		180.036	238.63	293.697	389.282	0.754457
		744.292	887.279	1214.18	1447.44	0.838848
		411.706	513.088	671.625	837.011	0.802408
		258.248	348.053	421.285	567.786	0.741979
		414.377	483.862	675.982	789.334	0.856395
		417.654	490.427	681.328	800.044	0.851613
		403.708	490.057	658.577	799.44	0.823798
		289.254	368.365	471.866	600.922	0.785237
		485.891	628.029	792.644	1024.52	0.773676
		252.723	331.669	412.272	541.059	0.761974
		243.403	315.586	397.069	514.822	0.771273
		578.906	799.655	944.382	1304.49	0.723945
		184.272	256.363	300.607	418.21	0.718793
		326.546	440.429	532.701	718.481	0.741427
		197.27	234.516	321.811	382.571	0.841179
		210.289	318.494	343.049	519.566	0.66026
		667.142	758.009	1088.32	1236.56	0.880124
		208.255	260.039	339.731	424.207	0.800861
		459.045	535.697	748.85	873.894	0.856912
	27	397.397	559.594	648.282	912.878	0.710152
		464.14	631.833	757.162	1030.72	0.734593
		222.548	334.055	363.047	544.951	0.666202
		199.1	328.391	324.796	535.711	0.606289
		280.801	331.989	458.077	541.581	0.845814
		328.299	484.399	535.561	790.21	0.677745
		134.104	224.544	218.767	366.303	0.597228
		452.407	526.646	738.021	859.129	0.859034
		226.098	297.977	368.838	486.096	0.758777
		319.36	374.884	520.979	611.556	0.85189
		888.144	1156.64	1448.85	1886.85	0.767866
		340.421	416.889	555.336	680.08	0.816575
		293.061	374.086	478.077	610.254	0.783405
		332.602	419.745	542.581	684.739	0.792391
		207.331	283.132	338.223	461.879	0.732277
		237.858	317.32	388.023	517.651	0.749584
		437.863	542.262	714.295	884.604	0.807475
		493.122	650.177	804.44	1060.65	0.758443
		207.762	300.042	338.927	489.465	0.692443
		278.959	346.435	455.072	565.147	0.805228
		229.225	308.547	373.94	503.339	0.742918
		260.538	326.759	425.021	533.049	0.79734
		232.841	298.438	379.838	486.848	0.780199
		326.095	394.666	531.966	643.827	0.826256
	28	451.522	583.428	736.577	951.759	0.773912
		285.21	367.528	465.269	599.556	0.776023
		382.341	520.634	623.721	849.321	0.734376
		478.163	648.955	780.038	1058.65	0.73682
		356.022	459.403	580.786	749.434	0.774967
		491.024	624.566	801.018	1018.87	0.786184
		459.342	577.781	749.334	942.546	0.795011
		335.596	403.277	547.465	657.874	0.832172
		290.835	376.336	474.445	613.925	0.772807
		473.507	651.161	772.442	1062.25	0.727173
		313.081	443.36	510.736	723.263	0.706155
		453.825	548.294	740.334	894.444	0.827704
		181.221	258.191	295.63	421.192	0.701887
		326.179	394.855	532.103	644.135	0.826073
		278.536	360.05	454.382	587.357	0.773604
		346.637	507.358	565.476	827.664	0.68322
		279.828	355.821	456.489	580.458	0.786429
		275.313	336.586	449.124	549.08	0.817957
		551.624	645.802	899.876	1053.51	0.854169
		504.571	610.512	823.117	995.941	0.826472
		203.83	286.256	332.512	466.976	0.712055
		248.218	354.977	404.923	579.082	0.699251
	28_extra	415.933	493.446	678.52	804.969	0.842915
		325.042	399.152	530.248	651.145	0.814331
	29	438.31	548.867	715.024	895.378	0.798572
		437.031	576.17	712.938	939.918	0.758511
		457.839	534.562	746.883	872.042	0.856475
		314.516	439.008	513.077	716.163	0.716424
		235.304	316.595	383.856	516.468	0.743233
		284.028	358.559	463.341	584.925	0.792137
		389.487	554.87	635.378	905.171	0.701943
		663.071	754.66	1081.68	1231.09	0.878635
		314.763	403.527	513.48	658.282	0.78003
		473.173	584.852	771.897	954.082	0.809047
		402.08	639.111	655.922	1042.6	0.629124
		507.491	627.771	827.881	1024.1	0.808401
		558.541	795.451	911.16	1297.64	0.702169
		320.755	452.5	523.254	738.173	0.708851
		170.751	250.5	278.55	408.646	0.681641
		517.904	616.839	844.868	1006.26	0.83961
		500.58	644.57	816.607	1051.5	0.776611
		336.893	422.583	549.581	689.369	0.797223
		323.711	432.933	528.077	706.253	0.747716
	30	714.347	832.9	1165.33	1358.73	0.857662
		484.879	686.857	790.993	1120.48	0.705939
		414.942	559.346	676.904	912.473	0.741834
		430.948	591.703	703.015	965.258	0.728318
		338.256	423.403	551.804	690.706	0.798898
		433.041	519.657	706.429	847.728	0.833321
		387.183	488.893	631.62	797.542	0.791959
		235.382	343.069	383.984	559.656	0.686107
		511.394	664.447	834.248	1083.93	0.769654
		460.722	543.5	751.586	886.623	0.847695
		192.354	313.97	313.791	512.186	0.612651
		607.81	679.372	991.533	1108.27	0.894664
		458.129	537.167	747.356	876.292	0.852861
		298.969	474.068	487.715	773.357	0.630646
		203.214	292.716	331.507	477.514	0.694236
		269.072	331.245	438.943	540.367	0.812305
		319.662	401.667	521.471	655.248	0.795838
		301.735	413.379	492.227	674.354	0.729923
		316.755	457.478	516.729	746.294	0.692394
		350.036	391.833	571.021	639.206	0.89333
	31	244.706	334.527	399.194	545.721	0.731499
		336.506	444.213	548.949	724.654	0.757533
		388.87	487.89	634.372	795.905	0.797044
		522.061	734.261	851.649	1197.82	0.711002
		370.653	508.416	604.654	829.39	0.729035
		420.6	514.14	686.134	838.728	0.818065
		350.171	450.724	571.241	735.276	0.776908
		869.7	1047.18	1418.76	1708.29	0.830513
		217.817	280.589	355.33	457.731	0.776285
		506.099	609.082	825.61	993.608	0.830921
		238	331.002	388.254	539.971	0.719029
		476.038	649.202	776.571	1059.06	0.733266
		257.965	338.291	420.824	551.861	0.762554
		268.226	356.237	437.563	581.137	0.752943
		295.344	388.413	481.801	633.626	0.760386
		220.036	303.889	358.949	495.741	0.724067
		878.479	1057.68	1433.08	1725.41	0.830575
	32	530.36	693.38	865.188	1131.13	0.764891
		252.606	331.185	412.082	540.269	0.762734
		370.218	461.663	603.945	753.121	0.801923
		377.023	493.746	615.046	805.458	0.763597
		379.055	444.122	618.361	724.506	0.853493
		237.607	316.704	387.613	516.646	0.750249
		201.022	284.522	327.931	464.147	0.706525
		447.915	562.207	730.693	917.14	0.796708
		759.634	869.503	1239.21	1418.44	0.873642
		534.545	631.124	872.015	1029.57	0.846973
		262.376	356.389	428.02	581.385	0.736207
		295.133	375.898	481.457	613.21	0.785141
		249.327	355.077	406.732	579.245	0.702177
		140.5	190.89	229.201	311.403	0.736026
		419.393	525.89	684.165	857.896	0.797492
		416.482	496.808	679.416	810.454	0.838316
		347.858	419.033	567.468	683.577	0.830145
		246.296	346.036	401.788	564.496	0.711764
		282.574	380.29	460.969	620.375	0.743049
		400.847	474.605	653.91	774.233	0.844591
