# Supplementary material for: Maladaptive myelination promotes generalized epilepsy progression
Source: Nat Neurosci. 2022 May 2;25(5):596–606. doi: 10.1038/s41593-022-01052-2 (PMC9076538; doi:10.1038/s41593-022-01052-2)
Supplement: Source Data Extended Data Fig. 6 — Raw Source Data [file 41593_2022_1052_MOESM13_ESM.xlsx]

## Sheet: Sheet1
FIGURE S6: INCREASED OLIGODENDROGLIAL DENSITY IN SCN8A+/MUT MICE
A
MOUSE	GT	AGE	SEX	CC VOL		MOUSE	GT	AGE	SEX	CC VOL
1	Het	p21	F	533053000		2	Het	p45	F	1665590000
265	Het	p21	F	846879000		3	Het	p45	M	1692900000
266	Het	p21	F	832283000		11	HET	p45	F	704304000
267	Het	p21	F	959671000		12	HET	p45	M	1191660000
5	WT	p21	F	1009200000		15	HET	p45	F	1436660000
1438	WT	p21	F	803912000		227	HET	p45	M	1459370000
1440	WT	p21	F	706646000		231	HET	p45	M	1751160000
1441	WT	p21	M	864646000		234	HET	p45	M	1404140000
						1	WT	p45	F	896920000
						7	WT	p45	F	851769000
						8	WT	p45	F	688008000
						9	WT	p45	F	881461000
						13	WT	p45	M	856951000
						14	WT	p45	F	1032670000
						16	WT	p45	F	1055140000
						232	WT	p45	F	1350650000
B
AGE	SEX	NUM	SECTIONS	GT	TOTAL	Corpus Callosum Vol	CC1 / Vol
p45	F	11	4	HET	115185	704304000	0.000163544
p45	F	15	6	HET	164452	1436660000	0.000114469
p45	M	12	5	HET	191408	1191660000	0.000160623
p45	M	227	4	HET	209290	1459370000	0.000143411
p45	M	231	5	HET	294128	1751160000	0.000167962
p45	M	234	4	HET	271830	1404140000	0.000193592
AGE	SEX	NUM	SECTIONS	GT	TOTAL	Corpus Callosum Vol	CC1 / Vol
p45	F	1	5	WT	100598	896920000	0.000112159
p45	F	7	5	WT	55417.5	851769000	6.50617e-05
p45	F	8	4	WT	64845	688008000	9.42504e-05
p45	F	9	4	WT	69990	881461000	7.94023e-05
p45	F	14	5	WT	119115	1032670000	0.000115347
p45	F	16	5	WT	125041	1055140000	0.000118506
p45	M	13	4	WT	112230	856951000	0.000130964
p45	F	232	4	WT	235717	1350650000	0.000174521
C						D
AGE (DAYS)	GT	Mouse	SEX	mean TUNEL + OPC / um3			AGE (DAYS)	GT	Mouse	SEX	mean TUNEL + oligodendrocytes / vol um3
45	Het	3	M	0			45	Het	3	M	7.0521e-08
45	Het	11	F	0			45	Het	11	F	8.03476e-08
45	Het	15	F	2.69395e-05			45	Het	15	F	7.33562e-08
45	Het	234	M	1.21068e-05			45	Het	234	M	3.48495e-08
45	WT	7	F	0			45	WT	7	F	1.27339e-07
45	WT	8	F	1.0739e-05			45	WT	8	F	0
45	WT	16	F	0			45	WT	16	F	0
45	WT	233	F	0			45	WT	233	F	0
E
AGE (DAYS)	GT	SEX	Mouse	mean total axons per field
45	Het	F	494	148.5
45	Het	F	549	172
45	Het	M	409	80.3
45	Het	M	405	136.8
45	WT	F	547	207
45	WT	F	544	166.9
45	WT	M	426	154.5
45	WT	M	407	132.6
AGE (DAYS)	GT	Mouse	SEX	mean total axons per field
21	Het	2027	M	220
21	Het	2028	F	186.333
21	Het	2030	F	253
21	WT	2026	F	178.2
21	WT	2029	F	174.1
21	WT	2075	M	144.2
