# Supplementary material for: Maladaptive myelination promotes generalized epilepsy progression
Source: Nat Neurosci. 2022 May 2;25(5):596–606. doi: 10.1038/s41593-022-01052-2 (PMC9076538; doi:10.1038/s41593-022-01052-2)
Supplement: Source Data Extended Data Fig. 7 — Raw Source Data [file 41593_2022_1052_MOESM14_ESM.xlsx]

## Sheet: Sheet1
FIGURE S7: INCREASED CALLOSAL MICROGLIAL DENSITY IN SCN8A+/MUT MICE
B
AGE (DAYS)	GT	Mouse	Sex	Iba1+ cells / volume
45	WT	233	F	2.07585e-05
45	WT	232	F	1.95984e-05
45	WT	16	F	1.98674e-05
45	WT	1	F	1.94667e-05
45	Het	234	M	2.67201e-05
45	Het	231	M	2.47186e-05
45	Het	229	F	2.20328e-05
45	Het	15	F	2.56496e-05
C
AGE (DAYS)	GT	Mouse	Sex	% CD68+ Iba1+ cells
45	WT	233	F	94.6429
45	WT	1	F	90.8234
45	WT	16	F	91.875
45	WT	232	F	95.1058
45	Het	15	F	95.2083
45	Het	234	M	93.836
45	Het	231	M	97.5694
45	Het	229	F	97.4206
E-F
AGE (DAYS)	GT	Mouse	Sex	Astrocytes/Vol	% GFAP + cells
45	Het	4	M	7.41987e-05	83.231
45	Het	12	M	7.40162e-05	60.5359
45	Het	234	M	5.34343e-05	86.3331
45	WT	13	M	7.22316e-05	70.422
45	WT	14	F	7.94308e-05	60.6273
45	WT	228	M	6.27721e-05	62.0442
G
AGE	GT	Mouse	Sex	mean % GFAP area
45	Het	2	F	6.5766
45	Het	12	M	6.87456
45	Het	234	M	6.63061
45	Het	4	M	6.37506
45	WT	13	M	6.94866
45	WT	14	F	8.19581
45	WT	233	F	5.75864
45	WT	228	M	7.06952
