# Supplementary material for: Maladaptive myelination promotes generalized epilepsy progression
Source: Nat Neurosci. 2022 May 2;25(5):596–606. doi: 10.1038/s41593-022-01052-2 (PMC9076538; doi:10.1038/s41593-022-01052-2)
Supplement: Source Data Extended Data Fig. 8 — Raw Source Data [file 41593_2022_1052_MOESM15_ESM.xlsx]

## Sheet: Sheet1
FIG S8: TIMING AND KINETICS OF SEIZURE ONSET AND PROGRESSION IN SCN8A+/MUT MICE ON ORIGINAL AND MIXED GENETIC BACKGROUNDS
Scn8a+/mut, C3HeB/FEJ background
DAYS	MEAN SEIZURES / HOUR	SEM	N (MICE)	SEX
15	0	0	4	unknown (historical data shown with permission from Makinson et al, Neuron 2017; cited in paper)
20	1.9	0.97	4
25	7.25	2.6	4
30	15.63	6.24	4
32	17.25	4.44	4
42	18.63	5.7	4
85	19.9	5.6	4
Scn8a+mut, C3HeB/FeJ/C57/BL6 background
Mouse	Sex	SCN8a	TrkB cKO	Age at EEG (days)	# seizures / hour
21	M	HET	NEG	45	1.1
326	F	HET	NEG	45	0
335	F	HET	NEG	45	0
337	M	HET	NEG	45	7.9
Mouse	Sex	SCN8a	TrkB cKO	Age at EEG (mos)	# seizures / hour
21	M	HET	NEG	3	2.66321
54	F	HET	NEG	3	8.64266
271	F	HET	NEG	3	6.95258
Mouse	Sex	SCN8A	Cre	Age at EEG (mos)	# seizures / hour
215	F	HET	NEG	4	5.98425
54	F	HET	NEG	4	10.9091
1411	M	HET	NEG	4	14.5486
201	F	HET	NEG	4	18.4036
277	M	HET	NEG	4	17.6261
275	F	HET	NEG	4	14.3739
Mouse	Sex	SCN8A	Cre	Age at EEG (mos)	# seizures / hour
54	F	HET	NEG	6	45.1935
201	F	HET	NEG	6	20.7821
215	F	HET	NEG	6	20.5714
271	F	HET	NEG	6	67.4205
277	M	HET	NEG	6	20.1772
