# Supplementary material for: Maladaptive myelination promotes generalized epilepsy progression
Source: Nat Neurosci. 2022 May 2;25(5):596–606. doi: 10.1038/s41593-022-01052-2 (PMC9076538; doi:10.1038/s41593-022-01052-2)
Supplement: Source Data Extended Data Fig. 9 — Raw Source Data [file 41593_2022_1052_MOESM16_ESM.xlsx]

## Sheet: Sheet1
FIGURE 4F, S9A SCN8A OPC CKO MICE, SEIZURE FREQUENCY & DURATION
Mouse	Sex	SCN8a	TrkB cKO	Age at EEG (mos)	# seizures / hour	mean seizure duration
21	M	HET	NEG	3	2.66321	2.9667
54	F	Het	NEG	3	8.64266	1.95792
271	F	Het	NEG	3	6.95258	1.57784
275	F	HET	NEG	3	4.55514	1.93796
277	M	HET	NEG	3	4.87666	3.0868
303	F	HET	NEG	3	0	0
307	M	HET	NEG	3	0	0
11	F	HET	POS	3	0.993012	2.0808
13	F	HET	POS	3	3.64104	1.8762
272	F	HET	POS	3	2.1577	1.98232
12	F	WT	NEG	3	0	0
16	M	WT	NEG	3	0	0
55	M	WT	NEG	3	0	0
274	M	WT	POS	3	0	0
42	M	WT	POS	3	0	0
14	M	WT	POS	3	0	0
23	M	WT	POS	3	0	0
51	M	WT	POS	3	0	0
57	F	WT	POS	3	0	0
302	F	WT	POS	3	0	0
301	M	WT	POS	3	0	0
Mouse	Sex	SCN8A	Cre	Age at EEG	# seizures / hour	mean seizure duration
215	F	HET	NEG	4	5.98425	2.43415
54	F	HET	NEG	4	10.9091	1.79823
1411	M	Het	NEG	4	14.5486	2.4018
201	F	HET	NEG	4	18.4036	2.51306
277	M	Het	NEG	4	17.6261	2.34632
275	F	HET	NEG	4	14.3739	2.19364
41	M	Het	POS	4	3.20648	1.81517
272	F	Het	POS	4	13.0672	1.94735
146	M	Het	POS	4	8.02139	1.57198
153	F	Het	POS	4	2.52853	2.63276
204	M	WT	NEG	4	0	0
203	F	WT	NEG	4	0	0
44	M	WT	NEG	4	0.582996	1.38
285	F	WT	NEG	4	0	0
284	F	WT	NEG	4	0	0
149	F	WT	POS	4	0	0
42	M	WT	POS	4	0.291498	1.09
202	M	WT	POS	4	0	0
274	M	WT	POS	4	0	0
279	M	WT	POS	4	0	0
288	F	WT	POS	4	0	0
Mouse	Sex	SCN8A	Cre	Age at EEG	# seizures / hour	mean seizure duration
54	F	HET	NEG	6	45.1935	2.43651
201	F	HET	NEG	6	20.7821	2.65349
215	F	HET	NEG	6	20.5714	2.28246
271	F	HET	NEG	6	67.4205	1.92441
277	M	HET	NEG	6	20.1772	2.23874
41	M	Het	POS	6	8.99225	1.73835
272	F	Het	POS	6	12.4028	1.9
266	M	Het	POS	6	6.31579	2.19266
91	F	Het	POS	6	13.654	2.12485
55	M	WT	NEG	6	0	0
154	M	WT	NEG	6	0	0
203	F	WT	NEG	6	0	0
211	M	WT	NEG	6	0	0
204	M	WT	NEG	6	0	0
51	M	WT	POS	6	0	0
57	F	WT	POS	6	0	0
202	M	WT	POS	6	0	0
59	F	WT	POS	6	0	0
274	M	WT	POS	6	0	0
FIGURE 5C, S9B SCN8A TSA TREATMENT: SEIZURE FREQUENCY AND DURATION
Number	SW	treatment	sex	P28 seizures per hour	P28 seizure duration	P45 seizures per hour	P45 seizure duration
221	Het	TSA	F	31.6286	2.4143	51.1942	3.16347
222	Het	TSA	M	27.7714	2.96915	42.3336	3.22703
232	Het	TSA	F	25.0217	3.29991	33.6915	3.87411
248	Het	TSA	M	42.2296	2.89985	42.1592	3.72857
2410	Het	TSA	F	13.3099	2.51546	40.5124	3.50291
217	Het	VEH	M	24.7479	2.75491	56.129	2.99364
218	Het	VEH	M	18.4785	2.68799	93.5484	3.20384
223	Het	VEH	M	34.7143	2.86291	67.0144	3.67641
234	Het	VEH	M	24.7154	2.81835	75.6939	3.38957
242	Het	VEH	M	29.434	2.21589	57.9866	4.1995
247	Het	VEH	F	37.3944	2.29323	35.6376	2.97456
212	WT	TSA	F	0	0	0	0
215	WT	TSA	M	0	0	0	0
216	WT	TSA	M	0.989918	2.34048	0.962567	1.73333
226	WT	TSA	F	0	0	0	0
246	Wt	TSA	M	0	0	0.988106	2.93333
231	WT	VEH	M	0.312772	1.491	1.2111	3.1
241	Wt	VEH	M	1.41509	3.1476	5.59927	1.85294
245	Wt	VEH	M	0		7.84906	2.69231
