# Supplementary material for: Maladaptive myelination promotes generalized epilepsy progression
Source: Nat Neurosci. 2022 May 2;25(5):596–606. doi: 10.1038/s41593-022-01052-2 (PMC9076538; doi:10.1038/s41593-022-01052-2)
Supplement: Source Data Extended Data Fig. 10 — Raw Source Data [file 41593_2022_1052_MOESM17_ESM.xlsx]

## Sheet: Sheet1
FIGURES 4I, S10 SCN8A OPC CKO MICE ICTAL COHERENCE
Scn8a	OPC cKO	AGE (MOS)	Mouse	Ictal Theta Coherence - Somatosensory cortex	Ictal Theta Coherence - Visual cortex	Sex
Het	+	6	424	0.823234	0.708589	M
Het	+	6	427	0.840341	excluded: 1 channel not working	M
Het	+	6	434	0.900347	0.687945	M
Het	+	6	451	0.742947	0.513751	M
Het	+	6	454	0.751088	0.704704	F
Het	+	6	476	0.816891	0.862572	M
Het	+	6	477	0.805776	0.661712	M
Het	-	6	396	0.858239	0.741327	M
Het	-	6	399	0.866281	0.721057	F
Het	-	6	401	0.806867	0.620801	F
Het	-	6	403	0.900376	0.836856	M
Het	-	6	432	0.874418	0.63672	F
Het	-	6	456	0.911485	0.819675	F
